# Supplementary material for: Identification of differences in CD4+ T-cell gene expression between people with asthma and healthy controls
Source: Sci Rep. 2023 Dec 20;13:22796. doi: 10.1038/s41598-023-49135-9 (PMC10739740; doi:10.1038/s41598-023-49135-9)
Supplement: Supplementary file 1 — Supplementary Information 1. [file 41598_2023_49135_MOESM1_ESM.xlsx]

## Sheet: Black
SignGenes	symbol	genename	entrez	ENSG
ENSG00000004455	AK2	adenylate kinase 2	204	ENSG00000004455
ENSG00000004468	CD38	CD38 molecule	952	ENSG00000004468
ENSG00000005102	MEOX1	mesenchyme homeobox 1	4222	ENSG00000005102
ENSG00000005238	FAM214B	family with sequence similarity 214 member B	80256	ENSG00000005238
ENSG00000005882	PDK2	pyruvate dehydrogenase kinase 2	5164	ENSG00000005882
ENSG00000005893	LAMP2	lysosomal associated membrane protein 2	3920	ENSG00000005893
ENSG00000006432	MAP3K9	mitogen-activated protein kinase kinase kinase 9	4293	ENSG00000006432
ENSG00000006459	KDM7A	lysine demethylase 7A	80853	ENSG00000006459
ENSG00000006634	DBF4	DBF4 zinc finger	10926	ENSG00000006634
ENSG00000006652	IFRD1	interferon related developmental regulator 1	3475	ENSG00000006652
ENSG00000006695	COX10	cytochrome c oxidase assembly factor heme A:farnesyltransferase COX10	1352	ENSG00000006695
ENSG00000007341	ST7L	suppression of tumorigenicity 7 like	54879	ENSG00000007341
ENSG00000007944	MYLIP	myosin regulatory light chain interacting protein	29116	ENSG00000007944
ENSG00000008018	PSMB1	proteasome 20S subunit beta 1	5689	ENSG00000008018
ENSG00000010072	SPRTN	SprT-like N-terminal domain	83932	ENSG00000010072
ENSG00000010404	IDS	iduronate 2-sulfatase	3423	ENSG00000010404
ENSG00000011021	CLCN6	chloride voltage-gated channel 6	1185	ENSG00000011021
ENSG00000011638	TMEM159	transmembrane protein 159	57146	ENSG00000011638
ENSG00000012660	ELOVL5	ELOVL fatty acid elongase 5	60481	ENSG00000012660
ENSG00000013441	CLK1	CDC like kinase 1	1195	ENSG00000013441
ENSG00000013563	DNASE1L1	deoxyribonuclease 1 like 1	1774	ENSG00000013563
ENSG00000014123	UFL1	UFM1 specific ligase 1	23376	ENSG00000014123
ENSG00000022840	RNF10	ring finger protein 10	9921	ENSG00000022840
ENSG00000023041	ZDHHC6	zinc finger DHHC-type containing 6	64429	ENSG00000023041
ENSG00000023318	ERP44	endoplasmic reticulum protein 44	23071	ENSG00000023318
ENSG00000023734	STRAP	serine/threonine kinase receptor associated protein	11171	ENSG00000023734
ENSG00000026508	CD44	CD44 molecule (Indian blood group)	960	ENSG00000026508
ENSG00000027697	IFNGR1	interferon gamma receptor 1	3459	ENSG00000027697
ENSG00000029534	ANK1	ankyrin 1	286	ENSG00000029534
ENSG00000030419	IKZF2	IKAROS family zinc finger 2	22807	ENSG00000030419
ENSG00000032444	PNPLA6	patatin like phospholipase domain containing 6	10908	ENSG00000032444
ENSG00000035141	FAM136A	family with sequence similarity 136 member A	84908	ENSG00000035141
ENSG00000038210	PI4K2B	phosphatidylinositol 4-kinase type 2 beta	55300	ENSG00000038210
ENSG00000038532	CLEC16A	C-type lectin domain containing 16A	23274	ENSG00000038532
ENSG00000043093	DCUN1D1	defective in cullin neddylation 1 domain containing 1	54165	ENSG00000043093
ENSG00000043462	LCP2	lymphocyte cytosolic protein 2	3937	ENSG00000043462
ENSG00000044115	CTNNA1	catenin alpha 1	1495	ENSG00000044115
ENSG00000044574	HSPA5	heat shock protein family A (Hsp70) member 5	3309	ENSG00000044574
ENSG00000047056	WDR37	WD repeat domain 37	22884	ENSG00000047056
ENSG00000047249	ATP6V1H	ATPase H+ transporting V1 subunit H	51606	ENSG00000047249
ENSG00000048162	NOP16	NOP16 nucleolar protein	51491	ENSG00000048162
ENSG00000049245	VAMP3	vesicle associated membrane protein 3	9341	ENSG00000049245
ENSG00000051108	HERPUD1	homocysteine inducible ER protein with ubiquitin like domain 1	9709	ENSG00000051108
ENSG00000052795	FNIP2	folliculin interacting protein 2	57600	ENSG00000052795
ENSG00000055070	SZRD1	SUZ RNA binding domain containing 1	26099	ENSG00000055070
ENSG00000055211	GINM1	glycoprotein integral membrane 1	116254	ENSG00000055211
ENSG00000057663	ATG5	autophagy related 5	9474	ENSG00000057663
ENSG00000058056	USP13	ubiquitin specific peptidase 13	8975	ENSG00000058056
ENSG00000058600	POLR3E	RNA polymerase III subunit E	55718	ENSG00000058600
ENSG00000059758	CDK17	cyclin dependent kinase 17	5128	ENSG00000059758
ENSG00000059804	SLC2A3	solute carrier family 2 member 3	6515	ENSG00000059804
ENSG00000060138	YBX3	Y-box binding protein 3	8531	ENSG00000060138
ENSG00000060762	MPC1	mitochondrial pyruvate carrier 1	51660	ENSG00000060762
ENSG00000061794	MRPS35	mitochondrial ribosomal protein S35	60488	ENSG00000061794
ENSG00000065427	KARS1	lysyl-tRNA synthetase 1	3735	ENSG00000065427
ENSG00000065882	TBC1D1	TBC1 domain family member 1	23216	ENSG00000065882
ENSG00000065911	MTHFD2	methylenetetrahydrofolate dehydrogenase (NADP+ dependent) 2, methenyltetrahydrofolate cyclohydrolase	10797	ENSG00000065911
ENSG00000066084	DIP2B	disco interacting protein 2 homolog B	57609	ENSG00000066084
ENSG00000066279	ASPM	abnormal spindle microtubule assembly	259266	ENSG00000066279
ENSG00000066557	LRRC40	leucine rich repeat containing 40	55631	ENSG00000066557
ENSG00000067048	DDX3Y	DEAD-box helicase 3 Y-linked	8653	ENSG00000067048
ENSG00000067064	IDI1	isopentenyl-diphosphate delta isomerase 1	3422	ENSG00000067064
ENSG00000067082	KLF6	Kruppel like factor 6	1316	ENSG00000067082
ENSG00000067955	CBFB	core-binding factor subunit beta	865	ENSG00000067955
ENSG00000068366	ACSL4	acyl-CoA synthetase long chain family member 4	2182	ENSG00000068366
ENSG00000069345	DNAJA2	DnaJ heat shock protein family (Hsp40) member A2	10294	ENSG00000069345
ENSG00000069399	BCL3	BCL3 transcription coactivator	602	ENSG00000069399
ENSG00000069702	TGFBR3	transforming growth factor beta receptor 3	7049	ENSG00000069702
ENSG00000069956	MAPK6	mitogen-activated protein kinase 6	5597	ENSG00000069956
ENSG00000070718	AP3M2	adaptor related protein complex 3 subunit mu 2	10947	ENSG00000070718
ENSG00000070756	PABPC1	poly(A) binding protein cytoplasmic 1	26986	ENSG00000070756
ENSG00000070770	CSNK2A2	casein kinase 2 alpha 2	1459	ENSG00000070770
ENSG00000071073	MGAT4A	alpha-1,3-mannosyl-glycoprotein 4-beta-N-acetylglucosaminyltransferase A	11320	ENSG00000071073
ENSG00000071243	ING3	inhibitor of growth family member 3	54556	ENSG00000071243
ENSG00000071462	BUD23	BUD23 rRNA methyltransferase and ribosome maturation factor	114049	ENSG00000071462
ENSG00000072274	TFRC	transferrin receptor	7037	ENSG00000072274
ENSG00000072803	FBXW11	F-box and WD repeat domain containing 11	23291	ENSG00000072803
ENSG00000073578	SDHA	succinate dehydrogenase complex flavoprotein subunit A	6389	ENSG00000073578
ENSG00000074201	CLNS1A	chloride nucleotide-sensitive channel 1A	1207	ENSG00000074201
ENSG00000074842	MYDGF	myeloid derived growth factor	56005	ENSG00000074842
ENSG00000075239	ACAT1	acetyl-CoA acetyltransferase 1	38	ENSG00000075239
ENSG00000075303	SLC25A40	solute carrier family 25 member 40	55972	ENSG00000075303
ENSG00000075420	FNDC3B	fibronectin type III domain containing 3B	64778	ENSG00000075420
ENSG00000075426	FOSL2	FOS like 2, AP-1 transcription factor subunit	2355	ENSG00000075426
ENSG00000076053	RBM7	RNA binding motif protein 7	10179	ENSG00000076053
ENSG00000076554	TPD52	tumor protein D52	7163	ENSG00000076554
ENSG00000076685	NT5C2	5'-nucleotidase, cytosolic II	22978	ENSG00000076685
ENSG00000076944	STXBP2	syntaxin binding protein 2	6813	ENSG00000076944
ENSG00000077147	TM9SF3	transmembrane 9 superfamily member 3	56889	ENSG00000077147
ENSG00000077458	FAM76B	family with sequence similarity 76 member B	143684	ENSG00000077458
ENSG00000077721	UBE2A	ubiquitin conjugating enzyme E2 A	7319	ENSG00000077721
ENSG00000078124	ACER3	alkaline ceramidase 3	55331	ENSG00000078124
ENSG00000078304	PPP2R5C	protein phosphatase 2 regulatory subunit B'gamma	5527	ENSG00000078304
ENSG00000078589	P2RY10	P2Y receptor family member 10	27334	ENSG00000078589
ENSG00000080986	NDC80	NDC80 kinetochore complex component	10403	ENSG00000080986
ENSG00000081026	MAGI3	membrane associated guanylate kinase, WW and PDZ domain containing 3	260425	ENSG00000081026
ENSG00000081154	PCNP	PEST proteolytic signal containing nuclear protein	57092	ENSG00000081154
ENSG00000082153	BZW1	basic leucine zipper and W2 domains 1	9689	ENSG00000082153
ENSG00000082515	MRPL22	mitochondrial ribosomal protein L22	29093	ENSG00000082515
ENSG00000082996	RNF13	ring finger protein 13	11342	ENSG00000082996
ENSG00000083544	TDRD3	tudor domain containing 3	81550	ENSG00000083544
ENSG00000083937	CHMP2B	charged multivesicular body protein 2B	25978	ENSG00000083937
ENSG00000085365	SCAMP1	secretory carrier membrane protein 1	9522	ENSG00000085365
ENSG00000085449	WDFY1	WD repeat and FYVE domain containing 1	57590	ENSG00000085449
ENSG00000085719	CPNE3	copine 3	8895	ENSG00000085719
ENSG00000085832	EPS15	epidermal growth factor receptor pathway substrate 15	2060	ENSG00000085832
ENSG00000085871	MGST2	microsomal glutathione S-transferase 2	4258	ENSG00000085871
ENSG00000086062	B4GALT1	beta-1,4-galactosyltransferase 1	2683	ENSG00000086062
ENSG00000087074	PPP1R15A	protein phosphatase 1 regulatory subunit 15A	23645	ENSG00000087074
ENSG00000087460	GNAS	GNAS complex locus	2778	ENSG00000087460
ENSG00000088448	ANKRD10	ankyrin repeat domain 10	55608	ENSG00000088448
ENSG00000089022	MAPKAPK5	MAPK activated protein kinase 5	8550	ENSG00000089022
ENSG00000089127	OAS1	2'-5'-oligoadenylate synthetase 1	4938	ENSG00000089127
ENSG00000089818	NECAP1	NECAP endocytosis associated 1	25977	ENSG00000089818
ENSG00000090061	CCNK	cyclin K	8812	ENSG00000090061
ENSG00000090104	RGS1	regulator of G protein signaling 1	5996	ENSG00000090104
ENSG00000090520	DNAJB11	DnaJ heat shock protein family (Hsp40) member B11	51726	ENSG00000090520
ENSG00000090621	PABPC4	poly(A) binding protein cytoplasmic 4	8761	ENSG00000090621
ENSG00000091039	OSBPL8	oxysterol binding protein like 8	114882	ENSG00000091039
ENSG00000091140	DLD	dihydrolipoamide dehydrogenase	1738	ENSG00000091140
ENSG00000091527	CDV3	CDV3 homolog	55573	ENSG00000091527
ENSG00000092203	TOX4	TOX high mobility group box family member 4	9878	ENSG00000092203
ENSG00000092531	SNAP23	synaptosome associated protein 23	8773	ENSG00000092531
ENSG00000093183	SEC22C	SEC22 homolog C, vesicle trafficking protein	9117	ENSG00000093183
ENSG00000094841	UPRT	uracil phosphoribosyltransferase homolog	139596	ENSG00000094841
ENSG00000095485	CWF19L1	CWF19 like cell cycle control factor 1	55280	ENSG00000095485
ENSG00000095574	IKZF5	IKAROS family zinc finger 5	64376	ENSG00000095574
ENSG00000095794	CREM	cAMP responsive element modulator	1390	ENSG00000095794
ENSG00000096093	EFHC1	EF-hand domain containing 1	114327	ENSG00000096093
ENSG00000096746	HNRNPH3	heterogeneous nuclear ribonucleoprotein H3	3189	ENSG00000096746
ENSG00000099246	RAB18	RAB18, member RAS oncogene family	22931	ENSG00000099246
ENSG00000099725	PRKY	protein kinase Y-linked (pseudogene)	5616	ENSG00000099725
ENSG00000099860	GADD45B	growth arrest and DNA damage inducible beta	4616	ENSG00000099860
ENSG00000099985	OSM	oncostatin M	5008	ENSG00000099985
ENSG00000100030	MAPK1	mitogen-activated protein kinase 1	5594	ENSG00000100030
ENSG00000100099	HPS4	HPS4 biogenesis of lysosomal organelles complex 3 subunit 2	89781	ENSG00000100099
ENSG00000100104	SRRD	SRR1 domain containing	402055	ENSG00000100104
ENSG00000100207	TCF20	transcription factor 20	6942	ENSG00000100207
ENSG00000100216	TOMM22	translocase of outer mitochondrial membrane 22	56993	ENSG00000100216
ENSG00000100219	XBP1	X-box binding protein 1	7494	ENSG00000100219
ENSG00000100221	JOSD1	Josephin domain containing 1	9929	ENSG00000100221
ENSG00000100225	FBXO7	F-box protein 7	25793	ENSG00000100225
ENSG00000100403	ZC3H7B	zinc finger CCCH-type containing 7B	23264	ENSG00000100403
ENSG00000100483	VCPKMT	valosin containing protein lysine methyltransferase	79609	ENSG00000100483
ENSG00000100528	CNIH1	cornichon family AMPA receptor auxiliary protein 1	10175	ENSG00000100528
ENSG00000100532	CGRRF1	cell growth regulator with ring finger domain 1	10668	ENSG00000100532
ENSG00000100614	PPM1A	protein phosphatase, Mg2+/Mn2+ dependent 1A	5494	ENSG00000100614
ENSG00000100664	EIF5	eukaryotic translation initiation factor 5	1983	ENSG00000100664
ENSG00000100836	PABPN1	poly(A) binding protein nuclear 1	8106	ENSG00000100836
ENSG00000100906	NFKBIA	NFKB inhibitor alpha	4792	ENSG00000100906
ENSG00000101132	PFDN4	prefoldin subunit 4	5203	ENSG00000101132
ENSG00000101166	PRELID3B	PRELI domain containing 3B	51012	ENSG00000101166
ENSG00000101230	ISM1	isthmin 1	140862	ENSG00000101230
ENSG00000101247	NDUFAF5	NADH:ubiquinone oxidoreductase complex assembly factor 5	79133	ENSG00000101247
ENSG00000101421	CHMP4B	charged multivesicular body protein 4B	128866	ENSG00000101421
ENSG00000101558	VAPA	VAMP associated protein A	9218	ENSG00000101558
ENSG00000101654	RNMT	RNA guanine-7 methyltransferase	8731	ENSG00000101654
ENSG00000101752	MIB1	mindbomb E3 ubiquitin protein ligase 1	57534	ENSG00000101752
ENSG00000101773	RBBP8	RB binding protein 8, endonuclease	5932	ENSG00000101773
ENSG00000101911	PRPS2	phosphoribosyl pyrophosphate synthetase 2	5634	ENSG00000101911
ENSG00000102158	MAGT1	magnesium transporter 1	84061	ENSG00000102158
ENSG00000102225	CDK16	cyclin dependent kinase 16	5127	ENSG00000102225
ENSG00000102241	HTATSF1	HIV-1 Tat specific factor 1	27336	ENSG00000102241
ENSG00000102312	PORCN	porcupine O-acyltransferase	64840	ENSG00000102312
ENSG00000102317	RBM3	RNA binding motif protein 3	5935	ENSG00000102317
ENSG00000102580	DNAJC3	DnaJ heat shock protein family (Hsp40) member C3	5611	ENSG00000102580
ENSG00000102931	ARL2BP	ADP ribosylation factor like GTPase 2 binding protein	23568	ENSG00000102931
ENSG00000103035	PSMD7	proteasome 26S subunit, non-ATPase 7	5713	ENSG00000103035
ENSG00000103121	CMC2	C-X9-C motif containing 2	56942	ENSG00000103121
ENSG00000103489	XYLT1	xylosyltransferase 1	64131	ENSG00000103489
ENSG00000103642	LACTB	lactamase beta	114294	ENSG00000103642
ENSG00000103671	TRIP4	thyroid hormone receptor interactor 4	9325	ENSG00000103671
ENSG00000103978	TMEM87A	transmembrane protein 87A	25963	ENSG00000103978
ENSG00000104164	BLOC1S6	biogenesis of lysosomal organelles complex 1 subunit 6	26258	ENSG00000104164
ENSG00000104228	TRIM35	tripartite motif containing 35	23087	ENSG00000104228
ENSG00000104312	RIPK2	receptor interacting serine/threonine kinase 2	8767	ENSG00000104312
ENSG00000104320	NBN	nibrin	4683	ENSG00000104320
ENSG00000104331	IMPAD1	inositol monophosphatase domain containing 1	54928	ENSG00000104331
ENSG00000104343	UBE2W	ubiquitin conjugating enzyme E2 W	55284	ENSG00000104343
ENSG00000104660	LEPROTL1	leptin receptor overlapping transcript like 1	23484	ENSG00000104660
ENSG00000104671	DCTN6	dynactin subunit 6	10671	ENSG00000104671
ENSG00000104687	GSR	glutathione-disulfide reductase	2936	ENSG00000104687
ENSG00000104824	HNRNPL	heterogeneous nuclear ribonucleoprotein L	3191	ENSG00000104824
ENSG00000104853	CLPTM1	CLPTM1 regulator of GABA type A receptor forward trafficking	1209	ENSG00000104853
ENSG00000105339	DENND3	DENN domain containing 3	22898	ENSG00000105339
ENSG00000105708	ZNF14	zinc finger protein 14	7561	ENSG00000105708
ENSG00000105835	NAMPT	nicotinamide phosphoribosyltransferase	10135	ENSG00000105835
ENSG00000105866	SP4	Sp4 transcription factor	6671	ENSG00000105866
ENSG00000105968	H2AZ2	H2A.Z variant histone 2	94239	ENSG00000105968
ENSG00000105993	DNAJB6	DnaJ heat shock protein family (Hsp40) member B6	10049	ENSG00000105993
ENSG00000106080	FKBP14	FKBP prolyl isomerase 14	55033	ENSG00000106080
ENSG00000106392	C1GALT1	core 1 synthase, glycoprotein-N-acetylgalactosamine 3-beta-galactosyltransferase 1	56913	ENSG00000106392
ENSG00000106546	AHR	aryl hydrocarbon receptor	196	ENSG00000106546
ENSG00000106554	CHCHD3	coiled-coil-helix-coiled-coil-helix domain containing 3	54927	ENSG00000106554
ENSG00000106610	STAG3L4	stromal antigen 3-like 4 (pseudogene)	64940	ENSG00000106610
ENSG00000106952	TNFSF8	TNF superfamily member 8	944	ENSG00000106952
ENSG00000107362	ABHD17B	abhydrolase domain containing 17B	51104	ENSG00000107362
ENSG00000107372	ZFAND5	zinc finger AN1-type containing 5	7763	ENSG00000107372
ENSG00000107485	GATA3	GATA binding protein 3	2625	ENSG00000107485
ENSG00000107771	CCSER2	coiled-coil serine rich protein 2	54462	ENSG00000107771
ENSG00000107819	SFXN3	sideroflexin 3	81855	ENSG00000107819
ENSG00000107854	TNKS2	tankyrase 2	80351	ENSG00000107854
ENSG00000107897	ACBD5	acyl-CoA binding domain containing 5	91452	ENSG00000107897
ENSG00000107968	MAP3K8	mitogen-activated protein kinase kinase kinase 8	1326	ENSG00000107968
ENSG00000108094	CUL2	cullin 2	8453	ENSG00000108094
ENSG00000108179	PPIF	peptidylprolyl isomerase F	10105	ENSG00000108179
ENSG00000108474	PIGL	phosphatidylinositol glycan anchor biosynthesis class L	9487	ENSG00000108474
ENSG00000109083	IFT20	intraflagellar transport 20	90410	ENSG00000109083
ENSG00000109189	USP46	ubiquitin specific peptidase 46	64854	ENSG00000109189
ENSG00000109321	AREG	amphiregulin	374	ENSG00000109321
ENSG00000109332	UBE2D3	ubiquitin conjugating enzyme E2 D3	7323	ENSG00000109332
ENSG00000109519	GRPEL1	GrpE like 1, mitochondrial	80273	ENSG00000109519
ENSG00000109618	SEPSECS	Sep (O-phosphoserine) tRNA:Sec (selenocysteine) tRNA synthase	51091	ENSG00000109618
ENSG00000109771	LRP2BP	LRP2 binding protein	55805	ENSG00000109771
ENSG00000109787	KLF3	Kruppel like factor 3	51274	ENSG00000109787
ENSG00000109917	ZPR1	ZPR1 zinc finger	8882	ENSG00000109917
ENSG00000109929	SC5D	sterol-C5-desaturase	6309	ENSG00000109929
ENSG00000110107	PRPF19	pre-mRNA processing factor 19	27339	ENSG00000110107
ENSG00000110321	EIF4G2	eukaryotic translation initiation factor 4 gamma 2	1982	ENSG00000110321
ENSG00000110435	PDHX	pyruvate dehydrogenase complex component X	8050	ENSG00000110435
ENSG00000110848	CD69	CD69 molecule	969	ENSG00000110848
ENSG00000110852	CLEC2B	C-type lectin domain family 2 member B	9976	ENSG00000110852
ENSG00000111266	DUSP16	dual specificity phosphatase 16	80824	ENSG00000111266
ENSG00000111276	CDKN1B	cyclin dependent kinase inhibitor 1B	1027	ENSG00000111276
ENSG00000111666	CHPT1	choline phosphotransferase 1	56994	ENSG00000111666
ENSG00000111676	ATN1	atrophin 1	1822	ENSG00000111676
ENSG00000111786	SRSF9	serine and arginine rich splicing factor 9	8683	ENSG00000111786
ENSG00000111906	HDDC2	HD domain containing 2	51020	ENSG00000111906
ENSG00000111911	HINT3	histidine triad nucleotide binding protein 3	135114	ENSG00000111911
ENSG00000112081	SRSF3	serine and arginine rich splicing factor 3	6428	ENSG00000112081
ENSG00000112096	SOD2	superoxide dismutase 2	6648	ENSG00000112096
ENSG00000112149	CD83	CD83 molecule	9308	ENSG00000112149
ENSG00000112237	CCNC	cyclin C	892	ENSG00000112237
ENSG00000112242	E2F3	E2F transcription factor 3	1871	ENSG00000112242
ENSG00000112305	SMAP1	small ArfGAP 1	60682	ENSG00000112305
ENSG00000112406	HECA	hdc homolog, cell cycle regulator	51696	ENSG00000112406
ENSG00000112419	PHACTR2	phosphatase and actin regulator 2	9749	ENSG00000112419
ENSG00000112511	PHF1	PHD finger protein 1	5252	ENSG00000112511
ENSG00000112697	TMEM30A	transmembrane protein 30A	55754	ENSG00000112697
ENSG00000112941	TENT4A	terminal nucleotidyltransferase 4A	11044	ENSG00000112941
ENSG00000113013	HSPA9	heat shock protein family A (Hsp70) member 9	3313	ENSG00000113013
ENSG00000113387	SUB1	SUB1 regulator of transcription	10923	ENSG00000113387
ENSG00000113448	PDE4D	phosphodiesterase 4D	5144	ENSG00000113448
ENSG00000113456	RAD1	RAD1 checkpoint DNA exonuclease	5810	ENSG00000113456
ENSG00000113575	PPP2CA	protein phosphatase 2 catalytic subunit alpha	5515	ENSG00000113575
ENSG00000113595	TRIM23	tripartite motif containing 23	373	ENSG00000113595
ENSG00000113621	TXNDC15	thioredoxin domain containing 15	79770	ENSG00000113621
ENSG00000113638	TTC33	tetratricopeptide repeat domain 33	23548	ENSG00000113638
ENSG00000113648	MACROH2A1	macroH2A.1 histone	9555	ENSG00000113648
ENSG00000113719	ERGIC1	endoplasmic reticulum-golgi intermediate compartment 1	57222	ENSG00000113719
ENSG00000113811	SELENOK	selenoprotein K	58515	ENSG00000113811
ENSG00000114021	NIT2	nitrilase family member 2	56954	ENSG00000114021
ENSG00000114120	SLC25A36	solute carrier family 25 member 36	55186	ENSG00000114120
ENSG00000114125	RNF7	ring finger protein 7	9616	ENSG00000114125
ENSG00000114166	KAT2B	lysine acetyltransferase 2B	8850	ENSG00000114166
ENSG00000114354	TFG	trafficking from ER to golgi regulator	10342	ENSG00000114354
ENSG00000114742	WDR48	WD repeat domain 48	57599	ENSG00000114742
ENSG00000114784	EIF1B	eukaryotic translation initiation factor 1B	10289	ENSG00000114784
ENSG00000114978	MOB1A	MOB kinase activator 1A	55233	ENSG00000114978
ENSG00000115425	PECR	peroxisomal trans-2-enoyl-CoA reductase	55825	ENSG00000115425
ENSG00000115520	COQ10B	coenzyme Q10B	80219	ENSG00000115520
ENSG00000115758	ODC1	ornithine decarboxylase 1	4953	ENSG00000115758
ENSG00000115806	GORASP2	golgi reassembly stacking protein 2	26003	ENSG00000115806
ENSG00000115808	STRN	striatin	6801	ENSG00000115808
ENSG00000115875	SRSF7	serine and arginine rich splicing factor 7	6432	ENSG00000115875
ENSG00000115935	WIPF1	WAS/WASL interacting protein family member 1	7456	ENSG00000115935
ENSG00000115993	TRAK2	trafficking kinesin protein 2	66008	ENSG00000115993
ENSG00000116044	NFE2L2	nuclear factor, erythroid 2 like 2	4780	ENSG00000116044
ENSG00000116106	EPHA4	EPH receptor A4	2043	ENSG00000116106
ENSG00000116171	SCP2	sterol carrier protein 2	6342	ENSG00000116171
ENSG00000116604	MEF2D	myocyte enhancer factor 2D	4209	ENSG00000116604
ENSG00000116717	GADD45A	growth arrest and DNA damage inducible alpha	1647	ENSG00000116717
ENSG00000116741	RGS2	regulator of G protein signaling 2	5997	ENSG00000116741
ENSG00000116752	BCAS2	BCAS2 pre-mRNA processing factor	10286	ENSG00000116752
ENSG00000116903	EXOC8	exocyst complex component 8	149371	ENSG00000116903
ENSG00000116954	RRAGC	Ras related GTP binding C	64121	ENSG00000116954
ENSG00000117036	ETV3	ETS variant transcription factor 3	2117	ENSG00000117036
ENSG00000117133	RPF1	ribosome production factor 1 homolog	80135	ENSG00000117133
ENSG00000117500	TMED5	transmembrane p24 trafficking protein 5	50999	ENSG00000117500
ENSG00000117592	PRDX6	peroxiredoxin 6	9588	ENSG00000117592
ENSG00000117862	TXNDC12	thioredoxin domain containing 12	51060	ENSG00000117862
ENSG00000117906	RCN2	reticulocalbin 2	5955	ENSG00000117906
ENSG00000118263	KLF7	Kruppel like factor 7	8609	ENSG00000118263
ENSG00000118454	ANKRD13C	ankyrin repeat domain 13C	81573	ENSG00000118454
ENSG00000118503	TNFAIP3	TNF alpha induced protein 3	7128	ENSG00000118503
ENSG00000118515	SGK1	serum/glucocorticoid regulated kinase 1	6446	ENSG00000118515
ENSG00000118939	UCHL3	ubiquitin C-terminal hydrolase L3	7347	ENSG00000118939
ENSG00000118985	ELL2	elongation factor for RNA polymerase II 2	22936	ENSG00000118985
ENSG00000119048	UBE2B	ubiquitin conjugating enzyme E2 B	7320	ENSG00000119048
ENSG00000119138	KLF9	Kruppel like factor 9	687	ENSG00000119138
ENSG00000119318	RAD23B	RAD23 homolog B, nucleotide excision repair protein	5887	ENSG00000119318
ENSG00000119537	KDSR	3-ketodihydrosphingosine reductase	2531	ENSG00000119537
ENSG00000119599	DCAF4	DDB1 and CUL4 associated factor 4	26094	ENSG00000119599
ENSG00000119650	IFT43	intraflagellar transport 43	112752	ENSG00000119650
ENSG00000119673	ACOT2	acyl-CoA thioesterase 2	10965	ENSG00000119673
ENSG00000119801	YPEL5	yippee like 5	51646	ENSG00000119801
ENSG00000119900	OGFRL1	opioid growth factor receptor like 1	79627	ENSG00000119900
ENSG00000119950	MXI1	MAX interactor 1, dimerization protein	4601	ENSG00000119950
ENSG00000120029	ARMH3	armadillo like helical domain containing 3	79591	ENSG00000120029
ENSG00000120129	DUSP1	dual specificity phosphatase 1	1843	ENSG00000120129
ENSG00000120533	ENY2	ENY2 transcription and export complex 2 subunit	56943	ENSG00000120533
ENSG00000120539	MASTL	microtubule associated serine/threonine kinase like	84930	ENSG00000120539
ENSG00000120686	UFM1	ubiquitin fold modifier 1	51569	ENSG00000120686
ENSG00000120690	ELF1	E74 like ETS transcription factor 1	1997	ENSG00000120690
ENSG00000120705	ETF1	eukaryotic translation termination factor 1	2107	ENSG00000120705
ENSG00000120709	FAM53C	family with sequence similarity 53 member C	51307	ENSG00000120709
ENSG00000120738	EGR1	early growth response 1	1958	ENSG00000120738
ENSG00000120805	ARL1	ADP ribosylation factor like GTPase 1	400	ENSG00000120805
ENSG00000120875	DUSP4	dual specificity phosphatase 4	1846	ENSG00000120875
ENSG00000120910	PPP3CC	protein phosphatase 3 catalytic subunit gamma	5533	ENSG00000120910
ENSG00000121073	SLC35B1	solute carrier family 35 member B1	10237	ENSG00000121073
ENSG00000121350	PYROXD1	pyridine nucleotide-disulphide oxidoreductase domain 1	79912	ENSG00000121350
ENSG00000121864	ZNF639	zinc finger protein 639	51193	ENSG00000121864
ENSG00000121964	GTDC1	glycosyltransferase like domain containing 1	79712	ENSG00000121964
ENSG00000121966	CXCR4	C-X-C motif chemokine receptor 4	7852	ENSG00000121966
ENSG00000122042	UBL3	ubiquitin like 3	5412	ENSG00000122042
ENSG00000122068	FYTTD1	forty-two-three domain containing 1	84248	ENSG00000122068
ENSG00000122218	COPA	coatomer protein complex subunit alpha	1314	ENSG00000122218
ENSG00000122335	SERAC1	serine active site containing 1	84947	ENSG00000122335
ENSG00000122557	HERPUD2	HERPUD family member 2	64224	ENSG00000122557
ENSG00000122643	NT5C3A	5'-nucleotidase, cytosolic IIIA	51251	ENSG00000122643
ENSG00000122644	ARL4A	ADP ribosylation factor like GTPase 4A	10124	ENSG00000122644
ENSG00000122862	SRGN	serglycin	5552	ENSG00000122862
ENSG00000122958	VPS26A	VPS26, retromer complex component A	9559	ENSG00000122958
ENSG00000123091	RNF11	ring finger protein 11	26994	ENSG00000123091
ENSG00000123297	TSFM	Ts translation elongation factor, mitochondrial	10102	ENSG00000123297
ENSG00000123505	AMD1	adenosylmethionine decarboxylase 1	262	ENSG00000123505
ENSG00000123562	MORF4L2	mortality factor 4 like 2	9643	ENSG00000123562
ENSG00000123684	LPGAT1	lysophosphatidylglycerol acyltransferase 1	9926	ENSG00000123684
ENSG00000123728	RAP2C	RAP2C, member of RAS oncogene family	57826	ENSG00000123728
ENSG00000123908	AGO2	argonaute RISC catalytic component 2	27161	ENSG00000123908
ENSG00000124155	PIGT	phosphatidylinositol glycan anchor biosynthesis class T	51604	ENSG00000124155
ENSG00000124193	SRSF6	serine and arginine rich splicing factor 6	6431	ENSG00000124193
ENSG00000124226	RNF114	ring finger protein 114	55905	ENSG00000124226
ENSG00000124275	MTRR	5-methyltetrahydrofolate-homocysteine methyltransferase reductase	4552	ENSG00000124275
ENSG00000124466	LYPD3	LY6/PLAUR domain containing 3	27076	ENSG00000124466
ENSG00000124766	SOX4	SRY-box transcription factor 4	6659	ENSG00000124766
ENSG00000124788	ATXN1	ataxin 1	6310	ENSG00000124788
ENSG00000124789	NUP153	nucleoporin 153	9972	ENSG00000124789
ENSG00000125445	MRPS7	mitochondrial ribosomal protein S7	51081	ENSG00000125445
ENSG00000125629	INSIG2	insulin induced gene 2	51141	ENSG00000125629
ENSG00000125648	SLC25A23	solute carrier family 25 member 23	79085	ENSG00000125648
ENSG00000125703	ATG4C	autophagy related 4C cysteine peptidase	84938	ENSG00000125703
ENSG00000125731	SH2D3A	SH2 domain containing 3A	10045	ENSG00000125731
ENSG00000125740	FOSB	FosB proto-oncogene, AP-1 transcription factor subunit	2354	ENSG00000125740
ENSG00000125753	VASP	vasodilator stimulated phosphoprotein	7408	ENSG00000125753
ENSG00000125827	TMX4	thioredoxin related transmembrane protein 4	56255	ENSG00000125827
ENSG00000126012	KDM5C	lysine demethylase 5C	8242	ENSG00000126012
ENSG00000126216	TUBGCP3	tubulin gamma complex associated protein 3	10426	ENSG00000126216
ENSG00000126524	SBDS	SBDS ribosome maturation factor	51119	ENSG00000126524
ENSG00000126746	ZNF384	zinc finger protein 384	171017	ENSG00000126746
ENSG00000126945	HNRNPH2	heterogeneous nuclear ribonucleoprotein H2	3188	ENSG00000126945
ENSG00000127995	CASD1	CAS1 domain containing 1	64921	ENSG00000127995
ENSG00000128050	PAICS	phosphoribosylaminoimidazole carboxylase and phosphoribosylaminoimidazolesuccinocarboxamide synthase	10606	ENSG00000128050
ENSG00000128590	DNAJB9	DnaJ heat shock protein family (Hsp40) member B9	4189	ENSG00000128590
ENSG00000128656	CHN1	chimerin 1	1123	ENSG00000128656
ENSG00000128699	ORMDL1	ORMDL sphingolipid biosynthesis regulator 1	94101	ENSG00000128699
ENSG00000128708	HAT1	histone acetyltransferase 1	8520	ENSG00000128708
ENSG00000129128	SPCS3	signal peptidase complex subunit 3	60559	ENSG00000129128
ENSG00000129295	LRRC6	leucine rich repeat containing 6	23639	ENSG00000129295
ENSG00000129315	CCNT1	cyclin T1	904	ENSG00000129315
ENSG00000129355	CDKN2D	cyclin dependent kinase inhibitor 2D	1032	ENSG00000129355
ENSG00000129460	NGDN	neuroguidin	25983	ENSG00000129460
ENSG00000129534	MIS18BP1	MIS18 binding protein 1	55320	ENSG00000129534
ENSG00000129691	ASH2L	ASH2 like, histone lysine methyltransferase complex subunit	9070	ENSG00000129691
ENSG00000130024	PHF10	PHD finger protein 10	55274	ENSG00000130024
ENSG00000130066	SAT1	spermidine/spermine N1-acetyltransferase 1	6303	ENSG00000130066
ENSG00000130449	ZSWIM6	zinc finger SWIM-type containing 6	57688	ENSG00000130449
ENSG00000130522	JUND	JunD proto-oncogene, AP-1 transcription factor subunit	3727	ENSG00000130522
ENSG00000131116	ZNF428	zinc finger protein 428	126299	ENSG00000131116
ENSG00000131370	SH3BP5	SH3 domain binding protein 5	9467	ENSG00000131370
ENSG00000131381	RBSN	rabenosyn, RAB effector	64145	ENSG00000131381
ENSG00000131508	UBE2D2	ubiquitin conjugating enzyme E2 D2	7322	ENSG00000131508
ENSG00000131871	SELENOS	selenoprotein S	55829	ENSG00000131871
ENSG00000131876	SNRPA1	small nuclear ribonucleoprotein polypeptide A'	6627	ENSG00000131876
ENSG00000131966	ACTR10	actin related protein 10	55860	ENSG00000131966
ENSG00000132002	DNAJB1	DnaJ heat shock protein family (Hsp40) member B1	3337	ENSG00000132002
ENSG00000132254	ARFIP2	ADP ribosylation factor interacting protein 2	23647	ENSG00000132254
ENSG00000132356	PRKAA1	protein kinase AMP-activated catalytic subunit alpha 1	5562	ENSG00000132356
ENSG00000132405	TBC1D14	TBC1 domain family member 14	57533	ENSG00000132405
ENSG00000132434	LANCL2	LanC like 2	55915	ENSG00000132434
ENSG00000132475	H3-3B	H3.3 histone B	3021	ENSG00000132475
ENSG00000132718	SYT11	synaptotagmin 11	23208	ENSG00000132718
ENSG00000132823	OSER1	oxidative stress responsive serine rich 1	51526	ENSG00000132823
ENSG00000132824	SERINC3	serine incorporator 3	10955	ENSG00000132824
ENSG00000132963	POMP	proteasome maturation protein	51371	ENSG00000132963
ENSG00000133250	ZNF414	zinc finger protein 414	84330	ENSG00000133250
ENSG00000133318	RTN3	reticulon 3	10313	ENSG00000133318
ENSG00000133398	MED10	mediator complex subunit 10	84246	ENSG00000133398
ENSG00000133641	C12orf29	chromosome 12 open reading frame 29	91298	ENSG00000133641
ENSG00000133872	SARAF	store-operated calcium entry associated regulatory factor	51669	ENSG00000133872
ENSG00000134107	BHLHE40	basic helix-loop-helix family member e40	8553	ENSG00000134107
ENSG00000134215	VAV3	vav guanine nucleotide exchange factor 3	10451	ENSG00000134215
ENSG00000134330	IAH1	isoamyl acetate hydrolyzing esterase 1 (putative)	285148	ENSG00000134330
ENSG00000134375	TIMM17A	translocase of inner mitochondrial membrane 17A	10440	ENSG00000134375
ENSG00000134453	RBM17	RNA binding motif protein 17	84991	ENSG00000134453
ENSG00000134644	PUM1	pumilio RNA binding family member 1	9698	ENSG00000134644
ENSG00000134686	PHC2	polyhomeotic homolog 2	1912	ENSG00000134686
ENSG00000134758	RNF138	ring finger protein 138	51444	ENSG00000134758
ENSG00000135018	UBQLN1	ubiquilin 1	29979	ENSG00000135018
ENSG00000135046	ANXA1	annexin A1	301	ENSG00000135046
ENSG00000135070	ISCA1	iron-sulfur cluster assembly 1	81689	ENSG00000135070
ENSG00000135108	FBXO21	F-box protein 21	23014	ENSG00000135108
ENSG00000135185	TMEM243	transmembrane protein 243	79161	ENSG00000135185
ENSG00000135241	PNPLA8	patatin like phospholipase domain containing 8	50640	ENSG00000135241
ENSG00000135249	RINT1	RAD50 interactor 1	60561	ENSG00000135249
ENSG00000135486	HNRNPA1	heterogeneous nuclear ribonucleoprotein A1	3178	ENSG00000135486
ENSG00000135535	CD164	CD164 molecule	8763	ENSG00000135535
ENSG00000135597	REPS1	RALBP1 associated Eps domain containing 1	85021	ENSG00000135597
ENSG00000135801	TAF5L	TATA-box binding protein associated factor 5 like	27097	ENSG00000135801
ENSG00000135900	MRPL44	mitochondrial ribosomal protein L44	65080	ENSG00000135900
ENSG00000135932	CAB39	calcium binding protein 39	51719	ENSG00000135932
ENSG00000136026	CKAP4	cytoskeleton associated protein 4	10970	ENSG00000136026
ENSG00000136143	SUCLA2	succinate-CoA ligase ADP-forming beta subunit	8803	ENSG00000136143
ENSG00000136152	COG3	component of oligomeric golgi complex 3	83548	ENSG00000136152
ENSG00000136273	HUS1	HUS1 checkpoint clamp component	3364	ENSG00000136273
ENSG00000136541	ERMN	ermin	57471	ENSG00000136541
ENSG00000136560	TANK	TRAF family member associated NFKB activator	10010	ENSG00000136560
ENSG00000136732	GYPC	glycophorin C (Gerbich blood group)	2995	ENSG00000136732
ENSG00000136738	STAM	signal transducing adaptor molecule	8027	ENSG00000136738
ENSG00000136819	C9orf78	chromosome 9 open reading frame 78	51759	ENSG00000136819
ENSG00000136940	PDCL	phosducin like	5082	ENSG00000136940
ENSG00000137054	POLR1E	RNA polymerase I subunit E	64425	ENSG00000137054
ENSG00000137075	RNF38	ring finger protein 38	152006	ENSG00000137075
ENSG00000137216	TMEM63B	transmembrane protein 63B	55362	ENSG00000137216
ENSG00000137266	SLC22A23	solute carrier family 22 member 23	63027	ENSG00000137266
ENSG00000137267	TUBB2A	tubulin beta 2A class IIa	7280	ENSG00000137267
ENSG00000137364	TPMT	thiopurine S-methyltransferase	7172	ENSG00000137364
ENSG00000137414	FAM8A1	family with sequence similarity 8 member A1	51439	ENSG00000137414
ENSG00000137478	FCHSD2	FCH and double SH3 domains 2	9873	ENSG00000137478
ENSG00000137502	RAB30	RAB30, member RAS oncogene family	27314	ENSG00000137502
ENSG00000137575	SDCBP	syndecan binding protein	6386	ENSG00000137575
ENSG00000137692	DCUN1D5	defective in cullin neddylation 1 domain containing 5	84259	ENSG00000137692
ENSG00000137714	FDX1	ferredoxin 1	2230	ENSG00000137714
ENSG00000137824	RMDN3	regulator of microtubule dynamics 3	55177	ENSG00000137824
ENSG00000137876	RSL24D1	ribosomal L24 domain containing 1	51187	ENSG00000137876
ENSG00000137955	RABGGTB	Rab geranylgeranyltransferase subunit beta	5876	ENSG00000137955
ENSG00000137965	IFI44	interferon induced protein 44	10561	ENSG00000137965
ENSG00000138050	THUMPD2	THUMP domain containing 2	80745	ENSG00000138050
ENSG00000138166	DUSP5	dual specificity phosphatase 5	1847	ENSG00000138166
ENSG00000138375	SMARCAL1	SWI/SNF related, matrix associated, actin dependent regulator of chromatin, subfamily a like 1	50485	ENSG00000138375
ENSG00000138386	NAB1	NGFI-A binding protein 1	4664	ENSG00000138386
ENSG00000138668	HNRNPD	heterogeneous nuclear ribonucleoprotein D	3184	ENSG00000138668
ENSG00000138698	RAP1GDS1	Rap1 GTPase-GDP dissociation stimulator 1	5910	ENSG00000138698
ENSG00000138757	G3BP2	G3BP stress granule assembly factor 2	9908	ENSG00000138757
ENSG00000138778	CENPE	centromere protein E	1062	ENSG00000138778
ENSG00000138794	CASP6	caspase 6	839	ENSG00000138794
ENSG00000138814	PPP3CA	protein phosphatase 3 catalytic subunit alpha	5530	ENSG00000138814
ENSG00000139083	ETV6	ETS variant transcription factor 6	2120	ENSG00000139083
ENSG00000139112	GABARAPL1	GABA type A receptor associated protein like 1	23710	ENSG00000139112
ENSG00000139168	ZCRB1	zinc finger CCHC-type and RNA binding motif containing 1	85437	ENSG00000139168
ENSG00000139182	CLSTN3	calsyntenin 3	9746	ENSG00000139182
ENSG00000139323	POC1B	POC1 centriolar protein B	282809	ENSG00000139323
ENSG00000139372	TDG	thymine DNA glycosylase	6996	ENSG00000139372
ENSG00000139505	MTMR6	myotubularin related protein 6	9107	ENSG00000139505
ENSG00000139687	RB1	RB transcriptional corepressor 1	5925	ENSG00000139687
ENSG00000139714	MORN3	MORN repeat containing 3	283385	ENSG00000139714
ENSG00000139737	SLAIN1	SLAIN motif family member 1	122060	ENSG00000139737
ENSG00000139793	MBNL2	muscleblind like splicing regulator 2	10150	ENSG00000139793
ENSG00000139826	ABHD13	abhydrolase domain containing 13	84945	ENSG00000139826
ENSG00000139921	TMX1	thioredoxin related transmembrane protein 1	81542	ENSG00000139921
ENSG00000140030	GPR65	G protein-coupled receptor 65	8477	ENSG00000140030
ENSG00000140299	BNIP2	BCL2 interacting protein 2	663	ENSG00000140299
ENSG00000140326	CDAN1	codanin 1	146059	ENSG00000140326
ENSG00000140403	DNAJA4	DnaJ heat shock protein family (Hsp40) member A4	55466	ENSG00000140403
ENSG00000140836	ZFHX3	zinc finger homeobox 3	463	ENSG00000140836
ENSG00000140941	MAP1LC3B	microtubule associated protein 1 light chain 3 beta	81631	ENSG00000140941
ENSG00000141034	GID4	GID complex subunit 4 homolog	79018	ENSG00000141034
ENSG00000141068	KSR1	kinase suppressor of ras 1	8844	ENSG00000141068
ENSG00000141076	UTP4	UTP4 small subunit processome component	84916	ENSG00000141076
ENSG00000141232	TOB1	transducer of ERBB2, 1	10140	ENSG00000141232
ENSG00000141385	AFG3L2	AFG3 like matrix AAA peptidase subunit 2	10939	ENSG00000141385
ENSG00000141428	C18orf21	chromosome 18 open reading frame 21	83608	ENSG00000141428
ENSG00000141429	GALNT1	polypeptide N-acetylgalactosaminyltransferase 1	2589	ENSG00000141429
ENSG00000141506	PIK3R5	phosphoinositide-3-kinase regulatory subunit 5	23533	ENSG00000141506
ENSG00000141540	TTYH2	tweety family member 2	94015	ENSG00000141540
ENSG00000141682	PMAIP1	phorbol-12-myristate-13-acetate-induced protein 1	5366	ENSG00000141682
ENSG00000142867	BCL10	BCL10 immune signaling adaptor	8915	ENSG00000142867
ENSG00000142892	PIGK	phosphatidylinositol glycan anchor biosynthesis class K	10026	ENSG00000142892
ENSG00000143093	STRIP1	striatin interacting protein 1	85369	ENSG00000143093
ENSG00000143153	ATP1B1	ATPase Na+/K+ transporting subunit beta 1	481	ENSG00000143153
ENSG00000143224	PPOX	protoporphyrinogen oxidase	5498	ENSG00000143224
ENSG00000143228	NUF2	NUF2 component of NDC80 kinetochore complex	83540	ENSG00000143228
ENSG00000143337	TOR1AIP1	torsin 1A interacting protein 1	26092	ENSG00000143337
ENSG00000143387	CTSK	cathepsin K	1513	ENSG00000143387
ENSG00000143401	ANP32E	acidic nuclear phosphoprotein 32 family member E	81611	ENSG00000143401
ENSG00000143420	ENSA	endosulfine alpha	2029	ENSG00000143420
ENSG00000143436	MRPL9	mitochondrial ribosomal protein L9	65005	ENSG00000143436
ENSG00000143493	INTS7	integrator complex subunit 7	25896	ENSG00000143493
ENSG00000143514	TP53BP2	tumor protein p53 binding protein 2	7159	ENSG00000143514
ENSG00000143621	ILF2	interleukin enhancer binding factor 2	3608	ENSG00000143621
ENSG00000143727	ACP1	acid phosphatase 1	52	ENSG00000143727
ENSG00000143751	SDE2	SDE2 telomere maintenance homolog	163859	ENSG00000143751
ENSG00000143753	DEGS1	delta 4-desaturase, sphingolipid 1	8560	ENSG00000143753
ENSG00000144034	TPRKB	TP53RK binding protein	51002	ENSG00000144034
ENSG00000144118	RALB	RAS like proto-oncogene B	5899	ENSG00000144118
ENSG00000144320	LNPK	lunapark, ER junction formation factor	80856	ENSG00000144320
ENSG00000144597	EAF1	ELL associated factor 1	85403	ENSG00000144597
ENSG00000144655	CSRNP1	cysteine and serine rich nuclear protein 1	64651	ENSG00000144655
ENSG00000144802	NFKBIZ	NFKB inhibitor zeta	64332	ENSG00000144802
ENSG00000144895	EIF2A	eukaryotic translation initiation factor 2A	83939	ENSG00000144895
ENSG00000145287	PLAC8	placenta associated 8	51316	ENSG00000145287
ENSG00000145349	CAMK2D	calcium/calmodulin dependent protein kinase II delta	817	ENSG00000145349
ENSG00000145391	SETD7	SET domain containing 7, histone lysine methyltransferase	80854	ENSG00000145391
ENSG00000145414	NAF1	nuclear assembly factor 1 ribonucleoprotein	92345	ENSG00000145414
ENSG00000145495	MARCHF6	membrane associated ring-CH-type finger 6	10299	ENSG00000145495
ENSG00000145569	OTULINL	OTU deubiquitinase with linear linkage specificity like	54491	ENSG00000145569
ENSG00000145675	PIK3R1	phosphoinositide-3-kinase regulatory subunit 1	5295	ENSG00000145675
ENSG00000145741	BTF3	basic transcription factor 3	689	ENSG00000145741
ENSG00000145779	TNFAIP8	TNF alpha induced protein 8	25816	ENSG00000145779
ENSG00000145780	FEM1C	fem-1 homolog C	56929	ENSG00000145780
ENSG00000145781	COMMD10	COMM domain containing 10	51397	ENSG00000145781
ENSG00000145782	ATG12	autophagy related 12	9140	ENSG00000145782
ENSG00000146278	PNRC1	proline rich nuclear receptor coactivator 1	10957	ENSG00000146278
ENSG00000146376	ARHGAP18	Rho GTPase activating protein 18	93663	ENSG00000146376
ENSG00000146425	DYNLT1	dynein light chain Tctex-type 1	6993	ENSG00000146425
ENSG00000146433	TMEM181	transmembrane protein 181	57583	ENSG00000146433
ENSG00000146574	CCZ1B	CCZ1 homolog B, vacuolar protein trafficking and biogenesis associated	221960	ENSG00000146574
ENSG00000146587	RBAK	RB associated KRAB zinc finger	57786	ENSG00000146587
ENSG00000146676	PURB	purine rich element binding protein B	5814	ENSG00000146676
ENSG00000146729	NIPSNAP2	nipsnap homolog 2	2631	ENSG00000146729
ENSG00000146757	ZNF92	zinc finger protein 92	168374	ENSG00000146757
ENSG00000146963	LUC7L2	LUC7 like 2, pre-mRNA splicing factor	51631	ENSG00000146963
ENSG00000147324	MFHAS1	malignant fibrous histiocytoma amplified sequence 1	9258	ENSG00000147324
ENSG00000147576	ADHFE1	alcohol dehydrogenase iron containing 1	137872	ENSG00000147576
ENSG00000148143	ZNF462	zinc finger protein 462	58499	ENSG00000148143
ENSG00000148248	SURF4	surfeit 4	6836	ENSG00000148248
ENSG00000148484	RSU1	Ras suppressor protein 1	6251	ENSG00000148484
ENSG00000148672	GLUD1	glutamate dehydrogenase 1	2746	ENSG00000148672
ENSG00000148688	RPP30	ribonuclease P/MRP subunit p30	10556	ENSG00000148688
ENSG00000148841	ITPRIP	inositol 1,4,5-trisphosphate receptor interacting protein	85450	ENSG00000148841
ENSG00000148985	PGAP2	post-GPI attachment to proteins 2	27315	ENSG00000148985
ENSG00000149177	PTPRJ	protein tyrosine phosphatase receptor type J	5795	ENSG00000149177
ENSG00000149483	TMEM138	transmembrane protein 138	51524	ENSG00000149483
ENSG00000149527	PLCH2	phospholipase C eta 2	9651	ENSG00000149527
ENSG00000149657	LSM14B	LSM family member 14B	149986	ENSG00000149657
ENSG00000150093	ITGB1	integrin subunit beta 1	3688	ENSG00000150093
ENSG00000150347	ARID5B	AT-rich interaction domain 5B	84159	ENSG00000150347
ENSG00000150593	PDCD4	programmed cell death 4	27250	ENSG00000150593
ENSG00000150637	CD226	CD226 molecule	10666	ENSG00000150637
ENSG00000150787	PTS	6-pyruvoyltetrahydropterin synthase	5805	ENSG00000150787
ENSG00000151136	BTBD11	BTB domain containing 11	121551	ENSG00000151136
ENSG00000151239	TWF1	twinfilin actin binding protein 1	5756	ENSG00000151239
ENSG00000151327	FAM177A1	family with sequence similarity 177 member A1	283635	ENSG00000151327
ENSG00000151332	MBIP	MAP3K12 binding inhibitory protein 1	51562	ENSG00000151332
ENSG00000151553	FAM160B1	family with sequence similarity 160 member B1	57700	ENSG00000151553
ENSG00000151923	TIAL1	TIA1 cytotoxic granule associated RNA binding protein like 1	7073	ENSG00000151923
ENSG00000152242	C18orf25	chromosome 18 open reading frame 25	147339	ENSG00000152242
ENSG00000152484	USP12	ubiquitin specific peptidase 12	219333	ENSG00000152484
ENSG00000152518	ZFP36L2	ZFP36 ring finger protein like 2	678	ENSG00000152518
ENSG00000152558	TMEM123	transmembrane protein 123	114908	ENSG00000152558
ENSG00000152620	NADK2	NAD kinase 2, mitochondrial	133686	ENSG00000152620
ENSG00000152689	RASGRP3	RAS guanyl releasing protein 3	25780	ENSG00000152689
ENSG00000153066	TXNDC11	thioredoxin domain containing 11	51061	ENSG00000153066
ENSG00000153107	ANAPC1	anaphase promoting complex subunit 1	64682	ENSG00000153107
ENSG00000153234	NR4A2	nuclear receptor subfamily 4 group A member 2	4929	ENSG00000153234
ENSG00000153574	RPIA	ribose 5-phosphate isomerase A	22934	ENSG00000153574
ENSG00000153814	JAZF1	JAZF zinc finger 1	221895	ENSG00000153814
ENSG00000153815	CMIP	c-Maf inducing protein	80790	ENSG00000153815
ENSG00000153879	CEBPG	CCAAT enhancer binding protein gamma	1054	ENSG00000153879
ENSG00000153898	MCOLN2	mucolipin 2	255231	ENSG00000153898
ENSG00000153975	ZUP1	zinc finger containing ubiquitin peptidase 1	221302	ENSG00000153975
ENSG00000153989	NUS1	NUS1 dehydrodolichyl diphosphate synthase subunit	116150	ENSG00000153989
ENSG00000154001	PPP2R5E	protein phosphatase 2 regulatory subunit B'epsilon	5529	ENSG00000154001
ENSG00000154114	TBCEL	tubulin folding cofactor E like	219899	ENSG00000154114
ENSG00000154589	LY96	lymphocyte antigen 96	23643	ENSG00000154589
ENSG00000154640	BTG3	BTG anti-proliferation factor 3	10950	ENSG00000154640
ENSG00000154642	C21orf91	chromosome 21 open reading frame 91	54149	ENSG00000154642
ENSG00000154845	PPP4R1	protein phosphatase 4 regulatory subunit 1	9989	ENSG00000154845
ENSG00000155115	GTF3C6	general transcription factor IIIC subunit 6	112495	ENSG00000155115
ENSG00000155189	AGPAT5	1-acylglycerol-3-phosphate O-acyltransferase 5	55326	ENSG00000155189
ENSG00000155307	SAMSN1	SAM domain, SH3 domain and nuclear localization signals 1	64092	ENSG00000155307
ENSG00000155330	C16orf87	chromosome 16 open reading frame 87	388272	ENSG00000155330
ENSG00000155380	SLC16A1	solute carrier family 16 member 1	6566	ENSG00000155380
ENSG00000155660	PDIA4	protein disulfide isomerase family A member 4	9601	ENSG00000155660
ENSG00000155729	KCTD18	potassium channel tetramerization domain containing 18	130535	ENSG00000155729
ENSG00000155744	FAM126B	family with sequence similarity 126 member B	285172	ENSG00000155744
ENSG00000156232	WHAMM	WASP homolog associated with actin, golgi membranes and microtubules	123720	ENSG00000156232
ENSG00000156500	FAM122C	family with sequence similarity 122C	159091	ENSG00000156500
ENSG00000156502	SUPV3L1	Suv3 like RNA helicase	6832	ENSG00000156502
ENSG00000156711	MAPK13	mitogen-activated protein kinase 13	5603	ENSG00000156711
ENSG00000156804	FBXO32	F-box protein 32	114907	ENSG00000156804
ENSG00000156853	ZNF689	zinc finger protein 689	115509	ENSG00000156853
ENSG00000156976	EIF4A2	eukaryotic translation initiation factor 4A2	1974	ENSG00000156976
ENSG00000157193	LRP8	LDL receptor related protein 8	7804	ENSG00000157193
ENSG00000157216	SSBP3	single stranded DNA binding protein 3	23648	ENSG00000157216
ENSG00000157349	DDX19B	DEAD-box helicase 19B	11269	ENSG00000157349
ENSG00000157514	TSC22D3	TSC22 domain family member 3	1831	ENSG00000157514
ENSG00000158050	DUSP2	dual specificity phosphatase 2	1844	ENSG00000158050
ENSG00000158122	PRXL2C	peroxiredoxin like 2C	195827	ENSG00000158122
ENSG00000158615	PPP1R15B	protein phosphatase 1 regulatory subunit 15B	84919	ENSG00000158615
ENSG00000158710	TAGLN2	transgelin 2	8407	ENSG00000158710
ENSG00000158941	CCAR2	cell cycle and apoptosis regulator 2	57805	ENSG00000158941
ENSG00000158985	CDC42SE2	CDC42 small effector 2	56990	ENSG00000158985
ENSG00000159388	BTG2	BTG anti-proliferation factor 2	7832	ENSG00000159388
ENSG00000159461	AMFR	autocrine motility factor receptor	267	ENSG00000159461
ENSG00000159593	NAE1	NEDD8 activating enzyme E1 subunit 1	8883	ENSG00000159593
ENSG00000159921	GNE	glucosamine (UDP-N-acetyl)-2-epimerase/N-acetylmannosamine kinase	10020	ENSG00000159921
ENSG00000160007	ARHGAP35	Rho GTPase activating protein 35	2909	ENSG00000160007
ENSG00000160058	BSDC1	BSD domain containing 1	55108	ENSG00000160058
ENSG00000160094	ZNF362	zinc finger protein 362	149076	ENSG00000160094
ENSG00000160124	CCDC58	coiled-coil domain containing 58	131076	ENSG00000160124
ENSG00000160271	RALGDS	ral guanine nucleotide dissociation stimulator	5900	ENSG00000160271
ENSG00000160888	IER2	immediate early response 2	9592	ENSG00000160888
ENSG00000161835	GRASP	general receptor for phosphoinositides 1 associated scaffold protein	160622	ENSG00000161835
ENSG00000161847	RAVER1	ribonucleoprotein, PTB binding 1	125950	ENSG00000161847
ENSG00000161956	SENP3	SUMO specific peptidase 3	26168	ENSG00000161956
ENSG00000162599	NFIA	nuclear factor I A	4774	ENSG00000162599
ENSG00000162664	ZNF326	zinc finger protein 326	284695	ENSG00000162664
ENSG00000162769	FLVCR1	feline leukemia virus subgroup C cellular receptor 1	28982	ENSG00000162769
ENSG00000162783	IER5	immediate early response 5	51278	ENSG00000162783
ENSG00000162819	BROX	BRO1 domain and CAAX motif containing	148362	ENSG00000162819
ENSG00000162852	CNST	consortin, connexin sorting protein	163882	ENSG00000162852
ENSG00000162923	WDR26	WD repeat domain 26	80232	ENSG00000162923
ENSG00000162924	REL	REL proto-oncogene, NF-kB subunit	5966	ENSG00000162924
ENSG00000162972	MAIP1	matrix AAA peptidase interacting protein 1	79568	ENSG00000162972
ENSG00000162980	ARL5A	ADP ribosylation factor like GTPase 5A	26225	ENSG00000162980
ENSG00000163125	RPRD2	regulation of nuclear pre-mRNA domain containing 2	23248	ENSG00000163125
ENSG00000163161	ERCC3	ERCC excision repair 3, TFIIH core complex helicase subunit	2071	ENSG00000163161
ENSG00000163291	PAQR3	progestin and adipoQ receptor family member 3	152559	ENSG00000163291
ENSG00000163346	PBXIP1	PBX homeobox interacting protein 1	57326	ENSG00000163346
ENSG00000163378	EOGT	EGF domain specific O-linked N-acetylglucosamine transferase	285203	ENSG00000163378
ENSG00000163558	PRKCI	protein kinase C iota	5584	ENSG00000163558
ENSG00000163564	PYHIN1	pyrin and HIN domain family member 1	149628	ENSG00000163564
ENSG00000163584	RPL22L1	ribosomal protein L22 like 1	200916	ENSG00000163584
ENSG00000163599	CTLA4	cytotoxic T-lymphocyte associated protein 4	1493	ENSG00000163599
ENSG00000163600	ICOS	inducible T cell costimulator	29851	ENSG00000163600
ENSG00000163636	PSMD6	proteasome 26S subunit, non-ATPase 6	9861	ENSG00000163636
ENSG00000163659	TIPARP	TCDD inducible poly(ADP-ribose) polymerase	25976	ENSG00000163659
ENSG00000163660	CCNL1	cyclin L1	57018	ENSG00000163660
ENSG00000163738	MTHFD2L	methylenetetrahydrofolate dehydrogenase (NADP+ dependent) 2 like	441024	ENSG00000163738
ENSG00000163743	RCHY1	ring finger and CHY zinc finger domain containing 1	25898	ENSG00000163743
ENSG00000163781	TOPBP1	DNA topoisomerase II binding protein 1	11073	ENSG00000163781
ENSG00000163788	SNRK	SNF related kinase	54861	ENSG00000163788
ENSG00000163807	KIAA1143	KIAA1143	57456	ENSG00000163807
ENSG00000163812	ZDHHC3	zinc finger DHHC-type containing 3	51304	ENSG00000163812
ENSG00000163867	ZMYM6	zinc finger MYM-type containing 6	9204	ENSG00000163867
ENSG00000163874	ZC3H12A	zinc finger CCCH-type containing 12A	80149	ENSG00000163874
ENSG00000163875	MEAF6	MYST/Esa1 associated factor 6	64769	ENSG00000163875
ENSG00000163902	RPN1	ribophorin I	6184	ENSG00000163902
ENSG00000163933	RFT1	RFT1 homolog	91869	ENSG00000163933
ENSG00000163950	SLBP	stem-loop binding protein	7884	ENSG00000163950
ENSG00000164038	SLC9B2	solute carrier family 9 member B2	133308	ENSG00000164038
ENSG00000164109	MAD2L1	mitotic arrest deficient 2 like 1	4085	ENSG00000164109
ENSG00000164120	HPGD	15-hydroxyprostaglandin dehydrogenase	3248	ENSG00000164120
ENSG00000164169	PRMT9	protein arginine methyltransferase 9	90826	ENSG00000164169
ENSG00000164292	RHOBTB3	Rho related BTB domain containing 3	22836	ENSG00000164292
ENSG00000164338	UTP15	UTP15 small subunit processome component	84135	ENSG00000164338
ENSG00000164442	CITED2	Cbp/p300 interacting transactivator with Glu/Asp rich carboxy-terminal domain 2	10370	ENSG00000164442
ENSG00000164466	SFXN1	sideroflexin 1	94081	ENSG00000164466
ENSG00000164494	PDSS2	decaprenyl diphosphate synthase subunit 2	57107	ENSG00000164494
ENSG00000164611	PTTG1	PTTG1 regulator of sister chromatid separation, securin	9232	ENSG00000164611
ENSG00000164615	CAMLG	calcium modulating ligand	819	ENSG00000164615
ENSG00000164758	MED30	mediator complex subunit 30	90390	ENSG00000164758
ENSG00000164823	OSGIN2	oxidative stress induced growth inhibitor family member 2	734	ENSG00000164823
ENSG00000164828	SUN1	Sad1 and UNC84 domain containing 1	23353	ENSG00000164828
ENSG00000164924	YWHAZ	tyrosine 3-monooxygenase/tryptophan 5-monooxygenase activation protein zeta	7534	ENSG00000164924
ENSG00000164933	SLC25A32	solute carrier family 25 member 32	81034	ENSG00000164933
ENSG00000164951	PDP1	pyruvate dehyrogenase phosphatase catalytic subunit 1	54704	ENSG00000164951
ENSG00000165156	ZHX1	zinc fingers and homeoboxes 1	11244	ENSG00000165156
ENSG00000165195	PIGA	phosphatidylinositol glycan anchor biosynthesis class A	5277	ENSG00000165195
ENSG00000165280	VCP	valosin containing protein	7415	ENSG00000165280
ENSG00000165312	OTUD1	OTU deubiquitinase 1	220213	ENSG00000165312
ENSG00000165355	FBXO33	F-box protein 33	254170	ENSG00000165355
ENSG00000165406	MARCHF8	membrane associated ring-CH-type finger 8	220972	ENSG00000165406
ENSG00000165410	CFL2	cofilin 2	1073	ENSG00000165410
ENSG00000165475	CRYL1	crystallin lambda 1	51084	ENSG00000165475
ENSG00000165487	MICU2	mitochondrial calcium uptake 2	221154	ENSG00000165487
ENSG00000165516	KLHDC2	kelch domain containing 2	23588	ENSG00000165516
ENSG00000165669	FAM204A	family with sequence similarity 204 member A	63877	ENSG00000165669
ENSG00000165704	HPRT1	hypoxanthine phosphoribosyltransferase 1	3251	ENSG00000165704
ENSG00000165943	MOAP1	modulator of apoptosis 1	64112	ENSG00000165943
ENSG00000165997	ARL5B	ADP ribosylation factor like GTPase 5B	221079	ENSG00000165997
ENSG00000166133	RPUSD2	RNA pseudouridine synthase domain containing 2	27079	ENSG00000166133
ENSG00000166200	COPS2	COP9 signalosome subunit 2	9318	ENSG00000166200
ENSG00000166262	FAM227B	family with sequence similarity 227 member B	196951	ENSG00000166262
ENSG00000166411	IDH3A	isocitrate dehydrogenase (NAD(+)) 3 catalytic subunit alpha	3419	ENSG00000166411
ENSG00000166478	ZNF143	zinc finger protein 143	7702	ENSG00000166478
ENSG00000166479	TMX3	thioredoxin related transmembrane protein 3	54495	ENSG00000166479
ENSG00000166562	SEC11C	SEC11 homolog C, signal peptidase complex subunit	90701	ENSG00000166562
ENSG00000166598	HSP90B1	heat shock protein 90 beta family member 1	7184	ENSG00000166598
ENSG00000166669	ATF7IP2	activating transcription factor 7 interacting protein 2	80063	ENSG00000166669
ENSG00000166822	TMEM170A	transmembrane protein 170A	124491	ENSG00000166822
ENSG00000166839	ANKDD1A	ankyrin repeat and death domain containing 1A	348094	ENSG00000166839
ENSG00000166855	CLPX	caseinolytic mitochondrial matrix peptidase chaperone subunit	10845	ENSG00000166855
ENSG00000166946	CCNDBP1	cyclin D1 binding protein 1	23582	ENSG00000166946
ENSG00000167323	STIM1	stromal interaction molecule 1	6786	ENSG00000167323
ENSG00000167552	TUBA1A	tubulin alpha 1a	7846	ENSG00000167552
ENSG00000167553	TUBA1C	tubulin alpha 1c	84790	ENSG00000167553
ENSG00000167842	MIS12	MIS12 kinetochore complex component	79003	ENSG00000167842
ENSG00000167984	NLRC3	NLR family CARD domain containing 3	197358	ENSG00000167984
ENSG00000167986	DDB1	damage specific DNA binding protein 1	1642	ENSG00000167986
ENSG00000167996	FTH1	ferritin heavy chain 1	2495	ENSG00000167996
ENSG00000168036	CTNNB1	catenin beta 1	1499	ENSG00000168036
ENSG00000168175	MAPK1IP1L	mitogen-activated protein kinase 1 interacting protein 1 like	93487	ENSG00000168175
ENSG00000168209	DDIT4	DNA damage inducible transcript 4	54541	ENSG00000168209
ENSG00000168264	IRF2BP2	interferon regulatory factor 2 binding protein 2	359948	ENSG00000168264
ENSG00000168280	KIF5C	kinesin family member 5C	3800	ENSG00000168280
ENSG00000168496	FEN1	flap structure-specific endonuclease 1	2237	ENSG00000168496
ENSG00000168575	SLC20A2	solute carrier family 20 member 2	6575	ENSG00000168575
ENSG00000168758	SEMA4C	semaphorin 4C	54910	ENSG00000168758
ENSG00000168883	USP39	ubiquitin specific peptidase 39	10713	ENSG00000168883
ENSG00000169018	FEM1B	fem-1 homolog B	10116	ENSG00000169018
ENSG00000169599	NFU1	NFU1 iron-sulfur cluster scaffold	27247	ENSG00000169599
ENSG00000169715	MT1E	metallothionein 1E	4493	ENSG00000169715
ENSG00000169740	ZNF32	zinc finger protein 32	7580	ENSG00000169740
ENSG00000169895	SYAP1	synapse associated protein 1	94056	ENSG00000169895
ENSG00000170222	ADPRM	ADP-ribose/CDP-alcohol diphosphatase, manganese dependent	56985	ENSG00000170222
ENSG00000170345	FOS	Fos proto-oncogene, AP-1 transcription factor subunit	2353	ENSG00000170345
ENSG00000170348	TMED10	transmembrane p24 trafficking protein 10	10972	ENSG00000170348
ENSG00000170468	RIOX1	ribosomal oxygenase 1	79697	ENSG00000170468
ENSG00000170759	KIF5B	kinesin family member 5B	3799	ENSG00000170759
ENSG00000170881	RNF139	ring finger protein 139	11236	ENSG00000170881
ENSG00000171103	TRMT61B	tRNA methyltransferase 61B	55006	ENSG00000171103
ENSG00000171150	SOCS5	suppressor of cytokine signaling 5	9655	ENSG00000171150
ENSG00000171204	TMEM126B	transmembrane protein 126B	55863	ENSG00000171204
ENSG00000171223	JUNB	JunB proto-oncogene, AP-1 transcription factor subunit	3726	ENSG00000171223
ENSG00000171492	LRRC8D	leucine rich repeat containing 8 VRAC subunit D	55144	ENSG00000171492
ENSG00000171503	ETFDH	electron transfer flavoprotein dehydrogenase	2110	ENSG00000171503
ENSG00000171522	PTGER4	prostaglandin E receptor 4	5734	ENSG00000171522
ENSG00000171617	ENC1	ectodermal-neural cortex 1	8507	ENSG00000171617
ENSG00000171723	GPHN	gephyrin	10243	ENSG00000171723
ENSG00000171793	CTPS1	CTP synthase 1	1503	ENSG00000171793
ENSG00000171824	EXOSC10	exosome component 10	5394	ENSG00000171824
ENSG00000171867	PRNP	prion protein	5621	ENSG00000171867
ENSG00000171943	SRGAP2C	SLIT-ROBO Rho GTPase activating protein 2C	653464	ENSG00000171943
ENSG00000172115	CYCS	cytochrome c, somatic	54205	ENSG00000172115
ENSG00000172239	PAIP1	poly(A) binding protein interacting protein 1	10605	ENSG00000172239
ENSG00000172493	AFF1	AF4/FMR2 family member 1	4299	ENSG00000172493
ENSG00000172845	SP3	Sp3 transcription factor	6670	ENSG00000172845
ENSG00000172954	LCLAT1	lysocardiolipin acyltransferase 1	253558	ENSG00000172954
ENSG00000173200	PARP15	poly(ADP-ribose) polymerase family member 15	165631	ENSG00000173200
ENSG00000173226	IQCB1	IQ motif containing B1	9657	ENSG00000173226
ENSG00000173276	ZBTB21	zinc finger and BTB domain containing 21	49854	ENSG00000173276
ENSG00000173402	DAG1	dystroglycan 1	1605	ENSG00000173402
ENSG00000173598	NUDT4	nudix hydrolase 4	11163	ENSG00000173598
ENSG00000173674	EIF1AX	eukaryotic translation initiation factor 1A X-linked	1964	ENSG00000173674
ENSG00000173706	HEG1	heart development protein with EGF like domains 1	57493	ENSG00000173706
ENSG00000173757	STAT5B	signal transducer and activator of transcription 5B	6777	ENSG00000173757
ENSG00000173812	EIF1	eukaryotic translation initiation factor 1	10209	ENSG00000173812
ENSG00000173846	PLK3	polo like kinase 3	1263	ENSG00000173846
ENSG00000174173	TRMT10C	tRNA methyltransferase 10C, mitochondrial RNase P subunit	54931	ENSG00000174173
ENSG00000174437	ATP2A2	ATPase sarcoplasmic/endoplasmic reticulum Ca2+ transporting 2	488	ENSG00000174437
ENSG00000174446	SNAPC5	small nuclear RNA activating complex polypeptide 5	10302	ENSG00000174446
ENSG00000174738	NR1D2	nuclear receptor subfamily 1 group D member 2	9975	ENSG00000174738
ENSG00000174744	BRMS1	BRMS1 transcriptional repressor and anoikis regulator	25855	ENSG00000174744
ENSG00000175087	PDIK1L	PDLIM1 interacting kinase 1 like	149420	ENSG00000175087
ENSG00000175104	TRAF6	TNF receptor associated factor 6	7189	ENSG00000175104
ENSG00000175197	DDIT3	DNA damage inducible transcript 3	1649	ENSG00000175197
ENSG00000175544	CABP4	calcium binding protein 4	57010	ENSG00000175544
ENSG00000175779	NA	NA	NA	ENSG00000175779
ENSG00000175895	PLEKHF2	pleckstrin homology and FYVE domain containing 2	79666	ENSG00000175895
ENSG00000176018	LYSMD3	LysM domain containing 3	116068	ENSG00000176018
ENSG00000176105	YES1	YES proto-oncogene 1, Src family tyrosine kinase	7525	ENSG00000176105
ENSG00000176209	SMIM19	small integral membrane protein 19	114926	ENSG00000176209
ENSG00000176463	SLCO3A1	solute carrier organic anion transporter family member 3A1	28232	ENSG00000176463
ENSG00000176624	MEX3C	mex-3 RNA binding family member C	51320	ENSG00000176624
ENSG00000176731	RBIS	ribosomal biogenesis factor	401466	ENSG00000176731
ENSG00000176749	CDK5R1	cyclin dependent kinase 5 regulatory subunit 1	8851	ENSG00000176749
ENSG00000176994	SMCR8	SMCR8-C9orf72 complex subunit	140775	ENSG00000176994
ENSG00000177034	MTX3	metaxin 3	345778	ENSG00000177034
ENSG00000177058	SLC38A9	solute carrier family 38 member 9	153129	ENSG00000177058
ENSG00000177272	KCNA3	potassium voltage-gated channel subfamily A member 3	3738	ENSG00000177272
ENSG00000177432	NAP1L5	nucleosome assembly protein 1 like 5	266812	ENSG00000177432
ENSG00000177479	ARIH2	ariadne RBR E3 ubiquitin protein ligase 2	10425	ENSG00000177479
ENSG00000177485	ZBTB33	zinc finger and BTB domain containing 33	10009	ENSG00000177485
ENSG00000177606	JUN	Jun proto-oncogene, AP-1 transcription factor subunit	3725	ENSG00000177606
ENSG00000177613	CSTF2T	cleavage stimulation factor subunit 2 tau variant	23283	ENSG00000177613
ENSG00000177733	HNRNPA0	heterogeneous nuclear ribonucleoprotein A0	10949	ENSG00000177733
ENSG00000177889	UBE2N	ubiquitin conjugating enzyme E2 N	7334	ENSG00000177889
ENSG00000178425	NT5DC1	5'-nucleotidase domain containing 1	221294	ENSG00000178425
ENSG00000178562	CD28	CD28 molecule	940	ENSG00000178562
ENSG00000178573	MAF	MAF bZIP transcription factor	4094	ENSG00000178573
ENSG00000178764	ZHX2	zinc fingers and homeoboxes 2	22882	ENSG00000178764
ENSG00000178974	FBXO34	F-box protein 34	55030	ENSG00000178974
ENSG00000179021	C3orf38	chromosome 3 open reading frame 38	285237	ENSG00000179021
ENSG00000179041	RRS1	ribosome biogenesis regulator 1 homolog	23212	ENSG00000179041
ENSG00000179088	C12orf42	chromosome 12 open reading frame 42	374470	ENSG00000179088
ENSG00000179094	PER1	period circadian regulator 1	5187	ENSG00000179094
ENSG00000179476	C14orf28	chromosome 14 open reading frame 28	122525	ENSG00000179476
ENSG00000180008	SOCS4	suppressor of cytokine signaling 4	122809	ENSG00000180008
ENSG00000180628	PCGF5	polycomb group ring finger 5	84333	ENSG00000180628
ENSG00000180667	YOD1	YOD1 deubiquitinase	55432	ENSG00000180667
ENSG00000181026	AEN	apoptosis enhancing nuclease	64782	ENSG00000181026
ENSG00000181472	ZBTB2	zinc finger and BTB domain containing 2	57621	ENSG00000181472
ENSG00000181915	ADO	2-aminoethanethiol dioxygenase	84890	ENSG00000181915
ENSG00000182010	RTKN2	rhotekin 2	219790	ENSG00000182010
ENSG00000182158	CREB3L2	cAMP responsive element binding protein 3 like 2	64764	ENSG00000182158
ENSG00000182220	ATP6AP2	ATPase H+ transporting accessory protein 2	10159	ENSG00000182220
ENSG00000182534	MXRA7	matrix remodeling associated 7	439921	ENSG00000182534
ENSG00000182551	ADI1	acireductone dioxygenase 1	55256	ENSG00000182551
ENSG00000182606	TRAK1	trafficking kinesin protein 1	22906	ENSG00000182606
ENSG00000182768	NGRN	neugrin, neurite outgrowth associated	51335	ENSG00000182768
ENSG00000183283	DAZAP2	DAZ associated protein 2	9802	ENSG00000183283
ENSG00000183508	TENT5C	terminal nucleotidyltransferase 5C	54855	ENSG00000183508
ENSG00000183684	ALYREF	Aly/REF export factor	10189	ENSG00000183684
ENSG00000183726	TMEM50A	transmembrane protein 50A	23585	ENSG00000183726
ENSG00000183813	CCR4	C-C motif chemokine receptor 4	1233	ENSG00000183813
ENSG00000183918	SH2D1A	SH2 domain containing 1A	4068	ENSG00000183918
ENSG00000183921	SDR42E2	short chain dehydrogenase/reductase family 42E, member 2	100288072	ENSG00000183921
ENSG00000183955	KMT5A	lysine methyltransferase 5A	387893	ENSG00000183955
ENSG00000184014	DENND5A	DENN domain containing 5A	23258	ENSG00000184014
ENSG00000184182	UBE2F	ubiquitin conjugating enzyme E2 F (putative)	140739	ENSG00000184182
ENSG00000184203	PPP1R2	protein phosphatase 1 regulatory inhibitor subunit 2	5504	ENSG00000184203
ENSG00000184205	TSPYL2	TSPY like 2	64061	ENSG00000184205
ENSG00000184277	TM2D3	TM2 domain containing 3	80213	ENSG00000184277
ENSG00000184402	SS18L1	SS18L1 subunit of BAF chromatin remodeling complex	26039	ENSG00000184402
ENSG00000184441	NA	NA	NA	ENSG00000184441
ENSG00000184445	KNTC1	kinetochore associated 1	9735	ENSG00000184445
ENSG00000184545	DUSP8	dual specificity phosphatase 8	1850	ENSG00000184545
ENSG00000184557	SOCS3	suppressor of cytokine signaling 3	9021	ENSG00000184557
ENSG00000184602	SNN	stannin	8303	ENSG00000184602
ENSG00000184613	NELL2	neural EGFL like 2	4753	ENSG00000184613
ENSG00000185022	MAFF	MAF bZIP transcription factor F	23764	ENSG00000185022
ENSG00000185115	NSMCE3	NSE3 homolog, SMC5-SMC6 complex component	56160	ENSG00000185115
ENSG00000185338	SOCS1	suppressor of cytokine signaling 1	8651	ENSG00000185338
ENSG00000185619	PCGF3	polycomb group ring finger 3	10336	ENSG00000185619
ENSG00000185753	CXorf38	chromosome X open reading frame 38	159013	ENSG00000185753
ENSG00000185787	MORF4L1	mortality factor 4 like 1	10933	ENSG00000185787
ENSG00000185950	IRS2	insulin receptor substrate 2	8660	ENSG00000185950
ENSG00000186056	MATN1-AS1	MATN1 antisense RNA 1	100129196	ENSG00000186056
ENSG00000186184	POLR1D	RNA polymerase I and III subunit D	51082	ENSG00000186184
ENSG00000186480	INSIG1	insulin induced gene 1	3638	ENSG00000186480
ENSG00000186594	MIR22HG	MIR22 host gene	84981	ENSG00000186594
ENSG00000186625	KATNA1	katanin catalytic subunit A1	11104	ENSG00000186625
ENSG00000186866	POFUT2	protein O-fucosyltransferase 2	23275	ENSG00000186866
ENSG00000186918	ZNF395	zinc finger protein 395	55893	ENSG00000186918
ENSG00000187231	SESTD1	SEC14 and spectrin domain containing 1	91404	ENSG00000187231
ENSG00000188529	SRSF10	serine and arginine rich splicing factor 10	10772	ENSG00000188529
ENSG00000188542	DUSP28	dual specificity phosphatase 28	285193	ENSG00000188542
ENSG00000189060	H1-0	H1.0 linker histone	3005	ENSG00000189060
ENSG00000196072	BLOC1S2	biogenesis of lysosomal organelles complex 1 subunit 2	282991	ENSG00000196072
ENSG00000196074	SYCP2	synaptonemal complex protein 2	10388	ENSG00000196074
ENSG00000196437	ZNF569	zinc finger protein 569	148266	ENSG00000196437
ENSG00000196449	YRDC	yrdC N6-threonylcarbamoyltransferase domain containing	79693	ENSG00000196449
ENSG00000196459	TRAPPC2	trafficking protein particle complex 2	6399	ENSG00000196459
ENSG00000196470	SIAH1	siah E3 ubiquitin protein ligase 1	6477	ENSG00000196470
ENSG00000197045	GMFB	glia maturation factor beta	2764	ENSG00000197045
ENSG00000197063	MAFG	MAF bZIP transcription factor G	4097	ENSG00000197063
ENSG00000197111	PCBP2	poly(rC) binding protein 2	5094	ENSG00000197111
ENSG00000197170	PSMD12	proteasome 26S subunit, non-ATPase 12	5718	ENSG00000197170
ENSG00000197223	C1D	C1D nuclear receptor corepressor	10438	ENSG00000197223
ENSG00000197329	PELI1	pellino E3 ubiquitin protein ligase 1	57162	ENSG00000197329
ENSG00000197451	HNRNPAB	heterogeneous nuclear ribonucleoprotein A/B	3182	ENSG00000197451
ENSG00000197780	TAF13	TATA-box binding protein associated factor 13	6884	ENSG00000197780
ENSG00000197860	SGTB	small glutamine rich tetratricopeptide repeat containing beta	54557	ENSG00000197860
ENSG00000197930	ERO1A	endoplasmic reticulum oxidoreductase 1 alpha	30001	ENSG00000197930
ENSG00000198081	ZBTB14	zinc finger and BTB domain containing 14	7541	ENSG00000198081
ENSG00000198252	STYX	serine/threonine/tyrosine interacting protein	6815	ENSG00000198252
ENSG00000198355	PIM3	Pim-3 proto-oncogene, serine/threonine kinase	415116	ENSG00000198355
ENSG00000198380	GFPT1	glutamine--fructose-6-phosphate transaminase 1	2673	ENSG00000198380
ENSG00000198455	ZXDB	zinc finger X-linked duplicated B	158586	ENSG00000198455
ENSG00000198612	COPS8	COP9 signalosome subunit 8	10920	ENSG00000198612
ENSG00000198791	CNOT7	CCR4-NOT transcription complex subunit 7	29883	ENSG00000198791
ENSG00000198815	FOXJ3	forkhead box J3	22887	ENSG00000198815
ENSG00000198826	ARHGAP11A	Rho GTPase activating protein 11A	9824	ENSG00000198826
ENSG00000198833	UBE2J1	ubiquitin conjugating enzyme E2 J1	51465	ENSG00000198833
ENSG00000198836	OPA1	OPA1 mitochondrial dynamin like GTPase	4976	ENSG00000198836
ENSG00000198841	KTI12	KTI12 chromatin associated homolog	112970	ENSG00000198841
ENSG00000198846	TOX	thymocyte selection associated high mobility group box	9760	ENSG00000198846
ENSG00000198919	DZIP3	DAZ interacting zinc finger protein 3	9666	ENSG00000198919
ENSG00000201944	NA	NA	NA	ENSG00000201944
ENSG00000203644	NA	NA	NA	ENSG00000203644
ENSG00000203705	TATDN3	TatD DNase domain containing 3	128387	ENSG00000203705
ENSG00000203710	CR1	complement C3b/C4b receptor 1 (Knops blood group)	1378	ENSG00000203710
ENSG00000203791	EEF1AKMT2	EEF1A lysine methyltransferase 2	399818	ENSG00000203791
ENSG00000203875	SNHG5	small nucleolar RNA host gene 5	387066	ENSG00000203875
ENSG00000204272	NBDY	negative regulator of P-body association	550643	ENSG00000204272
ENSG00000204316	MRPL38	mitochondrial ribosomal protein L38	64978	ENSG00000204316
ENSG00000204899	MZT1	mitotic spindle organizing protein 1	440145	ENSG00000204899
ENSG00000205189	ZBTB10	zinc finger and BTB domain containing 10	65986	ENSG00000205189
ENSG00000205323	SARNP	SAP domain containing ribonucleoprotein	84324	ENSG00000205323
ENSG00000205707	ETFRF1	electron transfer flavoprotein regulatory factor 1	144363	ENSG00000205707
ENSG00000206560	ANKRD28	ankyrin repeat domain 28	23243	ENSG00000206560
ENSG00000210049	NA	NA	NA	ENSG00000210049
ENSG00000211460	TSN	translin	7247	ENSG00000211460
ENSG00000213047	DENND1B	DENN domain containing 1B	163486	ENSG00000213047
ENSG00000213337	ANKRD39	ankyrin repeat domain 39	51239	ENSG00000213337
ENSG00000213462	ERV3-1	endogenous retrovirus group 3 member 1, envelope	2086	ENSG00000213462
ENSG00000213639	PPP1CB	protein phosphatase 1 catalytic subunit beta	5500	ENSG00000213639
ENSG00000213654	GPSM3	G protein signaling modulator 3	63940	ENSG00000213654
ENSG00000213699	SLC35F6	solute carrier family 35 member F6	54978	ENSG00000213699
ENSG00000213719	CLIC1	chloride intracellular channel 1	1192	ENSG00000213719
ENSG00000213923	CSNK1E	casein kinase 1 epsilon	1454	ENSG00000213923
ENSG00000213965	NUDT19	nudix hydrolase 19	390916	ENSG00000213965
ENSG00000214367	HAUS3	HAUS augmin like complex subunit 3	79441	ENSG00000214367
ENSG00000214517	PPME1	protein phosphatase methylesterase 1	51400	ENSG00000214517
ENSG00000214655	ZSWIM8	zinc finger SWIM-type containing 8	23053	ENSG00000214655
ENSG00000214753	HNRNPUL2	heterogeneous nuclear ribonucleoprotein U like 2	221092	ENSG00000214753
ENSG00000215301	DDX3X	DEAD-box helicase 3 X-linked	1654	ENSG00000215301
ENSG00000215417	MIR17HG	miR-17-92a-1 cluster host gene	407975	ENSG00000215417
ENSG00000215712	TMEM242	transmembrane protein 242	729515	ENSG00000215712
ENSG00000215717	TMEM167B	transmembrane protein 167B	56900	ENSG00000215717
ENSG00000221944	TIGD1	tigger transposable element derived 1	200765	ENSG00000221944
ENSG00000222588	NA	NA	NA	ENSG00000222588
ENSG00000223478	LOC100506100	uncharacterized LOC100506100	100506100	ENSG00000223478
ENSG00000223547	ZNF844	zinc finger protein 844	284391	ENSG00000223547
ENSG00000224470	ATXN1L	ataxin 1 like	342371	ENSG00000224470
ENSG00000229474	PATL2	PAT1 homolog 2	197135	ENSG00000229474
ENSG00000230562	NA	NA	NA	ENSG00000230562
ENSG00000230673	NA	NA	NA	ENSG00000230673
ENSG00000231663	COA6-AS1	COA6 antisense RNA 1	101927765	ENSG00000231663
ENSG00000232956	SNHG15	small nucleolar RNA host gene 15	285958	ENSG00000232956
ENSG00000233913	NA	NA	NA	ENSG00000233913
ENSG00000234444	ZNF736	zinc finger protein 736	728927	ENSG00000234444
ENSG00000234912	SNHG20	small nucleolar RNA host gene 20	654434	ENSG00000234912
ENSG00000236088	COX10-AS1	COX10 antisense RNA 1	100874058	ENSG00000236088
ENSG00000236804	NA	NA	NA	ENSG00000236804
ENSG00000237499	WAKMAR2	wound and keratinocyte migration associated lncRNA 2	100130476	ENSG00000237499
ENSG00000238317	SNORD11	small nucleolar RNA, C/D box 11	692058	ENSG00000238317
ENSG00000239280	NA	NA	NA	ENSG00000239280
ENSG00000239305	RNF103	ring finger protein 103	7844	ENSG00000239305
ENSG00000239713	APOBEC3G	apolipoprotein B mRNA editing enzyme catalytic subunit 3G	60489	ENSG00000239713
ENSG00000240891	PLCXD2	phosphatidylinositol specific phospholipase C X domain containing 2	257068	ENSG00000240891
ENSG00000241945	PWP2	PWP2 small subunit processome component	5822	ENSG00000241945
ENSG00000242114	MTFP1	mitochondrial fission process 1	51537	ENSG00000242114
ENSG00000242247	ARFGAP3	ADP ribosylation factor GTPase activating protein 3	26286	ENSG00000242247
ENSG00000242861	NA	NA	NA	ENSG00000242861
ENSG00000244038	DDOST	dolichyl-diphosphooligosaccharide--protein glycosyltransferase non-catalytic subunit	1650	ENSG00000244038
ENSG00000244462	RBM12	RNA binding motif protein 12	10137	ENSG00000244462
ENSG00000245954	LINC02273	long intergenic non-protein coding RNA 2273	100996286	ENSG00000245954
ENSG00000247516	MIR4458HG	MIR4458 host gene	100505738	ENSG00000247516
ENSG00000249673	NA	NA	NA	ENSG00000249673
ENSG00000250317	SMIM20	small integral membrane protein 20	389203	ENSG00000250317
ENSG00000251726	NA	NA	NA	ENSG00000251726
ENSG00000253251	SHLD3	shieldin complex subunit 3	112441434	ENSG00000253251
ENSG00000254912	NA	NA	NA	ENSG00000254912
ENSG00000255112	CHMP1B	charged multivesicular body protein 1B	57132	ENSG00000255112
ENSG00000256043	CTSO	cathepsin O	1519	ENSG00000256043
ENSG00000257103	LSM14A	LSM14A mRNA processing body assembly factor	26065	ENSG00000257103
ENSG00000257815	CNOT2-DT	CNOT2 divergent transcript	101928062	ENSG00000257815
ENSG00000258738	LOC112268124	uncharacterized LOC112268124	112268124	ENSG00000258738
ENSG00000259623	NA	NA	NA	ENSG00000259623
ENSG00000260966	NA	NA	NA	ENSG00000260966
ENSG00000261526	NA	NA	NA	ENSG00000261526
ENSG00000261560	NA	NA	NA	ENSG00000261560
ENSG00000262902	NA	NA	NA	ENSG00000262902
ENSG00000263465	SRSF8	serine and arginine rich splicing factor 8	10929	ENSG00000263465
ENSG00000267519	NA	NA	NA	ENSG00000267519
ENSG00000267855	NDUFA7	NADH:ubiquinone oxidoreductase subunit A7	4701	ENSG00000267855
ENSG00000268043	NBPF12	NBPF member 12	149013	ENSG00000268043
ENSG00000269220	LINC00528	long intergenic non-protein coding RNA 528	200298	ENSG00000269220
ENSG00000269343	ZNF587B	zinc finger protein 587B	100293516	ENSG00000269343
ENSG00000270640	NA	NA	NA	ENSG00000270640
ENSG00000271383	NBPF19	NBPF member 19	101060226	ENSG00000271383
ENSG00000271938	NA	NA	NA	ENSG00000271938
ENSG00000271964	NA	NA	NA	ENSG00000271964
ENSG00000272106	NA	NA	NA	ENSG00000272106
ENSG00000272256	NA	NA	NA	ENSG00000272256
ENSG00000272606	NA	NA	NA	ENSG00000272606
ENSG00000272888	NA	NA	NA	ENSG00000272888
ENSG00000273174	NA	NA	NA	ENSG00000273174
ENSG00000273271	NA	NA	NA	ENSG00000273271
ENSG00000273284	NA	NA	NA	ENSG00000273284
ENSG00000273338	NA	NA	NA	ENSG00000273338
ENSG00000274275	NA	NA	NA	ENSG00000274275
ENSG00000274501	NA	NA	NA	ENSG00000274501
ENSG00000275895	U2AF1L5	U2 small nuclear RNA auxiliary factor 1 like 5	102724594	ENSG00000275895
ENSG00000276853	NA	NA	NA	ENSG00000276853
ENSG00000278022	NA	NA	NA	ENSG00000278022
ENSG00000278259	MYO19	myosin XIX	80179	ENSG00000278259
ENSG00000278600	NA	NA	NA	ENSG00000278600
ENSG00000279086	NA	NA	NA	ENSG00000279086
ENSG00000279529	NA	NA	NA	ENSG00000279529
ENSG00000279765	NA	NA	NA	ENSG00000279765
ENSG00000279977	NA	NA	NA	ENSG00000279977
ENSG00000280123	NA	NA	NA	ENSG00000280123
ENSG00000280138	NA	NA	NA	ENSG00000280138
ENSG00000280206	NA	NA	NA	ENSG00000280206
ENSG00000280433	NA	NA	NA	ENSG00000280433
ENSG00000281398	NA	NA	NA	ENSG00000281398
ENSG00000281649	EBLN3P	endogenous Bornavirus like nucleoprotein 3, pseudogene	100506710	ENSG00000281649
ENSG00000285258	ATXN7	ataxin 7	6314	ENSG00000285258
ENSG00000285531	NA	NA	NA	ENSG00000285531

## Sheet: darkgrey
SignGenes	symbol	genename	entrez	ENSG
ENSG00000023287	RB1CC1	RB1 inducible coiled-coil 1	9821	ENSG00000023287
ENSG00000025796	SEC63	SEC63 homolog, protein translocation regulator	11231	ENSG00000025796
ENSG00000029363	BCLAF1	BCL2 associated transcription factor 1	9774	ENSG00000029363
ENSG00000047188	YTHDC2	YTH domain containing 2	64848	ENSG00000047188
ENSG00000048991	R3HDM1	R3H domain containing 1	23518	ENSG00000048991
ENSG00000058272	PPP1R12A	protein phosphatase 1 regulatory subunit 12A	4659	ENSG00000058272
ENSG00000065615	CYB5R4	cytochrome b5 reductase 4	51167	ENSG00000065615
ENSG00000070961	ATP2B1	ATPase plasma membrane Ca2+ transporting 1	490	ENSG00000070961
ENSG00000076321	KLHL20	kelch like family member 20	27252	ENSG00000076321
ENSG00000082258	CCNT2	cyclin T2	905	ENSG00000082258
ENSG00000083642	PDS5B	PDS5 cohesin associated factor B	23047	ENSG00000083642
ENSG00000088970	KIZ	kizuna centrosomal protein	55857	ENSG00000088970
ENSG00000091009	RBM27	RNA binding motif protein 27	54439	ENSG00000091009
ENSG00000100796	PPP4R3A	protein phosphatase 4 regulatory subunit 3A	55671	ENSG00000100796
ENSG00000101935	AMMECR1	AMMECR nuclear protein 1	9949	ENSG00000101935
ENSG00000103091	WDR59	WD repeat domain 59	79726	ENSG00000103091
ENSG00000104131	EIF3J	eukaryotic translation initiation factor 3 subunit J	8669	ENSG00000104131
ENSG00000106443	PHF14	PHD finger protein 14	9678	ENSG00000106443
ENSG00000106993	CDC37L1	cell division cycle 37 like 1	55664	ENSG00000106993
ENSG00000108433	GOSR2	golgi SNAP receptor complex member 2	9570	ENSG00000108433
ENSG00000108443	RPS6KB1	ribosomal protein S6 kinase B1	6198	ENSG00000108443
ENSG00000108984	MAP2K6	mitogen-activated protein kinase kinase 6	5608	ENSG00000108984
ENSG00000109689	STIM2	stromal interaction molecule 2	57620	ENSG00000109689
ENSG00000110429	FBXO3	F-box protein 3	26273	ENSG00000110429
ENSG00000111300	NAA25	N(alpha)-acetyltransferase 25, NatB auxiliary subunit	80018	ENSG00000111300
ENSG00000111581	NUP107	nucleoporin 107	57122	ENSG00000111581
ENSG00000111596	CNOT2	CCR4-NOT transcription complex subunit 2	4848	ENSG00000111596
ENSG00000111860	CEP85L	centrosomal protein 85 like	387119	ENSG00000111860
ENSG00000112339	HBS1L	HBS1 like translational GTPase	10767	ENSG00000112339
ENSG00000112851	ERBIN	erbb2 interacting protein	55914	ENSG00000112851
ENSG00000113649	TCERG1	transcription elongation regulator 1	10915	ENSG00000113649
ENSG00000115137	DNAJC27	DnaJ heat shock protein family (Hsp40) member C27	51277	ENSG00000115137
ENSG00000115816	CEBPZ	CCAAT enhancer binding protein zeta	10153	ENSG00000115816
ENSG00000116652	NA	NA	NA	ENSG00000116652
ENSG00000117262	GPR89A	G protein-coupled receptor 89A	653519	ENSG00000117262
ENSG00000118873	RAB3GAP2	RAB3 GTPase activating non-catalytic protein subunit 2	25782	ENSG00000118873
ENSG00000118961	LDAH	lipid droplet associated hydrolase	60526	ENSG00000118961
ENSG00000121064	SCPEP1	serine carboxypeptidase 1	59342	ENSG00000121064
ENSG00000121274	TENT4B	terminal nucleotidyltransferase 4B	64282	ENSG00000121274
ENSG00000121749	TBC1D15	TBC1 domain family member 15	64786	ENSG00000121749
ENSG00000122378	PRXL2A	peroxiredoxin like 2A	84293	ENSG00000122378
ENSG00000122417	ODF2L	outer dense fiber of sperm tails 2 like	57489	ENSG00000122417
ENSG00000123636	BAZ2B	bromodomain adjacent to zinc finger domain 2B	29994	ENSG00000123636
ENSG00000123739	PLA2G12A	phospholipase A2 group XIIA	81579	ENSG00000123739
ENSG00000124406	ATP8A1	ATPase phospholipid transporting 8A1	10396	ENSG00000124406
ENSG00000130382	MLLT1	MLLT1 super elongation complex subunit	4298	ENSG00000130382
ENSG00000130844	ZNF331	zinc finger protein 331	55422	ENSG00000130844
ENSG00000133703	KRAS	KRAS proto-oncogene, GTPase	3845	ENSG00000133703
ENSG00000134077	THUMPD3	THUMP domain containing 3	25917	ENSG00000134077
ENSG00000134900	TPP2	tripeptidyl peptidase 2	7174	ENSG00000134900
ENSG00000135093	USP30	ubiquitin specific peptidase 30	84749	ENSG00000135093
ENSG00000135503	ACVR1B	activin A receptor type 1B	91	ENSG00000135503
ENSG00000135968	GCC2	GRIP and coiled-coil domain containing 2	9648	ENSG00000135968
ENSG00000136108	CKAP2	cytoskeleton associated protein 2	26586	ENSG00000136108
ENSG00000136141	LRCH1	leucine rich repeats and calponin homology domain containing 1	23143	ENSG00000136141
ENSG00000138032	PPM1B	protein phosphatase, Mg2+/Mn2+ dependent 1B	5495	ENSG00000138032
ENSG00000138081	FBXO11	F-box protein 11	80204	ENSG00000138081
ENSG00000138750	NUP54	nucleoporin 54	53371	ENSG00000138750
ENSG00000139675	HNRNPA1L2	heterogeneous nuclear ribonucleoprotein A1 like 2	144983	ENSG00000139675
ENSG00000140153	WDR20	WD repeat domain 20	91833	ENSG00000140153
ENSG00000140525	FANCI	FA complementation group I	55215	ENSG00000140525
ENSG00000141027	NCOR1	nuclear receptor corepressor 1	9611	ENSG00000141027
ENSG00000146247	PHIP	pleckstrin homology domain interacting protein	55023	ENSG00000146247
ENSG00000146263	MMS22L	MMS22 like, DNA repair protein	253714	ENSG00000146263
ENSG00000151233	GXYLT1	glucoside xylosyltransferase 1	283464	ENSG00000151233
ENSG00000151882	CCL28	C-C motif chemokine ligand 28	56477	ENSG00000151882
ENSG00000152409	JMY	junction mediating and regulatory protein, p53 cofactor	133746	ENSG00000152409
ENSG00000152495	CAMK4	calcium/calmodulin dependent protein kinase IV	814	ENSG00000152495
ENSG00000153317	ASAP1	ArfGAP with SH3 domain, ankyrin repeat and PH domain 1	50807	ENSG00000153317
ENSG00000153914	SREK1	splicing regulatory glutamic acid and lysine rich protein 1	140890	ENSG00000153914
ENSG00000153922	CHD1	chromodomain helicase DNA binding protein 1	1105	ENSG00000153922
ENSG00000154153	RETREG1	reticulophagy regulator 1	54463	ENSG00000154153
ENSG00000154429	CCSAP	centriole, cilia and spindle associated protein	126731	ENSG00000154429
ENSG00000156256	USP16	ubiquitin specific peptidase 16	10600	ENSG00000156256
ENSG00000157500	APPL1	adaptor protein, phosphotyrosine interacting with PH domain and leucine zipper 1	26060	ENSG00000157500
ENSG00000163681	SLMAP	sarcolemma associated protein	7871	ENSG00000163681
ENSG00000163714	U2SURP	U2 snRNP associated SURP domain containing	23350	ENSG00000163714
ENSG00000164134	NAA15	N(alpha)-acetyltransferase 15, NatA auxiliary subunit	80155	ENSG00000164134
ENSG00000168214	RBPJ	recombination signal binding protein for immunoglobulin kappa J region	3516	ENSG00000168214
ENSG00000168818	STX18	syntaxin 18	53407	ENSG00000168818
ENSG00000170145	SIK2	salt inducible kinase 2	23235	ENSG00000170145
ENSG00000171988	JMJD1C	jumonji domain containing 1C	221037	ENSG00000171988
ENSG00000173542	MOB1B	MOB kinase activator 1B	92597	ENSG00000173542
ENSG00000175611	LINC00476	long intergenic non-protein coding RNA 476	100128782	ENSG00000175611
ENSG00000176208	ATAD5	ATPase family AAA domain containing 5	79915	ENSG00000176208
ENSG00000178234	GALNT11	polypeptide N-acetylgalactosaminyltransferase 11	63917	ENSG00000178234
ENSG00000182095	TNRC18	trinucleotide repeat containing 18	84629	ENSG00000182095
ENSG00000188739	RBM34	RNA binding motif protein 34	23029	ENSG00000188739
ENSG00000188994	ZNF292	zinc finger protein 292	23036	ENSG00000188994
ENSG00000189195	KIAA1107	KIAA1107	23285	ENSG00000189195
ENSG00000196177	ACADSB	acyl-CoA dehydrogenase short/branched chain	36	ENSG00000196177
ENSG00000196911	KPNA5	karyopherin subunit alpha 5	3841	ENSG00000196911
ENSG00000197323	TRIM33	tripartite motif containing 33	51592	ENSG00000197323
ENSG00000198825	INPP5F	inositol polyphosphate-5-phosphatase F	22876	ENSG00000198825
ENSG00000199357	NA	NA	NA	ENSG00000199357
ENSG00000204789	NA	NA	NA	ENSG00000204789
ENSG00000206659	NA	NA	NA	ENSG00000206659
ENSG00000234545	FAM133B	family with sequence similarity 133 member B	257415	ENSG00000234545
ENSG00000244701	NA	NA	NA	ENSG00000244701
ENSG00000261596	NA	NA	NA	ENSG00000261596
ENSG00000266378	NA	NA	NA	ENSG00000266378
ENSG00000267106	NA	NA	NA	ENSG00000267106
ENSG00000279632	NA	NA	NA	ENSG00000279632
ENSG00000285967	NIPBL-DT	NIPBL divergent transcript	646719	ENSG00000285967

## Sheet: darkred
SignGenes	symbol	genename	entrez	ENSG
ENSG00000004139	SARM1	sterile alpha and TIR motif containing 1	23098	ENSG00000004139
ENSG00000004897	CDC27	cell division cycle 27	996	ENSG00000004897
ENSG00000010539	ZNF200	zinc finger protein 200	7752	ENSG00000010539
ENSG00000023608	SNAPC1	small nuclear RNA activating complex polypeptide 1	6617	ENSG00000023608
ENSG00000028277	POU2F2	POU class 2 homeobox 2	5452	ENSG00000028277
ENSG00000028310	BRD9	bromodomain containing 9	65980	ENSG00000028310
ENSG00000031698	SARS1	seryl-tRNA synthetase 1	6301	ENSG00000031698
ENSG00000041802	LSG1	large 60S subunit nuclear export GTPase 1	55341	ENSG00000041802
ENSG00000054118	THRAP3	thyroid hormone receptor associated protein 3	9967	ENSG00000054118
ENSG00000064102	INTS13	integrator complex subunit 13	55726	ENSG00000064102
ENSG00000065613	SLK	STE20 like kinase	9748	ENSG00000065613
ENSG00000065802	ASB1	ankyrin repeat and SOCS box containing 1	51665	ENSG00000065802
ENSG00000068354	TBC1D25	TBC1 domain family member 25	4943	ENSG00000068354
ENSG00000068912	ERLEC1	endoplasmic reticulum lectin 1	27248	ENSG00000068912
ENSG00000073050	XRCC1	X-ray repair cross complementing 1	7515	ENSG00000073050
ENSG00000073614	KDM5A	lysine demethylase 5A	5927	ENSG00000073614
ENSG00000075336	TIMM21	translocase of inner mitochondrial membrane 21	29090	ENSG00000075336
ENSG00000075856	SART3	spliceosome associated factor 3, U4/U6 recycling protein	9733	ENSG00000075856
ENSG00000083099	LYRM2	LYR motif containing 2	57226	ENSG00000083099
ENSG00000083828	ZNF586	zinc finger protein 586	54807	ENSG00000083828
ENSG00000089916	GPATCH2L	G-patch domain containing 2 like	55668	ENSG00000089916
ENSG00000096401	CDC5L	cell division cycle 5 like	988	ENSG00000096401
ENSG00000099337	KCNK6	potassium two pore domain channel subfamily K member 6	9424	ENSG00000099337
ENSG00000099910	KLHL22	kelch like family member 22	84861	ENSG00000099910
ENSG00000100150	DEPDC5	DEP domain containing 5, GATOR1 subcomplex subunit	9681	ENSG00000100150
ENSG00000100335	MIEF1	mitochondrial elongation factor 1	54471	ENSG00000100335
ENSG00000100461	RBM23	RNA binding motif protein 23	55147	ENSG00000100461
ENSG00000100802	C14orf93	chromosome 14 open reading frame 93	60686	ENSG00000100802
ENSG00000100926	TM9SF1	transmembrane 9 superfamily member 1	10548	ENSG00000100926
ENSG00000101361	NOP56	NOP56 ribonucleoprotein	10528	ENSG00000101361
ENSG00000101407	TTI1	TELO2 interacting protein 1	9675	ENSG00000101407
ENSG00000102796	DHRS12	dehydrogenase/reductase 12	79758	ENSG00000102796
ENSG00000102974	CTCF	CCCTC-binding factor	10664	ENSG00000102974
ENSG00000103042	SLC38A7	solute carrier family 38 member 7	55238	ENSG00000103042
ENSG00000103051	COG4	component of oligomeric golgi complex 4	25839	ENSG00000103051
ENSG00000103522	IL21R	interleukin 21 receptor	50615	ENSG00000103522
ENSG00000104412	EMC2	ER membrane protein complex subunit 2	9694	ENSG00000104412
ENSG00000104714	ERICH1	glutamate rich 1	157697	ENSG00000104714
ENSG00000104731	KLHDC4	kelch domain containing 4	54758	ENSG00000104731
ENSG00000105085	MED26	mediator complex subunit 26	9441	ENSG00000105085
ENSG00000106077	ABHD11	abhydrolase domain containing 11	83451	ENSG00000106077
ENSG00000106261	ZKSCAN1	zinc finger with KRAB and SCAN domains 1	7586	ENSG00000106261
ENSG00000106346	USP42	ubiquitin specific peptidase 42	84132	ENSG00000106346
ENSG00000106789	CORO2A	coronin 2A	7464	ENSG00000106789
ENSG00000107331	ABCA2	ATP binding cassette subfamily A member 2	20	ENSG00000107331
ENSG00000108592	FTSJ3	FtsJ RNA 2'-O-methyltransferase 3	117246	ENSG00000108592
ENSG00000110060	PUS3	pseudouridine synthase 3	83480	ENSG00000110060
ENSG00000110917	MLEC	malectin	9761	ENSG00000110917
ENSG00000111667	USP5	ubiquitin specific peptidase 5	8078	ENSG00000111667
ENSG00000111845	PAK1IP1	PAK1 interacting protein 1	55003	ENSG00000111845
ENSG00000112983	BRD8	bromodomain containing 8	10902	ENSG00000112983
ENSG00000115267	IFIH1	interferon induced with helicase C domain 1	64135	ENSG00000115267
ENSG00000116918	TSNAX	translin associated factor X	7257	ENSG00000116918
ENSG00000116977	LGALS8	galectin 8	3964	ENSG00000116977
ENSG00000117481	NSUN4	NOP2/Sun RNA methyltransferase 4	387338	ENSG00000117481
ENSG00000117899	MESD	mesoderm development LRP chaperone	23184	ENSG00000117899
ENSG00000119203	CPSF3	cleavage and polyadenylation specific factor 3	51692	ENSG00000119203
ENSG00000119812	FAM98A	family with sequence similarity 98 member A	25940	ENSG00000119812
ENSG00000120694	HSPH1	heat shock protein family H (Hsp110) member 1	10808	ENSG00000120694
ENSG00000122033	MTIF3	mitochondrial translational initiation factor 3	219402	ENSG00000122033
ENSG00000123200	ZC3H13	zinc finger CCCH-type containing 13	23091	ENSG00000123200
ENSG00000123338	NCKAP1L	NCK associated protein 1 like	3071	ENSG00000123338
ENSG00000124201	ZNFX1	zinc finger NFX1-type containing 1	57169	ENSG00000124201
ENSG00000125449	ARMC7	armadillo repeat containing 7	79637	ENSG00000125449
ENSG00000125482	TTF1	transcription termination factor 1	7270	ENSG00000125482
ENSG00000125885	MCM8	minichromosome maintenance 8 homologous recombination repair factor	84515	ENSG00000125885
ENSG00000127824	TUBA4A	tubulin alpha 4a	7277	ENSG00000127824
ENSG00000129347	KRI1	KRI1 homolog	65095	ENSG00000129347
ENSG00000130254	SAFB2	scaffold attachment factor B2	9667	ENSG00000130254
ENSG00000130544	ZNF557	zinc finger protein 557	79230	ENSG00000130544
ENSG00000131043	AAR2	AAR2 splicing factor	25980	ENSG00000131043
ENSG00000131943	C19orf12	chromosome 19 open reading frame 12	83636	ENSG00000131943
ENSG00000132256	TRIM5	tripartite motif containing 5	85363	ENSG00000132256
ENSG00000132792	CTNNBL1	catenin beta like 1	56259	ENSG00000132792
ENSG00000132879	FBXO44	F-box protein 44	93611	ENSG00000132879
ENSG00000133805	AMPD3	adenosine monophosphate deaminase 3	272	ENSG00000133805
ENSG00000134256	CD101	CD101 molecule	9398	ENSG00000134256
ENSG00000134440	NARS1	asparaginyl-tRNA synthetase 1	4677	ENSG00000134440
ENSG00000135269	TES	testin LIM domain protein	26136	ENSG00000135269
ENSG00000135372	NAT10	N-acetyltransferase 10	55226	ENSG00000135372
ENSG00000137817	PARP6	poly(ADP-ribose) polymerase family member 6	56965	ENSG00000137817
ENSG00000138175	ARL3	ADP ribosylation factor like GTPase 3	403	ENSG00000138175
ENSG00000138231	DBR1	debranching RNA lariats 1	51163	ENSG00000138231
ENSG00000138834	MAPK8IP3	mitogen-activated protein kinase 8 interacting protein 3	23162	ENSG00000138834
ENSG00000139651	ZNF740	zinc finger protein 740	283337	ENSG00000139651
ENSG00000139697	SBNO1	strawberry notch homolog 1	55206	ENSG00000139697
ENSG00000140259	MFAP1	microfibril associated protein 1	4236	ENSG00000140259
ENSG00000141456	PELP1	proline, glutamate and leucine rich protein 1	27043	ENSG00000141456
ENSG00000141965	FEM1A	fem-1 homolog A	55527	ENSG00000141965
ENSG00000143183	TMCO1	transmembrane and coiled-coil domains 1	54499	ENSG00000143183
ENSG00000152133	GPATCH11	G-patch domain containing 11	253635	ENSG00000152133
ENSG00000154781	CCDC174	coiled-coil domain containing 174	51244	ENSG00000154781
ENSG00000155827	RNF20	ring finger protein 20	56254	ENSG00000155827
ENSG00000156787	TBC1D31	TBC1 domain family member 31	93594	ENSG00000156787
ENSG00000157617	C2CD2	C2 calcium dependent domain containing 2	25966	ENSG00000157617
ENSG00000159110	IFNAR2	interferon alpha and beta receptor subunit 2	3455	ENSG00000159110
ENSG00000159228	CBR1	carbonyl reductase 1	873	ENSG00000159228
ENSG00000159231	CBR3	carbonyl reductase 3	874	ENSG00000159231
ENSG00000160753	RUSC1	RUN and SH3 domain containing 1	23623	ENSG00000160753
ENSG00000160818	GPATCH4	G-patch domain containing 4	54865	ENSG00000160818
ENSG00000162441	LZIC	leucine zipper and CTNNBIP1 domain containing	84328	ENSG00000162441
ENSG00000162623	TYW3	tRNA-yW synthesizing protein 3 homolog	127253	ENSG00000162623
ENSG00000162645	GBP2	guanylate binding protein 2	2634	ENSG00000162645
ENSG00000163166	IWS1	interacts with SUPT6H, CTD assembly factor 1	55677	ENSG00000163166
ENSG00000163510	CWC22	CWC22 spliceosome associated protein homolog	57703	ENSG00000163510
ENSG00000163608	NEPRO	nucleolus and neural progenitor protein	25871	ENSG00000163608
ENSG00000164535	DAGLB	diacylglycerol lipase beta	221955	ENSG00000164535
ENSG00000164902	PHAX	phosphorylated adaptor for RNA export	51808	ENSG00000164902
ENSG00000165275	TRMT10B	tRNA methyltransferase 10B	158234	ENSG00000165275
ENSG00000166169	POLL	DNA polymerase lambda	27343	ENSG00000166169
ENSG00000166272	WBP1L	WW domain binding protein 1 like	54838	ENSG00000166272
ENSG00000166341	DCHS1	dachsous cadherin-related 1	8642	ENSG00000166341
ENSG00000166477	LEO1	LEO1 homolog, Paf1/RNA polymerase II complex component	123169	ENSG00000166477
ENSG00000166938	DIS3L	DIS3 like exosome 3'-5' exoribonuclease	115752	ENSG00000166938
ENSG00000167257	RNF214	ring finger protein 214	257160	ENSG00000167257
ENSG00000167491	GATAD2A	GATA zinc finger domain containing 2A	54815	ENSG00000167491
ENSG00000169249	ZRSR2	zinc finger CCCH-type, RNA binding motif and serine/arginine rich 2	8233	ENSG00000169249
ENSG00000169641	LUZP1	leucine zipper protein 1	7798	ENSG00000169641
ENSG00000169991	IFFO2	intermediate filament family orphan 2	126917	ENSG00000169991
ENSG00000170088	TMEM192	transmembrane protein 192	201931	ENSG00000170088
ENSG00000170515	PA2G4	proliferation-associated 2G4	5036	ENSG00000170515
ENSG00000172375	C2CD2L	C2CD2 like	9854	ENSG00000172375
ENSG00000172831	CES2	carboxylesterase 2	8824	ENSG00000172831
ENSG00000173875	ZNF791	zinc finger protein 791	163049	ENSG00000173875
ENSG00000177150	FAM210A	family with sequence similarity 210 member A	125228	ENSG00000177150
ENSG00000177352	CCDC71	coiled-coil domain containing 71	64925	ENSG00000177352
ENSG00000177646	ACAD9	acyl-CoA dehydrogenase family member 9	28976	ENSG00000177646
ENSG00000177738	LOC648987	uncharacterized LOC648987	648987	ENSG00000177738
ENSG00000178188	SH2B1	SH2B adaptor protein 1	25970	ENSG00000178188
ENSG00000179456	ZBTB18	zinc finger and BTB domain containing 18	10472	ENSG00000179456
ENSG00000180329	CCDC43	coiled-coil domain containing 43	124808	ENSG00000180329
ENSG00000182858	ALG12	ALG12 alpha-1,6-mannosyltransferase	79087	ENSG00000182858
ENSG00000183340	JRKL	JRK like	8690	ENSG00000183340
ENSG00000183605	SFXN4	sideroflexin 4	119559	ENSG00000183605
ENSG00000183665	TRMT12	tRNA methyltransferase 12 homolog	55039	ENSG00000183665
ENSG00000185745	IFIT1	interferon induced protein with tetratricopeptide repeats 1	3434	ENSG00000185745
ENSG00000186432	KPNA4	karyopherin subunit alpha 4	3840	ENSG00000186432
ENSG00000186517	ARHGAP30	Rho GTPase activating protein 30	257106	ENSG00000186517
ENSG00000196715	VKORC1L1	vitamin K epoxide reductase complex subunit 1 like 1	154807	ENSG00000196715
ENSG00000198162	MAN1A2	mannosidase alpha class 1A member 2	10905	ENSG00000198162
ENSG00000198440	ZNF583	zinc finger protein 583	147949	ENSG00000198440
ENSG00000198482	ZNF808	zinc finger protein 808	388558	ENSG00000198482
ENSG00000198730	CTR9	CTR9 homolog, Paf1/RNA polymerase II complex component	9646	ENSG00000198730
ENSG00000204227	RING1	ring finger protein 1	6015	ENSG00000204227
ENSG00000204228	HSD17B8	hydroxysteroid 17-beta dehydrogenase 8	7923	ENSG00000204228
ENSG00000204261	PSMB8-AS1	PSMB8 antisense RNA 1 (head to head)	100507463	ENSG00000204261
ENSG00000204574	ABCF1	ATP binding cassette subfamily F member 1	23	ENSG00000204574
ENSG00000210196	NA	NA	NA	ENSG00000210196
ENSG00000215012	RTL10	retrotransposon Gag like 10	79680	ENSG00000215012
ENSG00000223396	NA	NA	NA	ENSG00000223396
ENSG00000225973	PIGBOS1	PIGB opposite strand 1	101928527	ENSG00000225973
ENSG00000226791	LINC02611	long intergenic non-protein coding RNA 2611	101927070	ENSG00000226791
ENSG00000226979	LTA	lymphotoxin alpha	4049	ENSG00000226979
ENSG00000235505	CASP17P	caspase 17, pseudogene	643733	ENSG00000235505
ENSG00000237945	LINC00649	long intergenic non-protein coding RNA 649	100506334	ENSG00000237945
ENSG00000257267	ZNF271P	zinc finger protein 271, pseudogene	10778	ENSG00000257267
ENSG00000260807	LMF1	lipase maturation factor 1	64788	ENSG00000260807
ENSG00000263874	LINC00672	long intergenic non-protein coding RNA 672	100505576	ENSG00000263874
ENSG00000269293	ZSCAN16-AS1	ZSCAN16 antisense RNA 1	100129195	ENSG00000269293
ENSG00000269858	EGLN2	egl-9 family hypoxia inducible factor 2	112398	ENSG00000269858
ENSG00000272333	KMT2B	lysine methyltransferase 2B	9757	ENSG00000272333
ENSG00000275066	SYNRG	synergin gamma	11276	ENSG00000275066
ENSG00000275395	FCGBP	Fc fragment of IgG binding protein	8857	ENSG00000275395
ENSG00000278053	DDX52	DExD-box helicase 52	11056	ENSG00000278053

## Sheet: darkturquoise
SignGenes	symbol	genename	entrez	ENSG
ENSG00000000938	FGR	FGR proto-oncogene, Src family tyrosine kinase	2268	ENSG00000000938
ENSG00000005020	SKAP2	src kinase associated phosphoprotein 2	8935	ENSG00000005020
ENSG00000011600	TYROBP	TYRO protein tyrosine kinase binding protein	7305	ENSG00000011600
ENSG00000012963	UBR7	ubiquitin protein ligase E3 component n-recognin 7 (putative)	55148	ENSG00000012963
ENSG00000019582	CD74	CD74 molecule	972	ENSG00000019582
ENSG00000038427	VCAN	versican	1462	ENSG00000038427
ENSG00000048462	TNFRSF17	TNF receptor superfamily member 17	608	ENSG00000048462
ENSG00000057657	PRDM1	PR/SET domain 1	639	ENSG00000057657
ENSG00000072609	CHFR	checkpoint with forkhead and ring finger domains	55743	ENSG00000072609
ENSG00000080573	COL5A3	collagen type V alpha 3 chain	50509	ENSG00000080573
ENSG00000081189	MEF2C	myocyte enhancer factor 2C	4208	ENSG00000081189
ENSG00000085265	FCN1	ficolin 1	2219	ENSG00000085265
ENSG00000085998	POMGNT1	protein O-linked mannose N-acetylglucosaminyltransferase 1 (beta 1,2-)	55624	ENSG00000085998
ENSG00000090382	LYZ	lysozyme	4069	ENSG00000090382
ENSG00000091436	MAP3K20	mitogen-activated protein kinase kinase kinase 20	51776	ENSG00000091436
ENSG00000100142	POLR2F	RNA polymerase II subunit F	5435	ENSG00000100142
ENSG00000100243	CYB5R3	cytochrome b5 reductase 3	1727	ENSG00000100243
ENSG00000100284	TOM1	target of myb1 membrane trafficking protein	10043	ENSG00000100284
ENSG00000100364	KIAA0930	KIAA0930	23313	ENSG00000100364
ENSG00000101019	UQCC1	ubiquinol-cytochrome c reductase complex assembly factor 1	55245	ENSG00000101019
ENSG00000101162	TUBB1	tubulin beta 1 class VI	81027	ENSG00000101162
ENSG00000101337	TM9SF4	transmembrane 9 superfamily member 4	9777	ENSG00000101337
ENSG00000101439	CST3	cystatin C	1471	ENSG00000101439
ENSG00000104695	PPP2CB	protein phosphatase 2 catalytic subunit beta	5516	ENSG00000104695
ENSG00000105369	CD79A	CD79a molecule	973	ENSG00000105369
ENSG00000106066	CPVL	carboxypeptidase vitellogenic like	54504	ENSG00000106066
ENSG00000109445	ZNF330	zinc finger protein 330	27309	ENSG00000109445
ENSG00000110077	MS4A6A	membrane spanning 4-domains A6A	64231	ENSG00000110077
ENSG00000110777	POU2AF1	POU class 2 homeobox associating factor 1	5450	ENSG00000110777
ENSG00000111785	RIC8B	RIC8 guanine nucleotide exchange factor B	55188	ENSG00000111785
ENSG00000111817	DSE	dermatan sulfate epimerase	29940	ENSG00000111817
ENSG00000112367	FIG4	FIG4 phosphoinositide 5-phosphatase	9896	ENSG00000112367
ENSG00000113048	MRPS27	mitochondrial ribosomal protein S27	23107	ENSG00000113048
ENSG00000113916	BCL6	BCL6 transcription repressor	604	ENSG00000113916
ENSG00000115738	ID2	inhibitor of DNA binding 2	3398	ENSG00000115738
ENSG00000119729	RHOQ	ras homolog family member Q	23433	ENSG00000119729
ENSG00000119866	BCL11A	BAF chromatin remodeling complex subunit BCL11A	53335	ENSG00000119866
ENSG00000122547	EEPD1	endonuclease/exonuclease/phosphatase family domain containing 1	80820	ENSG00000122547
ENSG00000123131	PRDX4	peroxiredoxin 4	10549	ENSG00000123131
ENSG00000123352	SPATS2	spermatogenesis associated serine rich 2	65244	ENSG00000123352
ENSG00000124772	CPNE5	copine 5	57699	ENSG00000124772
ENSG00000127951	FGL2	fibrinogen like 2	10875	ENSG00000127951
ENSG00000128487	SPECC1	sperm antigen with calponin homology and coiled-coil domains 1	92521	ENSG00000128487
ENSG00000128815	WDFY4	WDFY family member 4	57705	ENSG00000128815
ENSG00000130023	ERMARD	ER membrane associated RNA degradation	55780	ENSG00000130023
ENSG00000130775	THEMIS2	thymocyte selection associated family member 2	9473	ENSG00000130775
ENSG00000131042	LILRB2	leukocyte immunoglobulin like receptor B2	10288	ENSG00000131042
ENSG00000131747	TOP2A	DNA topoisomerase II alpha	7153	ENSG00000131747
ENSG00000132465	JCHAIN	joining chain of multimeric IgA and IgM	3512	ENSG00000132465
ENSG00000133103	COG6	component of oligomeric golgi complex 6	57511	ENSG00000133103
ENSG00000134152	KATNBL1	katanin regulatory subunit B1 like 1	79768	ENSG00000134152
ENSG00000135677	GNS	glucosamine (N-acetyl)-6-sulfatase	2799	ENSG00000135677
ENSG00000138185	ENTPD1	ectonucleoside triphosphate diphosphohydrolase 1	953	ENSG00000138185
ENSG00000138600	SPPL2A	signal peptide peptidase like 2A	84888	ENSG00000138600
ENSG00000138760	SCARB2	scavenger receptor class B member 2	950	ENSG00000138760
ENSG00000139318	DUSP6	dual specificity phosphatase 6	1848	ENSG00000139318
ENSG00000140749	IGSF6	immunoglobulin superfamily member 6	10261	ENSG00000140749
ENSG00000140968	IRF8	interferon regulatory factor 8	3394	ENSG00000140968
ENSG00000141012	GALNS	galactosamine (N-acetyl)-6-sulfatase	2588	ENSG00000141012
ENSG00000142207	URB1	URB1 ribosome biogenesis homolog	9875	ENSG00000142207
ENSG00000143546	S100A8	S100 calcium binding protein A8	6279	ENSG00000143546
ENSG00000145416	MARCHF1	membrane associated ring-CH-type finger 1	55016	ENSG00000145416
ENSG00000148773	MKI67	marker of proliferation Ki-67	4288	ENSG00000148773
ENSG00000150681	RGS18	regulator of G protein signaling 18	64407	ENSG00000150681
ENSG00000150977	RILPL2	Rab interacting lysosomal protein like 2	196383	ENSG00000150977
ENSG00000153064	BANK1	B cell scaffold protein with ankyrin repeats 1	55024	ENSG00000153064
ENSG00000154146	NRGN	neurogranin	4900	ENSG00000154146
ENSG00000156738	MS4A1	membrane spanning 4-domains A1	931	ENSG00000156738
ENSG00000157045	NTAN1	N-terminal asparagine amidase	123803	ENSG00000157045
ENSG00000158869	FCER1G	Fc fragment of IgE receptor Ig	2207	ENSG00000158869
ENSG00000162813	BPNT1	3'(2'), 5'-bisphosphate nucleotidase 1	10380	ENSG00000162813
ENSG00000163220	S100A9	S100 calcium binding protein A9	6280	ENSG00000163220
ENSG00000163563	MNDA	myeloid cell nuclear differentiation antigen	4332	ENSG00000163563
ENSG00000163736	PPBP	pro-platelet basic protein	5473	ENSG00000163736
ENSG00000163737	PF4	platelet factor 4	5196	ENSG00000163737
ENSG00000165168	CYBB	cytochrome b-245 beta chain	1536	ENSG00000165168
ENSG00000165476	REEP3	receptor accessory protein 3	221035	ENSG00000165476
ENSG00000166452	AKIP1	A-kinase interacting protein 1	56672	ENSG00000166452
ENSG00000166575	TMEM135	transmembrane protein 135	65084	ENSG00000166575
ENSG00000166803	PCLAF	PCNA clamp associated factor	9768	ENSG00000166803
ENSG00000168461	RAB31	RAB31, member RAS oncogene family	11031	ENSG00000168461
ENSG00000168497	CAVIN2	caveolae associated protein 2	8436	ENSG00000168497
ENSG00000169499	PLEKHA2	pleckstrin homology domain containing A2	59339	ENSG00000169499
ENSG00000169756	LIMS1	LIM zinc finger domain containing 1	3987	ENSG00000169756
ENSG00000170476	MZB1	marginal zone B and B1 cell specific protein	51237	ENSG00000170476
ENSG00000171604	CXXC5	CXXC finger protein 5	51523	ENSG00000171604
ENSG00000171840	NINJ2	ninjurin 2	4815	ENSG00000171840
ENSG00000172322	CLEC12A	C-type lectin domain family 12 member A	160364	ENSG00000172322
ENSG00000173153	ESRRA	estrogen related receptor alpha	2101	ENSG00000173153
ENSG00000173334	TRIB1	tribbles pseudokinase 1	10221	ENSG00000173334
ENSG00000173457	PPP1R14B	protein phosphatase 1 regulatory inhibitor subunit 14B	26472	ENSG00000173457
ENSG00000174669	SLC29A2	solute carrier family 29 member 2	3177	ENSG00000174669
ENSG00000176595	KBTBD11	kelch repeat and BTB domain containing 11	9920	ENSG00000176595
ENSG00000176788	BASP1	brain abundant membrane attached signal protein 1	10409	ENSG00000176788
ENSG00000176890	TYMS	thymidylate synthetase	7298	ENSG00000176890
ENSG00000178385	PLEKHM3	pleckstrin homology domain containing M3	389072	ENSG00000178385
ENSG00000179344	HLA-DQB1	major histocompatibility complex, class II, DQ beta 1	3119	ENSG00000179344
ENSG00000182165	NA	NA	NA	ENSG00000182165
ENSG00000182199	SHMT2	serine hydroxymethyltransferase 2	6472	ENSG00000182199
ENSG00000182359	KBTBD3	kelch repeat and BTB domain containing 3	143879	ENSG00000182359
ENSG00000185215	TNFAIP2	TNF alpha induced protein 2	7127	ENSG00000185215
ENSG00000185432	METTL7A	methyltransferase like 7A	25840	ENSG00000185432
ENSG00000186104	CYP2R1	cytochrome P450 family 2 subfamily R member 1	120227	ENSG00000186104
ENSG00000186283	TOR3A	torsin family 3 member A	64222	ENSG00000186283
ENSG00000187164	SHTN1	shootin 1	57698	ENSG00000187164
ENSG00000188536	HBA2	hemoglobin subunit alpha 2	3040	ENSG00000188536
ENSG00000189159	JPT1	Jupiter microtubule associated homolog 1	51155	ENSG00000189159
ENSG00000196092	PAX5	paired box 5	5079	ENSG00000196092
ENSG00000196126	HLA-DRB1	major histocompatibility complex, class II, DR beta 1	3123	ENSG00000196126
ENSG00000196628	TCF4	transcription factor 4	6925	ENSG00000196628
ENSG00000196735	HLA-DQA1	major histocompatibility complex, class II, DQ alpha 1	3117	ENSG00000196735
ENSG00000197119	SLC25A29	solute carrier family 25 member 29	123096	ENSG00000197119
ENSG00000197629	MPEG1	macrophage expressed 1	219972	ENSG00000197629
ENSG00000198502	HLA-DRB5	major histocompatibility complex, class II, DR beta 5	3127	ENSG00000198502
ENSG00000198692	EIF1AY	eukaryotic translation initiation factor 1A Y-linked	9086	ENSG00000198692
ENSG00000198951	NAGA	alpha-N-acetylgalactosaminidase	4668	ENSG00000198951
ENSG00000202347	NA	NA	NA	ENSG00000202347
ENSG00000204257	HLA-DMA	major histocompatibility complex, class II, DM alpha	3108	ENSG00000204257
ENSG00000204287	HLA-DRA	major histocompatibility complex, class II, DR alpha	3122	ENSG00000204287
ENSG00000204577	LILRB3	leukocyte immunoglobulin like receptor B3	11025	ENSG00000204577
ENSG00000206149	HERC2P9	hect domain and RLD 2 pseudogene 9	440248	ENSG00000206149
ENSG00000210112	NA	NA	NA	ENSG00000210112
ENSG00000211592	NA	NA	NA	ENSG00000211592
ENSG00000211677	NA	NA	NA	ENSG00000211677
ENSG00000211679	NA	NA	NA	ENSG00000211679
ENSG00000211890	NA	NA	NA	ENSG00000211890
ENSG00000211892	NA	NA	NA	ENSG00000211892
ENSG00000211895	NA	NA	NA	ENSG00000211895
ENSG00000211896	NA	NA	NA	ENSG00000211896
ENSG00000211897	NA	NA	NA	ENSG00000211897
ENSG00000211898	NA	NA	NA	ENSG00000211898
ENSG00000211899	NA	NA	NA	ENSG00000211899
ENSG00000213066	FGFR1OP	FGFR1 oncogene partner	11116	ENSG00000213066
ENSG00000213625	LEPROT	leptin receptor overlapping transcript	54741	ENSG00000213625
ENSG00000215021	PHB2	prohibitin 2	11331	ENSG00000215021
ENSG00000221869	CEBPD	CCAAT enhancer binding protein delta	1052	ENSG00000221869
ENSG00000223865	HLA-DPB1	major histocompatibility complex, class II, DP beta 1	3115	ENSG00000223865
ENSG00000231389	HLA-DPA1	major histocompatibility complex, class II, DP alpha 1	3113	ENSG00000231389
ENSG00000232810	TNF	tumor necrosis factor	7124	ENSG00000232810
ENSG00000239264	TXNDC5	thioredoxin domain containing 5	81567	ENSG00000239264
ENSG00000242574	HLA-DMB	major histocompatibility complex, class II, DM beta	3109	ENSG00000242574
ENSG00000244734	HBB	hemoglobin subunit beta	3043	ENSG00000244734
ENSG00000254087	LYN	LYN proto-oncogene, Src family tyrosine kinase	4067	ENSG00000254087
ENSG00000263731	NA	NA	NA	ENSG00000263731

## Sheet: green
SignGenes	symbol	genename	entrez	ENSG
ENSG00000003056	M6PR	mannose-6-phosphate receptor, cation dependent	4074	ENSG00000003056
ENSG00000004700	RECQL	RecQ like helicase	5965	ENSG00000004700
ENSG00000005175	RPAP3	RNA polymerase II associated protein 3	79657	ENSG00000005175
ENSG00000005700	IBTK	inhibitor of Bruton tyrosine kinase	25998	ENSG00000005700
ENSG00000005801	ZNF195	zinc finger protein 195	7748	ENSG00000005801
ENSG00000005810	MYCBP2	MYC binding protein 2	23077	ENSG00000005810
ENSG00000007202	KIAA0100	KIAA0100	9703	ENSG00000007202
ENSG00000008294	SPAG9	sperm associated antigen 9	9043	ENSG00000008294
ENSG00000008441	NFIX	nuclear factor I X	4784	ENSG00000008441
ENSG00000008869	HEATR5B	HEAT repeat containing 5B	54497	ENSG00000008869
ENSG00000011260	UTP18	UTP18 small subunit processome component	51096	ENSG00000011260
ENSG00000011454	GPR21	G protein-coupled receptor 21	2844	ENSG00000011454
ENSG00000013375	PGM3	phosphoglucomutase 3	5238	ENSG00000013375
ENSG00000018510	AGPS	alkylglycerone phosphate synthase	8540	ENSG00000018510
ENSG00000018699	TTC27	tetratricopeptide repeat domain 27	55622	ENSG00000018699
ENSG00000020426	MNAT1	MNAT1 component of CDK activating kinase	4331	ENSG00000020426
ENSG00000021776	AQR	aquarius intron-binding spliceosomal factor	9716	ENSG00000021776
ENSG00000023228	NDUFS1	NADH:ubiquinone oxidoreductase core subunit S1	4719	ENSG00000023228
ENSG00000023445	BIRC3	baculoviral IAP repeat containing 3	330	ENSG00000023445
ENSG00000026950	BTN3A1	butyrophilin subfamily 3 member A1	11119	ENSG00000026950
ENSG00000028116	VRK2	VRK serine/threonine kinase 2	7444	ENSG00000028116
ENSG00000028203	VEZT	vezatin, adherens junctions transmembrane protein	55591	ENSG00000028203
ENSG00000034677	RNF19A	ring finger protein 19A, RBR E3 ubiquitin protein ligase	25897	ENSG00000034677
ENSG00000040199	PHLPP2	PH domain and leucine rich repeat protein phosphatase 2	23035	ENSG00000040199
ENSG00000047365	ARAP2	ArfGAP with RhoGAP domain, ankyrin repeat and PH domain 2	116984	ENSG00000047365
ENSG00000048707	VPS13D	vacuolar protein sorting 13 homolog D	55187	ENSG00000048707
ENSG00000049883	PTCD2	pentatricopeptide repeat domain 2	79810	ENSG00000049883
ENSG00000050344	NFE2L3	nuclear factor, erythroid 2 like 3	9603	ENSG00000050344
ENSG00000051825	MPHOSPH9	M-phase phosphoprotein 9	10198	ENSG00000051825
ENSG00000054654	SYNE2	spectrin repeat containing nuclear envelope protein 2	23224	ENSG00000054654
ENSG00000055130	CUL1	cullin 1	8454	ENSG00000055130
ENSG00000055332	EIF2AK2	eukaryotic translation initiation factor 2 alpha kinase 2	5610	ENSG00000055332
ENSG00000056586	RC3H2	ring finger and CCCH-type domains 2	54542	ENSG00000056586
ENSG00000059588	TARBP1	TAR (HIV-1) RNA binding protein 1	6894	ENSG00000059588
ENSG00000060749	QSER1	glutamine and serine rich 1	79832	ENSG00000060749
ENSG00000062194	GPBP1	GC-rich promoter binding protein 1	65056	ENSG00000062194
ENSG00000064933	PMS1	PMS1 homolog 1, mismatch repair system component	5378	ENSG00000064933
ENSG00000065559	MAP2K4	mitogen-activated protein kinase kinase 4	6416	ENSG00000065559
ENSG00000065809	FAM107B	family with sequence similarity 107 member B	83641	ENSG00000065809
ENSG00000065978	YBX1	Y-box binding protein 1	4904	ENSG00000065978
ENSG00000066651	TRMT11	tRNA methyltransferase 11 homolog	60487	ENSG00000066651
ENSG00000067646	ZFY	zinc finger protein Y-linked	7544	ENSG00000067646
ENSG00000069667	RORA	RAR related orphan receptor A	6095	ENSG00000069667
ENSG00000070367	EXOC5	exocyst complex component 5	10640	ENSG00000070367
ENSG00000071537	SEL1L	SEL1L adaptor subunit of ERAD E3 ubiquitin ligase	6400	ENSG00000071537
ENSG00000072134	EPN2	epsin 2	22905	ENSG00000072134
ENSG00000072756	TRNT1	tRNA nucleotidyl transferase 1	51095	ENSG00000072756
ENSG00000074706	IPCEF1	interaction protein for cytohesin exchange factors 1	26034	ENSG00000074706
ENSG00000074966	TXK	TXK tyrosine kinase	7294	ENSG00000074966
ENSG00000075089	ACTR6	actin related protein 6	64431	ENSG00000075089
ENSG00000075292	ZNF638	zinc finger protein 638	27332	ENSG00000075292
ENSG00000075407	ZNF37A	zinc finger protein 37A	7587	ENSG00000075407
ENSG00000075568	TMEM131	transmembrane protein 131	23505	ENSG00000075568
ENSG00000077097	TOP2B	DNA topoisomerase II beta	7155	ENSG00000077097
ENSG00000077157	PPP1R12B	protein phosphatase 1 regulatory subunit 12B	4660	ENSG00000077157
ENSG00000077254	USP33	ubiquitin specific peptidase 33	23032	ENSG00000077254
ENSG00000077514	POLD3	DNA polymerase delta 3, accessory subunit	10714	ENSG00000077514
ENSG00000078177	N4BP2	NEDD4 binding protein 2	55728	ENSG00000078177
ENSG00000078747	ITCH	itchy E3 ubiquitin protein ligase	83737	ENSG00000078747
ENSG00000079387	SENP1	SUMO specific peptidase 1	29843	ENSG00000079387
ENSG00000081237	PTPRC	protein tyrosine phosphatase receptor type C	5788	ENSG00000081237
ENSG00000081386	ZNF510	zinc finger protein 510	22869	ENSG00000081386
ENSG00000083097	DOP1A	DOP1 leucine zipper like protein A	23033	ENSG00000083097
ENSG00000083535	PIBF1	progesterone immunomodulatory binding factor 1	10464	ENSG00000083535
ENSG00000084463	WBP11	WW domain binding protein 11	51729	ENSG00000084463
ENSG00000085982	USP40	ubiquitin specific peptidase 40	55230	ENSG00000085982
ENSG00000087301	TXNDC16	thioredoxin domain containing 16	57544	ENSG00000087301
ENSG00000087995	METTL2A	methyltransferase like 2A	339175	ENSG00000087995
ENSG00000089177	KIF16B	kinesin family member 16B	55614	ENSG00000089177
ENSG00000089876	DHX32	DEAH-box helicase 32 (putative)	55760	ENSG00000089876
ENSG00000090989	EXOC1	exocyst complex component 1	55763	ENSG00000090989
ENSG00000091409	ITGA6	integrin subunit alpha 6	3655	ENSG00000091409
ENSG00000095564	BTAF1	B-TFIID TATA-box binding protein associated factor 1	9044	ENSG00000095564
ENSG00000095951	HIVEP1	HIVEP zinc finger 1	3096	ENSG00000095951
ENSG00000096063	SRPK1	SRSF protein kinase 1	6732	ENSG00000096063
ENSG00000096654	ZNF184	zinc finger protein 184	7738	ENSG00000096654
ENSG00000096968	JAK2	Janus kinase 2	3717	ENSG00000096968
ENSG00000097033	SH3GLB1	SH3 domain containing GRB2 like, endophilin B1	51100	ENSG00000097033
ENSG00000099290	WASHC2A	WASH complex subunit 2A	387680	ENSG00000099290
ENSG00000100201	DDX17	DEAD-box helicase 17	10521	ENSG00000100201
ENSG00000100425	BRD1	bromodomain containing 1	23774	ENSG00000100425
ENSG00000100485	SOS2	SOS Ras/Rho guanine nucleotide exchange factor 2	6655	ENSG00000100485
ENSG00000100503	NIN	ninein	51199	ENSG00000100503
ENSG00000100519	PSMC6	proteasome 26S subunit, ATPase 6	5706	ENSG00000100519
ENSG00000100578	KIAA0586	KIAA0586	9786	ENSG00000100578
ENSG00000101126	ADNP	activity dependent neuroprotector homeobox	23394	ENSG00000101126
ENSG00000101266	CSNK2A1	casein kinase 2 alpha 1	1457	ENSG00000101266
ENSG00000101343	CRNKL1	crooked neck pre-mRNA splicing factor 1	51340	ENSG00000101343
ENSG00000101557	USP14	ubiquitin specific peptidase 14	9097	ENSG00000101557
ENSG00000101639	CEP192	centrosomal protein 192	55125	ENSG00000101639
ENSG00000101868	POLA1	DNA polymerase alpha 1, catalytic subunit	5422	ENSG00000101868
ENSG00000102531	FNDC3A	fibronectin type III domain containing 3A	22862	ENSG00000102531
ENSG00000102753	KPNA3	karyopherin subunit alpha 3	3839	ENSG00000102753
ENSG00000102780	DGKH	diacylglycerol kinase eta	160851	ENSG00000102780
ENSG00000102805	CLN5	CLN5 intracellular trafficking protein	1203	ENSG00000102805
ENSG00000102908	NFAT5	nuclear factor of activated T cells 5	10725	ENSG00000102908
ENSG00000102921	N4BP1	NEDD4 binding protein 1	9683	ENSG00000102921
ENSG00000104047	DTWD1	DTW domain containing 1	56986	ENSG00000104047
ENSG00000104517	UBR5	ubiquitin protein ligase E3 component n-recognin 5	51366	ENSG00000104517
ENSG00000105176	URI1	URI1 prefoldin like chaperone	8725	ENSG00000105176
ENSG00000105778	AVL9	AVL9 cell migration associated	23080	ENSG00000105778
ENSG00000106299	WASL	WASP like actin nucleation promoting factor	8976	ENSG00000106299
ENSG00000106692	FKTN	fukutin	2218	ENSG00000106692
ENSG00000106771	TMEM245	transmembrane protein 245	23731	ENSG00000106771
ENSG00000107290	SETX	senataxin	23064	ENSG00000107290
ENSG00000107669	ATE1	arginyltransferase 1	11101	ENSG00000107669
ENSG00000107938	EDRF1	erythroid differentiation regulatory factor 1	26098	ENSG00000107938
ENSG00000108406	DHX40	DEAH-box helicase 40	79665	ENSG00000108406
ENSG00000108468	CBX1	chromobox 1	10951	ENSG00000108468
ENSG00000108599	AKAP10	A-kinase anchoring protein 10	11216	ENSG00000108599
ENSG00000109790	KLHL5	kelch like family member 5	51088	ENSG00000109790
ENSG00000110172	CHORDC1	cysteine and histidine rich domain containing 1	26973	ENSG00000110172
ENSG00000110344	UBE4A	ubiquitination factor E4A	9354	ENSG00000110344
ENSG00000110422	HIPK3	homeodomain interacting protein kinase 3	10114	ENSG00000110422
ENSG00000110696	C11orf58	chromosome 11 open reading frame 58	10944	ENSG00000110696
ENSG00000111196	MAGOHB	mago homolog B, exon junction complex subunit	55110	ENSG00000111196
ENSG00000111790	FGFR1OP2	FGFR1 oncogene partner 2	26127	ENSG00000111790
ENSG00000112182	BACH2	BTB domain and CNC homolog 2	60468	ENSG00000112182
ENSG00000112249	ASCC3	activating signal cointegrator 1 complex subunit 3	10973	ENSG00000112249
ENSG00000112394	SLC16A10	solute carrier family 16 member 10	117247	ENSG00000112394
ENSG00000112584	FAM120B	family with sequence similarity 120B	84498	ENSG00000112584
ENSG00000112624	BICRAL	BRD4 interacting chromatin remodeling complex associated protein like	23506	ENSG00000112624
ENSG00000112701	SENP6	SUMO specific peptidase 6	26054	ENSG00000112701
ENSG00000113163	CERT1	ceramide transporter 1	10087	ENSG00000113163
ENSG00000113194	FAF2	Fas associated factor family member 2	23197	ENSG00000113194
ENSG00000113240	CLK4	CDC like kinase 4	57396	ENSG00000113240
ENSG00000113441	LNPEP	leucyl and cystinyl aminopeptidase	4012	ENSG00000113441
ENSG00000113532	ST8SIA4	ST8 alpha-N-acetyl-neuraminide alpha-2,8-sialyltransferase 4	7903	ENSG00000113532
ENSG00000113593	PPWD1	peptidylprolyl isomerase domain and WD repeat containing 1	23398	ENSG00000113593
ENSG00000113716	HMGXB3	HMG-box containing 3	22993	ENSG00000113716
ENSG00000113845	TIMMDC1	translocase of inner mitochondrial membrane domain containing 1	51300	ENSG00000113845
ENSG00000114127	XRN1	5'-3' exoribonuclease 1	54464	ENSG00000114127
ENSG00000114416	FXR1	FMR1 autosomal homolog 1	8087	ENSG00000114416
ENSG00000114439	BBX	BBX high mobility group box domain containing	56987	ENSG00000114439
ENSG00000114520	SNX4	sorting nexin 4	8723	ENSG00000114520
ENSG00000114933	INO80D	INO80 complex subunit D	54891	ENSG00000114933
ENSG00000115020	PIKFYVE	phosphoinositide kinase, FYVE-type zinc finger containing	200576	ENSG00000115020
ENSG00000115419	GLS	glutaminase	2744	ENSG00000115419
ENSG00000115524	SF3B1	splicing factor 3b subunit 1	23451	ENSG00000115524
ENSG00000115839	RAB3GAP1	RAB3 GTPase activating protein catalytic subunit 1	22930	ENSG00000115839
ENSG00000115904	SOS1	SOS Ras/Rac guanine nucleotide exchange factor 1	6654	ENSG00000115904
ENSG00000115966	ATF2	activating transcription factor 2	1386	ENSG00000115966
ENSG00000116406	EDEM3	ER degradation enhancing alpha-mannosidase like protein 3	80267	ENSG00000116406
ENSG00000116539	ASH1L	ASH1 like histone lysine methyltransferase	55870	ENSG00000116539
ENSG00000116731	PRDM2	PR/SET domain 2	7799	ENSG00000116731
ENSG00000117000	RLF	rearranged L-myc fusion	6018	ENSG00000117000
ENSG00000117155	SSX2IP	SSX family member 2 interacting protein	117178	ENSG00000117155
ENSG00000117475	BLZF1	basic leucine zipper nuclear factor 1	8548	ENSG00000117475
ENSG00000117616	RSRP1	arginine and serine rich protein 1	57035	ENSG00000117616
ENSG00000117620	SLC35A3	solute carrier family 35 member A3	23443	ENSG00000117620
ENSG00000117758	STX12	syntaxin 12	23673	ENSG00000117758
ENSG00000118058	KMT2A	lysine methyltransferase 2A	4297	ENSG00000118058
ENSG00000118217	ATF6	activating transcription factor 6	22926	ENSG00000118217
ENSG00000118260	CREB1	cAMP responsive element binding protein 1	1385	ENSG00000118260
ENSG00000119004	CYP20A1	cytochrome P450 family 20 subfamily A member 1	57404	ENSG00000119004
ENSG00000119285	HEATR1	HEAT repeat containing 1	55127	ENSG00000119285
ENSG00000119509	INVS	inversin	27130	ENSG00000119509
ENSG00000119541	VPS4B	vacuolar protein sorting 4 homolog B	9525	ENSG00000119541
ENSG00000119906	SLF2	SMC5-SMC6 complex localization factor 2	55719	ENSG00000119906
ENSG00000120137	PANK3	pantothenate kinase 3	79646	ENSG00000120137
ENSG00000120158	RCL1	RNA terminal phosphate cyclase like 1	10171	ENSG00000120158
ENSG00000120784	ZFP30	ZFP30 zinc finger protein	22835	ENSG00000120784
ENSG00000120800	UTP20	UTP20 small subunit processome component	27340	ENSG00000120800
ENSG00000121060	TRIM25	tripartite motif containing 25	7706	ENSG00000121060
ENSG00000121892	PDS5A	PDS5 cohesin associated factor A	23244	ENSG00000121892
ENSG00000121897	LIAS	lipoic acid synthetase	11019	ENSG00000121897
ENSG00000122299	ZC3H7A	zinc finger CCCH-type containing 7A	29066	ENSG00000122299
ENSG00000123124	WWP1	WW domain containing E3 ubiquitin protein ligase 1	11059	ENSG00000123124
ENSG00000123219	CENPK	centromere protein K	64105	ENSG00000123219
ENSG00000123983	ACSL3	acyl-CoA synthetase long chain family member 3	2181	ENSG00000123983
ENSG00000124164	VAPB	VAMP associated protein B and C	9217	ENSG00000124164
ENSG00000124171	PARD6B	par-6 family cell polarity regulator beta	84612	ENSG00000124171
ENSG00000124198	ARFGEF2	ADP ribosylation factor guanine nucleotide exchange factor 2	10564	ENSG00000124198
ENSG00000124209	RAB22A	RAB22A, member RAS oncogene family	57403	ENSG00000124209
ENSG00000124486	USP9X	ubiquitin specific peptidase 9 X-linked	8239	ENSG00000124486
ENSG00000124571	XPO5	exportin 5	57510	ENSG00000124571
ENSG00000125257	ABCC4	ATP binding cassette subfamily C member 4	10257	ENSG00000125257
ENSG00000125686	MED1	mediator complex subunit 1	5469	ENSG00000125686
ENSG00000125944	HNRNPR	heterogeneous nuclear ribonucleoprotein R	10236	ENSG00000125944
ENSG00000126804	ZBTB1	zinc finger and BTB domain containing 1	22890	ENSG00000126804
ENSG00000127311	HELB	DNA helicase B	92797	ENSG00000127311
ENSG00000127483	HP1BP3	heterochromatin protein 1 binding protein 3	50809	ENSG00000127483
ENSG00000127980	PEX1	peroxisomal biogenesis factor 1	5189	ENSG00000127980
ENSG00000127989	MTERF1	mitochondrial transcription termination factor 1	7978	ENSG00000127989
ENSG00000128607	KLHDC10	kelch domain containing 10	23008	ENSG00000128607
ENSG00000128881	TTBK2	tau tubulin kinase 2	146057	ENSG00000128881
ENSG00000129003	VPS13C	vacuolar protein sorting 13 homolog C	54832	ENSG00000129003
ENSG00000129317	PUS7L	pseudouridine synthase 7 like	83448	ENSG00000129317
ENSG00000130340	SNX9	sorting nexin 9	51429	ENSG00000130340
ENSG00000130921	C12orf65	chromosome 12 open reading frame 65	91574	ENSG00000130921
ENSG00000130935	NOL11	nucleolar protein 11	25926	ENSG00000130935
ENSG00000131002	TXLNGY	taxilin gamma pseudogene, Y-linked	246126	ENSG00000131002
ENSG00000131263	RLIM	ring finger protein, LIM domain interacting	51132	ENSG00000131263
ENSG00000131323	TRAF3	TNF receptor associated factor 3	7187	ENSG00000131323
ENSG00000131725	WDR44	WD repeat domain 44	54521	ENSG00000131725
ENSG00000132485	ZRANB2	zinc finger RANBP2-type containing 2	9406	ENSG00000132485
ENSG00000132530	XAF1	XIAP associated factor 1	54739	ENSG00000132530
ENSG00000132549	VPS13B	vacuolar protein sorting 13 homolog B	157680	ENSG00000132549
ENSG00000132763	MMACHC	metabolism of cobalamin associated C	25974	ENSG00000132763
ENSG00000132842	AP3B1	adaptor related protein complex 3 subunit beta 1	8546	ENSG00000132842
ENSG00000132912	DCTN4	dynactin subunit 4	51164	ENSG00000132912
ENSG00000133106	EPSTI1	epithelial stromal interaction 1	94240	ENSG00000133106
ENSG00000133114	GPALPP1	GPALPP motifs containing 1	55425	ENSG00000133114
ENSG00000133131	MORC4	MORC family CW-type zinc finger 4	79710	ENSG00000133131
ENSG00000133706	LARS1	leucyl-tRNA synthetase 1	51520	ENSG00000133706
ENSG00000134001	EIF2S1	eukaryotic translation initiation factor 2 subunit alpha	1965	ENSG00000134001
ENSG00000134283	PPHLN1	periphilin 1	51535	ENSG00000134283
ENSG00000134313	KIDINS220	kinase D interacting substrate 220	57498	ENSG00000134313
ENSG00000134321	RSAD2	radical S-adenosyl methionine domain containing 2	91543	ENSG00000134321
ENSG00000134744	TUT4	terminal uridylyl transferase 4	23318	ENSG00000134744
ENSG00000134851	TMEM165	transmembrane protein 165	55858	ENSG00000134851
ENSG00000135317	SNX14	sorting nexin 14	57231	ENSG00000135317
ENSG00000135482	ZC3H10	zinc finger CCCH-type containing 10	84872	ENSG00000135482
ENSG00000135763	URB2	URB2 ribosome biogenesis homolog	9816	ENSG00000135763
ENSG00000135823	STX6	syntaxin 6	10228	ENSG00000135823
ENSG00000135829	DHX9	DExH-box helicase 9	1660	ENSG00000135829
ENSG00000135870	RC3H1	ring finger and CCCH-type domains 1	149041	ENSG00000135870
ENSG00000135905	DOCK10	dedicator of cytokinesis 10	55619	ENSG00000135905
ENSG00000135913	USP37	ubiquitin specific peptidase 37	57695	ENSG00000135913
ENSG00000135976	ANKRD36	ankyrin repeat domain 36	375248	ENSG00000135976
ENSG00000136147	PHF11	PHD finger protein 11	51131	ENSG00000136147
ENSG00000136261	BZW2	basic leucine zipper and W2 domains 2	28969	ENSG00000136261
ENSG00000136603	SKIL	SKI like proto-oncogene	6498	ENSG00000136603
ENSG00000136682	CBWD2	COBW domain containing 2	150472	ENSG00000136682
ENSG00000136813	ECPAS	Ecm29 proteasome adaptor and scaffold	23392	ENSG00000136813
ENSG00000136870	ZNF189	zinc finger protein 189	7743	ENSG00000136870
ENSG00000136891	TEX10	testis expressed 10	54881	ENSG00000136891
ENSG00000136925	TSTD2	thiosulfate sulfurtransferase like domain containing 2	158427	ENSG00000136925
ENSG00000137275	RIPK1	receptor interacting serine/threonine kinase 1	8737	ENSG00000137275
ENSG00000137492	THAP12	THAP domain containing 12	5612	ENSG00000137492
ENSG00000137628	DDX60	DExD/H-box helicase 60	55601	ENSG00000137628
ENSG00000137760	ALKBH8	alkB homolog 8, tRNA methyltransferase	91801	ENSG00000137760
ENSG00000137959	IFI44L	interferon induced protein 44 like	10964	ENSG00000137959
ENSG00000137992	DBT	dihydrolipoamide branched chain transacylase E2	1629	ENSG00000137992
ENSG00000138246	DNAJC13	DnaJ heat shock protein family (Hsp40) member C13	23317	ENSG00000138246
ENSG00000138442	WDR12	WD repeat domain 12	55759	ENSG00000138442
ENSG00000138496	PARP9	poly(ADP-ribose) polymerase family member 9	83666	ENSG00000138496
ENSG00000138593	SECISBP2L	SECIS binding protein 2 like	9728	ENSG00000138593
ENSG00000138641	HERC3	HECT and RLD domain containing E3 ubiquitin protein ligase 3	8916	ENSG00000138641
ENSG00000138660	AP1AR	adaptor related protein complex 1 associated regulatory protein	55435	ENSG00000138660
ENSG00000138686	BBS7	Bardet-Biedl syndrome 7	55212	ENSG00000138686
ENSG00000138688	KIAA1109	KIAA1109	84162	ENSG00000138688
ENSG00000139350	NEDD1	NEDD1 gamma-tubulin ring complex targeting factor	121441	ENSG00000139350
ENSG00000140262	TCF12	transcription factor 12	6938	ENSG00000140262
ENSG00000140443	IGF1R	insulin like growth factor 1 receptor	3480	ENSG00000140443
ENSG00000140694	PARN	poly(A)-specific ribonuclease	5073	ENSG00000140694
ENSG00000141279	NPEPPS	aminopeptidase puromycin sensitive	9520	ENSG00000141279
ENSG00000141384	TAF4B	TATA-box binding protein associated factor 4b	6875	ENSG00000141384
ENSG00000141447	OSBPL1A	oxysterol binding protein like 1A	114876	ENSG00000141447
ENSG00000141664	ZCCHC2	zinc finger CCHC-type containing 2	54877	ENSG00000141664
ENSG00000143157	POGK	pogo transposable element derived with KRAB domain	57645	ENSG00000143157
ENSG00000143643	TTC13	tetratricopeptide repeat domain 13	79573	ENSG00000143643
ENSG00000143702	CEP170	centrosomal protein 170	9859	ENSG00000143702
ENSG00000143970	ASXL2	ASXL transcriptional regulator 2	55252	ENSG00000143970
ENSG00000144036	EXOC6B	exocyst complex component 6B	23233	ENSG00000144036
ENSG00000145041	DCAF1	DDB1 and CUL4 associated factor 1	9730	ENSG00000145041
ENSG00000145388	METTL14	methyltransferase like 14	57721	ENSG00000145388
ENSG00000145715	RASA1	RAS p21 protein activator 1	5921	ENSG00000145715
ENSG00000146243	IRAK1BP1	interleukin 1 receptor associated kinase 1 binding protein 1	134728	ENSG00000146243
ENSG00000146463	ZMYM4	zinc finger MYM-type containing 4	9202	ENSG00000146463
ENSG00000147133	TAF1	TATA-box binding protein associated factor 1	6872	ENSG00000147133
ENSG00000147251	DOCK11	dedicator of cytokinesis 11	139818	ENSG00000147251
ENSG00000148019	CEP78	centrosomal protein 78	84131	ENSG00000148019
ENSG00000148660	CAMK2G	calcium/calmodulin dependent protein kinase II gamma	818	ENSG00000148660
ENSG00000148719	DNAJB12	DnaJ heat shock protein family (Hsp40) member B12	54788	ENSG00000148719
ENSG00000148925	BTBD10	BTB domain containing 10	84280	ENSG00000148925
ENSG00000149212	SESN3	sestrin 3	143686	ENSG00000149212
ENSG00000149311	ATM	ATM serine/threonine kinase	472	ENSG00000149311
ENSG00000149346	SLX4IP	SLX4 interacting protein	128710	ENSG00000149346
ENSG00000150527	MIA2	MIA SH3 domain ER export factor 2	4253	ENSG00000150527
ENSG00000151292	CSNK1G3	casein kinase 1 gamma 3	1456	ENSG00000151292
ENSG00000151690	MFSD6	major facilitator superfamily domain containing 6	54842	ENSG00000151690
ENSG00000151692	RNF144A	ring finger protein 144A	9781	ENSG00000151692
ENSG00000151773	CCDC122	coiled-coil domain containing 122	160857	ENSG00000151773
ENSG00000151806	GUF1	GUF1 homolog, GTPase	60558	ENSG00000151806
ENSG00000151835	SACS	sacsin molecular chaperone	26278	ENSG00000151835
ENSG00000151883	PARP8	poly(ADP-ribose) polymerase family member 8	79668	ENSG00000151883
ENSG00000152270	PDE3B	phosphodiesterase 3B	5140	ENSG00000152270
ENSG00000152422	XRCC4	X-ray repair cross complementing 4	7518	ENSG00000152422
ENSG00000152818	UTRN	utrophin	7402	ENSG00000152818
ENSG00000153113	CAST	calpastatin	831	ENSG00000153113
ENSG00000153201	RANBP2	RAN binding protein 2	5903	ENSG00000153201
ENSG00000153207	AHCTF1	AT-hook containing transcription factor 1	25909	ENSG00000153207
ENSG00000153214	TMEM87B	transmembrane protein 87B	84910	ENSG00000153214
ENSG00000153283	CD96	CD96 molecule	10225	ENSG00000153283
ENSG00000153339	TRAPPC8	trafficking protein particle complex 8	22878	ENSG00000153339
ENSG00000153933	DGKE	diacylglycerol kinase epsilon	8526	ENSG00000153933
ENSG00000154144	TBRG1	transforming growth factor beta regulator 1	84897	ENSG00000154144
ENSG00000154305	MIA3	MIA SH3 domain ER export factor 3	375056	ENSG00000154305
ENSG00000154310	TNIK	TRAF2 and NCK interacting kinase	23043	ENSG00000154310
ENSG00000154359	LONRF1	LON peptidase N-terminal domain and ring finger 1	91694	ENSG00000154359
ENSG00000154814	OXNAD1	oxidoreductase NAD binding domain containing 1	92106	ENSG00000154814
ENSG00000155111	CDK19	cyclin dependent kinase 19	23097	ENSG00000155111
ENSG00000155158	TTC39B	tetratricopeptide repeat domain 39B	158219	ENSG00000155158
ENSG00000155393	HEATR3	HEAT repeat containing 3	55027	ENSG00000155393
ENSG00000155657	TTN	titin	7273	ENSG00000155657
ENSG00000155903	RASA2	RAS p21 protein activator 2	5922	ENSG00000155903
ENSG00000155906	RMND1	required for meiotic nuclear division 1 homolog	55005	ENSG00000155906
ENSG00000157077	ZFYVE9	zinc finger FYVE-type containing 9	9372	ENSG00000157077
ENSG00000157212	PAXIP1	PAX interacting protein 1	22976	ENSG00000157212
ENSG00000157540	DYRK1A	dual specificity tyrosine phosphorylation regulated kinase 1A	1859	ENSG00000157540
ENSG00000157741	UBN2	ubinuclein 2	254048	ENSG00000157741
ENSG00000157796	WDR19	WD repeat domain 19	57728	ENSG00000157796
ENSG00000158092	NCK1	NCK adaptor protein 1	4690	ENSG00000158092
ENSG00000158411	MITD1	microtubule interacting and trafficking domain containing 1	129531	ENSG00000158411
ENSG00000158636	EMSY	EMSY transcriptional repressor, BRCA2 interacting	56946	ENSG00000158636
ENSG00000158711	ELK4	ETS transcription factor ELK4	2005	ENSG00000158711
ENSG00000159082	SYNJ1	synaptojanin 1	8867	ENSG00000159082
ENSG00000159131	GART	phosphoribosylglycinamide formyltransferase, phosphoribosylglycinamide synthetase, phosphoribosylaminoimidazole synthetase	2618	ENSG00000159131
ENSG00000159256	MORC3	MORC family CW-type zinc finger 3	23515	ENSG00000159256
ENSG00000160551	TAOK1	TAO kinase 1	57551	ENSG00000160551
ENSG00000161813	LARP4	La ribonucleoprotein 4	113251	ENSG00000161813
ENSG00000162600	OMA1	OMA1 zinc metallopeptidase	115209	ENSG00000162600
ENSG00000162775	RBM15	RNA binding motif protein 15	64783	ENSG00000162775
ENSG00000162869	PPP1R21	protein phosphatase 1 regulatory subunit 21	129285	ENSG00000162869
ENSG00000162927	PUS10	pseudouridine synthase 10	150962	ENSG00000162927
ENSG00000163428	LRRC58	leucine rich repeat containing 58	116064	ENSG00000163428
ENSG00000163492	CCDC141	coiled-coil domain containing 141	285025	ENSG00000163492
ENSG00000163519	TRAT1	T cell receptor associated transmembrane adaptor 1	50852	ENSG00000163519
ENSG00000163565	IFI16	interferon gamma inducible protein 16	3428	ENSG00000163565
ENSG00000163904	SENP2	SUMO specific peptidase 2	59343	ENSG00000163904
ENSG00000163938	GNL3	G protein nucleolar 3	26354	ENSG00000163938
ENSG00000163939	PBRM1	polybromo 1	55193	ENSG00000163939
ENSG00000163946	TASOR	transcription activation suppressor	23272	ENSG00000163946
ENSG00000164151	ICE1	interactor of little elongation complex ELL subunit 1	23379	ENSG00000164151
ENSG00000164187	LMBRD2	LMBR1 domain containing 2	92255	ENSG00000164187
ENSG00000164252	AGGF1	angiogenic factor with G-patch and FHA domains 1	55109	ENSG00000164252
ENSG00000164300	SERINC5	serine incorporator 5	256987	ENSG00000164300
ENSG00000164483	SAMD3	sterile alpha motif domain containing 3	154075	ENSG00000164483
ENSG00000164543	STK17A	serine/threonine kinase 17a	9263	ENSG00000164543
ENSG00000164597	COG5	component of oligomeric golgi complex 5	10466	ENSG00000164597
ENSG00000164975	SNAPC3	small nuclear RNA activating complex polypeptide 3	6619	ENSG00000164975
ENSG00000164989	CCDC171	coiled-coil domain containing 171	203238	ENSG00000164989
ENSG00000165115	KIF27	kinesin family member 27	55582	ENSG00000165115
ENSG00000165322	ARHGAP12	Rho GTPase activating protein 12	94134	ENSG00000165322
ENSG00000165521	EML5	EMAP like 5	161436	ENSG00000165521
ENSG00000165650	PDZD8	PDZ domain containing 8	118987	ENSG00000165650
ENSG00000165733	BMS1	BMS1 ribosome biogenesis factor	9790	ENSG00000165733
ENSG00000165983	PTER	phosphotriesterase related	9317	ENSG00000165983
ENSG00000166170	BAG5	BCL2 associated athanogene 5	9529	ENSG00000166170
ENSG00000166225	FRS2	fibroblast growth factor receptor substrate 2	10818	ENSG00000166225
ENSG00000166750	SLFN5	schlafen family member 5	162394	ENSG00000166750
ENSG00000166783	MARF1	meiosis regulator and mRNA stability factor 1	9665	ENSG00000166783
ENSG00000167004	PDIA3	protein disulfide isomerase family A member 3	2923	ENSG00000167004
ENSG00000167081	PBX3	PBX homeobox 3	5090	ENSG00000167081
ENSG00000168172	HOOK3	hook microtubule tethering protein 3	84376	ENSG00000168172
ENSG00000168298	H1-4	H1.4 linker histone, cluster member	3008	ENSG00000168298
ENSG00000168395	ING5	inhibitor of growth family member 5	84289	ENSG00000168395
ENSG00000168827	GFM1	G elongation factor mitochondrial 1	85476	ENSG00000168827
ENSG00000169826	CSGALNACT2	chondroitin sulfate N-acetylgalactosaminyltransferase 2	55454	ENSG00000169826
ENSG00000170242	USP47	ubiquitin specific peptidase 47	55031	ENSG00000170242
ENSG00000170340	B3GNT2	UDP-GlcNAc:betaGal beta-1,3-N-acetylglucosaminyltransferase 2	10678	ENSG00000170340
ENSG00000170471	RALGAPB	Ral GTPase activating protein non-catalytic beta subunit	57148	ENSG00000170471
ENSG00000170606	HSPA4	heat shock protein family A (Hsp70) member 4	3308	ENSG00000170606
ENSG00000170619	COMMD5	COMM domain containing 5	28991	ENSG00000170619
ENSG00000170633	RNF34	ring finger protein 34	80196	ENSG00000170633
ENSG00000172171	TEFM	transcription elongation factor, mitochondrial	79736	ENSG00000172171
ENSG00000172578	KLHL6	kelch like family member 6	89857	ENSG00000172578
ENSG00000172661	WASHC2C	WASH complex subunit 2C	253725	ENSG00000172661
ENSG00000172939	OXSR1	oxidative stress responsive kinase 1	9943	ENSG00000172939
ENSG00000173041	ZNF680	zinc finger protein 680	340252	ENSG00000173041
ENSG00000173145	NOC3L	NOC3 like DNA replication regulator	64318	ENSG00000173145
ENSG00000173193	PARP14	poly(ADP-ribose) polymerase family member 14	54625	ENSG00000173193
ENSG00000173208	ABCD2	ATP binding cassette subfamily D member 2	225	ENSG00000173208
ENSG00000173926	MARCHF3	membrane associated ring-CH-type finger 3	115123	ENSG00000173926
ENSG00000173960	UBXN2A	UBX domain protein 2A	165324	ENSG00000173960
ENSG00000174606	ANGEL2	angel homolog 2	90806	ENSG00000174606
ENSG00000174718	RESF1	retroelement silencing factor 1	55196	ENSG00000174718
ENSG00000174842	GLMN	glomulin, FKBP associated protein	11146	ENSG00000174842
ENSG00000174989	FBXW8	F-box and WD repeat domain containing 8	26259	ENSG00000174989
ENSG00000175105	ZNF654	zinc finger protein 654	55279	ENSG00000175105
ENSG00000175395	ZNF25	zinc finger protein 25	219749	ENSG00000175395
ENSG00000175455	CCDC14	coiled-coil domain containing 14	64770	ENSG00000175455
ENSG00000175595	ERCC4	ERCC excision repair 4, endonuclease catalytic subunit	2072	ENSG00000175595
ENSG00000176623	RMDN1	regulator of microtubule dynamics 1	51115	ENSG00000176623
ENSG00000176945	MUC20	mucin 20, cell surface associated	200958	ENSG00000176945
ENSG00000177082	WDR73	WD repeat domain 73	84942	ENSG00000177082
ENSG00000177311	ZBTB38	zinc finger and BTB domain containing 38	253461	ENSG00000177311
ENSG00000177409	SAMD9L	sterile alpha motif domain containing 9 like	219285	ENSG00000177409
ENSG00000177683	THAP5	THAP domain containing 5	168451	ENSG00000177683
ENSG00000177688	SUMO4	small ubiquitin like modifier 4	387082	ENSG00000177688
ENSG00000177932	ZNF354C	zinc finger protein 354C	30832	ENSG00000177932
ENSG00000178105	DDX10	DEAD-box helicase 10	1662	ENSG00000178105
ENSG00000178295	GEN1	GEN1 Holliday junction 5' flap endonuclease	348654	ENSG00000178295
ENSG00000178852	EFCAB13	EF-hand calcium binding domain 13	124989	ENSG00000178852
ENSG00000180182	MED14	mediator complex subunit 14	9282	ENSG00000180182
ENSG00000180370	PAK2	p21 (RAC1) activated kinase 2	5062	ENSG00000180370
ENSG00000181381	DDX60L	DExD/H-box 60 like	91351	ENSG00000181381
ENSG00000181555	SETD2	SET domain containing 2, histone lysine methyltransferase	29072	ENSG00000181555
ENSG00000182141	ZNF708	zinc finger protein 708	7562	ENSG00000182141
ENSG00000182150	ERCC6L2	ERCC excision repair 6 like 2	375748	ENSG00000182150
ENSG00000182185	RAD51B	RAD51 paralog B	5890	ENSG00000182185
ENSG00000182400	TRAPPC6B	trafficking protein particle complex 6B	122553	ENSG00000182400
ENSG00000182463	TSHZ2	teashirt zinc finger homeobox 2	128553	ENSG00000182463
ENSG00000182504	CEP97	centrosomal protein 97	79598	ENSG00000182504
ENSG00000182903	ZNF721	zinc finger protein 721	170960	ENSG00000182903
ENSG00000182957	SPATA13	spermatogenesis associated 13	221178	ENSG00000182957
ENSG00000183137	CEP57L1	centrosomal protein 57 like 1	285753	ENSG00000183137
ENSG00000183337	BCOR	BCL6 corepressor	54880	ENSG00000183337
ENSG00000183486	MX2	MX dynamin like GTPase 2	4600	ENSG00000183486
ENSG00000183530	PRR14L	proline rich 14 like	253143	ENSG00000183530
ENSG00000183808	RBM12B	RNA binding motif protein 12B	389677	ENSG00000183808
ENSG00000184384	MAML2	mastermind like transcriptional coactivator 2	84441	ENSG00000184384
ENSG00000184432	COPB2	coatomer protein complex subunit beta 2	9276	ENSG00000184432
ENSG00000184708	EIF4ENIF1	eukaryotic translation initiation factor 4E nuclear import factor 1	56478	ENSG00000184708
ENSG00000185246	PRPF39	pre-mRNA processing factor 39	55015	ENSG00000185246
ENSG00000185477	GPRIN3	GPRIN family member 3	285513	ENSG00000185477
ENSG00000185591	SP1	Sp1 transcription factor	6667	ENSG00000185591
ENSG00000185621	LMLN	leishmanolysin like peptidase	89782	ENSG00000185621
ENSG00000186017	ZNF566	zinc finger protein 566	84924	ENSG00000186017
ENSG00000186088	GSAP	gamma-secretase activating protein	54103	ENSG00000186088
ENSG00000186265	BTLA	B and T lymphocyte associated	151888	ENSG00000186265
ENSG00000186376	ZNF75D	zinc finger protein 75D	7626	ENSG00000186376
ENSG00000186532	SMYD4	SET and MYND domain containing 4	114826	ENSG00000186532
ENSG00000187240	DYNC2H1	dynein cytoplasmic 2 heavy chain 1	79659	ENSG00000187240
ENSG00000187837	H1-2	H1.2 linker histone, cluster member	3006	ENSG00000187837
ENSG00000188641	DPYD	dihydropyrimidine dehydrogenase	1806	ENSG00000188641
ENSG00000189180	ZNF33A	zinc finger protein 33A	7581	ENSG00000189180
ENSG00000196236	XPNPEP3	X-prolyl aminopeptidase 3	63929	ENSG00000196236
ENSG00000196312	MFSD14C	major facilitator superfamily domain containing 14C	84278	ENSG00000196312
ENSG00000196411	EPHB4	EPH receptor B4	2050	ENSG00000196411
ENSG00000197044	ZNF441	zinc finger protein 441	126068	ENSG00000197044
ENSG00000197056	ZMYM1	zinc finger MYM-type containing 1	79830	ENSG00000197056
ENSG00000197372	ZNF675	zinc finger protein 675	171392	ENSG00000197372
ENSG00000197563	PIGN	phosphatidylinositol glycan anchor biosynthesis class N	23556	ENSG00000197563
ENSG00000197779	ZNF81	zinc finger protein 81	347344	ENSG00000197779
ENSG00000197892	KIF13B	kinesin family member 13B	23303	ENSG00000197892
ENSG00000198131	ZNF544	zinc finger protein 544	27300	ENSG00000198131
ENSG00000198265	HELZ	helicase with zinc finger	9931	ENSG00000198265
ENSG00000198648	STK39	serine/threonine kinase 39	27347	ENSG00000198648
ENSG00000198690	FAN1	FANCD2 and FANCI associated nuclease 1	22909	ENSG00000198690
ENSG00000198752	CDC42BPB	CDC42 binding protein kinase beta	9578	ENSG00000198752
ENSG00000198830	HMGN2	high mobility group nucleosomal binding domain 2	3151	ENSG00000198830
ENSG00000198862	LTN1	listerin E3 ubiquitin protein ligase 1	26046	ENSG00000198862
ENSG00000198887	SMC5	structural maintenance of chromosomes 5	23137	ENSG00000198887
ENSG00000198964	SGMS1	sphingomyelin synthase 1	259230	ENSG00000198964
ENSG00000203668	CHML	CHM like Rab escort protein	1122	ENSG00000203668
ENSG00000204130	RUFY2	RUN and FYVE domain containing 2	55680	ENSG00000204130
ENSG00000205045	SLFN12L	schlafen family member 12 like	100506736	ENSG00000205045
ENSG00000205339	IPO7	importin 7	10527	ENSG00000205339
ENSG00000205413	SAMD9	sterile alpha motif domain containing 9	54809	ENSG00000205413
ENSG00000205930	NA	NA	NA	ENSG00000205930
ENSG00000213079	SCAF8	SR-related CTD associated factor 8	22828	ENSG00000213079
ENSG00000213463	SYNJ2BP	synaptojanin 2 binding protein	55333	ENSG00000213463
ENSG00000214425	NA	NA	NA	ENSG00000214425
ENSG00000215421	ZNF407	zinc finger protein 407	55628	ENSG00000215421
ENSG00000215548	NA	NA	NA	ENSG00000215548
ENSG00000223509	NA	NA	NA	ENSG00000223509
ENSG00000223768	LINC00205	long intergenic non-protein coding RNA 205	642852	ENSG00000223768
ENSG00000225195	NA	NA	NA	ENSG00000225195
ENSG00000225205	NA	NA	NA	ENSG00000225205
ENSG00000225830	ERCC6	ERCC excision repair 6, chromatin remodeling factor	2074	ENSG00000225830
ENSG00000227671	NA	NA	NA	ENSG00000227671
ENSG00000229127	NA	NA	NA	ENSG00000229127
ENSG00000229585	NA	NA	NA	ENSG00000229585
ENSG00000231074	HCG18	HLA complex group 18	414777	ENSG00000231074
ENSG00000233382	NKAPP1	NFKB activating protein pseudogene 1	158801	ENSG00000233382
ENSG00000233844	KCNQ5-IT1	KCNQ5 intronic transcript 1	100507381	ENSG00000233844
ENSG00000234009	NA	NA	NA	ENSG00000234009
ENSG00000237298	TTN-AS1	TTN antisense RNA 1	100506866	ENSG00000237298
ENSG00000238365	NA	NA	NA	ENSG00000238365
ENSG00000238829	NA	NA	NA	ENSG00000238829
ENSG00000241258	CRCP	CGRP receptor component	27297	ENSG00000241258
ENSG00000244879	NA	NA	NA	ENSG00000244879
ENSG00000246067	NA	NA	NA	ENSG00000246067
ENSG00000246982	NA	NA	NA	ENSG00000246982
ENSG00000247240	UBL7-AS1	UBL7 antisense RNA 1 (head to head)	440288	ENSG00000247240
ENSG00000247828	TMEM161B-AS1	TMEM161B antisense RNA 1	100505894	ENSG00000247828
ENSG00000249476	LOC285638	uncharacterized LOC285638	285638	ENSG00000249476
ENSG00000250011	NA	NA	NA	ENSG00000250011
ENSG00000250312	ZNF718	zinc finger protein 718	255403	ENSG00000250312
ENSG00000253719	ATXN7L3B	ataxin 7 like 3B	552889	ENSG00000253719
ENSG00000254838	GVINP1	GTPase, very large interferon inducible pseudogene 1	387751	ENSG00000254838
ENSG00000256618	MTRNR2L1	MT-RNR2 like 1	100462977	ENSG00000256618
ENSG00000258704	NA	NA	NA	ENSG00000258704
ENSG00000260565	NA	NA	NA	ENSG00000260565
ENSG00000260948	NA	NA	NA	ENSG00000260948
ENSG00000261799	NA	NA	NA	ENSG00000261799
ENSG00000262089	NA	NA	NA	ENSG00000262089
ENSG00000263001	GTF2I	general transcription factor IIi	2969	ENSG00000263001
ENSG00000264247	LINC00909	long intergenic non-protein coding RNA 909	400657	ENSG00000264247
ENSG00000267702	NA	NA	NA	ENSG00000267702
ENSG00000269713	NBPF9	NBPF member 9	400818	ENSG00000269713
ENSG00000270127	NA	NA	NA	ENSG00000270127
ENSG00000275131	NA	NA	NA	ENSG00000275131
ENSG00000275464	LOC102724159	periodic tryptophan protein 2 homolog	102724159	ENSG00000275464
ENSG00000275835	TUBGCP5	tubulin gamma complex associated protein 5	114791	ENSG00000275835
ENSG00000276334	NA	NA	NA	ENSG00000276334
ENSG00000279192	PWAR5	Prader Willi/Angelman region RNA 5	8123	ENSG00000279192
ENSG00000281195	NA	NA	NA	ENSG00000281195

## Sheet: lightgreen
SignGenes	symbol	genename	entrez	ENSG
ENSG00000006530	AGK	acylglycerol kinase	55750	ENSG00000006530
ENSG00000006576	PHTF2	putative homeodomain transcription factor 2	57157	ENSG00000006576
ENSG00000009413	REV3L	REV3 like, DNA directed polymerase zeta catalytic subunit	5980	ENSG00000009413
ENSG00000010810	FYN	FYN proto-oncogene, Src family tyrosine kinase	2534	ENSG00000010810
ENSG00000011566	MAP4K3	mitogen-activated protein kinase kinase kinase kinase 3	8491	ENSG00000011566
ENSG00000021574	SPAST	spastin	6683	ENSG00000021574
ENSG00000024048	UBR2	ubiquitin protein ligase E3 component n-recognin 2	23304	ENSG00000024048
ENSG00000033178	UBA6	ubiquitin like modifier activating enzyme 6	55236	ENSG00000033178
ENSG00000033867	SLC4A7	solute carrier family 4 member 7	9497	ENSG00000033867
ENSG00000036257	CUL3	cullin 3	8452	ENSG00000036257
ENSG00000039319	ZFYVE16	zinc finger FYVE-type containing 16	9765	ENSG00000039319
ENSG00000049618	ARID1B	AT-rich interaction domain 1B	57492	ENSG00000049618
ENSG00000061987	MON2	MON2 homolog, regulator of endosome-to-Golgi trafficking	23041	ENSG00000061987
ENSG00000062716	VMP1	vacuole membrane protein 1	81671	ENSG00000062716
ENSG00000065243	PKN2	protein kinase N2	5586	ENSG00000065243
ENSG00000065413	ANKRD44	ankyrin repeat domain 44	91526	ENSG00000065413
ENSG00000066933	MYO9A	myosin IXA	4649	ENSG00000066933
ENSG00000068024	HDAC4	histone deacetylase 4	9759	ENSG00000068024
ENSG00000068784	SRBD1	S1 RNA binding domain 1	55133	ENSG00000068784
ENSG00000068878	PSME4	proteasome activator subunit 4	23198	ENSG00000068878
ENSG00000069493	CLEC2D	C-type lectin domain family 2 member D	29121	ENSG00000069493
ENSG00000072364	AFF4	AF4/FMR2 family member 4	27125	ENSG00000072364
ENSG00000073417	PDE8A	phosphodiesterase 8A	5151	ENSG00000073417
ENSG00000075151	EIF4G3	eukaryotic translation initiation factor 4 gamma 3	8672	ENSG00000075151
ENSG00000075539	FRYL	FRY like transcription coactivator	285527	ENSG00000075539
ENSG00000076641	PAG1	phosphoprotein membrane anchor with glycosphingolipid microdomains 1	55824	ENSG00000076641
ENSG00000078142	PIK3C3	phosphatidylinositol 3-kinase catalytic subunit type 3	5289	ENSG00000078142
ENSG00000079134	THOC1	THO complex 1	9984	ENSG00000079134
ENSG00000079335	CDC14A	cell division cycle 14A	8556	ENSG00000079335
ENSG00000080298	RFX3	regulatory factor X3	5991	ENSG00000080298
ENSG00000080802	CNOT4	CCR4-NOT transcription complex subunit 4	4850	ENSG00000080802
ENSG00000081307	UBA5	ubiquitin like modifier activating enzyme 5	79876	ENSG00000081307
ENSG00000085491	SLC25A24	solute carrier family 25 member 24	29957	ENSG00000085491
ENSG00000086200	IPO11	importin 11	51194	ENSG00000086200
ENSG00000086666	ZFAND6	zinc finger AN1-type containing 6	54469	ENSG00000086666
ENSG00000088179	PTPN4	protein tyrosine phosphatase non-receptor type 4	5775	ENSG00000088179
ENSG00000089123	TASP1	taspase 1	55617	ENSG00000089123
ENSG00000092108	SCFD1	sec1 family domain containing 1	23256	ENSG00000092108
ENSG00000092140	G2E3	G2/M-phase specific E3 ubiquitin protein ligase	55632	ENSG00000092140
ENSG00000092148	HECTD1	HECT domain E3 ubiquitin protein ligase 1	25831	ENSG00000092148
ENSG00000092439	TRPM7	transient receptor potential cation channel subfamily M member 7	54822	ENSG00000092439
ENSG00000094975	SUCO	SUN domain containing ossification factor	51430	ENSG00000094975
ENSG00000099810	MTAP	methylthioadenosine phosphorylase	4507	ENSG00000099810
ENSG00000100354	TNRC6B	trinucleotide repeat containing adaptor 6B	23112	ENSG00000100354
ENSG00000100523	DDHD1	DDHD domain containing 1	80821	ENSG00000100523
ENSG00000100731	PCNX1	pecanex 1	22990	ENSG00000100731
ENSG00000100784	RPS6KA5	ribosomal protein S6 kinase A5	9252	ENSG00000100784
ENSG00000100852	ARHGAP5	Rho GTPase activating protein 5	394	ENSG00000100852
ENSG00000100934	SEC23A	Sec23 homolog A, coat complex II component	10484	ENSG00000100934
ENSG00000101596	SMCHD1	structural maintenance of chromosomes flexible hinge domain containing 1	23347	ENSG00000101596
ENSG00000101901	ALG13	ALG13 UDP-N-acetylglucosaminyltransferase subunit	79868	ENSG00000101901
ENSG00000101972	STAG2	stromal antigen 2	10735	ENSG00000101972
ENSG00000102893	PHKB	phosphorylase kinase regulatory subunit beta	5257	ENSG00000102893
ENSG00000104427	ZC2HC1A	zinc finger C2HC-type containing 1A	51101	ENSG00000104427
ENSG00000106460	TMEM106B	transmembrane protein 106B	54664	ENSG00000106460
ENSG00000106829	TLE4	TLE family member 4, transcriptional corepressor	7091	ENSG00000106829
ENSG00000107036	RIC1	RIC1 homolog, RAB6A GEF complex partner 1	57589	ENSG00000107036
ENSG00000107077	KDM4C	lysine demethylase 4C	23081	ENSG00000107077
ENSG00000108021	TASOR2	transcription activation suppressor family member 2	54906	ENSG00000108021
ENSG00000108506	INTS2	integrator complex subunit 2	57508	ENSG00000108506
ENSG00000109452	INPP4B	inositol polyphosphate-4-phosphatase type II B	8821	ENSG00000109452
ENSG00000109685	NSD2	nuclear receptor binding SET domain protein 2	7468	ENSG00000109685
ENSG00000112200	ZNF451	zinc finger protein 451	26036	ENSG00000112200
ENSG00000112234	FBXL4	F-box and leucine rich repeat protein 4	26235	ENSG00000112234
ENSG00000112592	TBP	TATA-box binding protein	6908	ENSG00000112592
ENSG00000112685	EXOC2	exocyst complex component 2	55770	ENSG00000112685
ENSG00000112992	NNT	nicotinamide nucleotide transhydrogenase	23530	ENSG00000112992
ENSG00000114062	UBE3A	ubiquitin protein ligase E3A	7337	ENSG00000114062
ENSG00000114423	CBLB	Cbl proto-oncogene B	868	ENSG00000114423
ENSG00000115464	USP34	ubiquitin specific peptidase 34	9736	ENSG00000115464
ENSG00000115970	THADA	THADA armadillo repeat containing	63892	ENSG00000115970
ENSG00000117139	KDM5B	lysine demethylase 5B	10765	ENSG00000117139
ENSG00000117569	PTBP2	polypyrimidine tract binding protein 2	58155	ENSG00000117569
ENSG00000117625	RCOR3	REST corepressor 3	55758	ENSG00000117625
ENSG00000118007	STAG1	stromal antigen 1	10274	ENSG00000118007
ENSG00000118564	FBXL5	F-box and leucine rich repeat protein 5	26234	ENSG00000118564
ENSG00000118596	SLC16A7	solute carrier family 16 member 7	9194	ENSG00000118596
ENSG00000119139	TJP2	tight junction protein 2	9414	ENSG00000119139
ENSG00000119778	ATAD2B	ATPase family AAA domain containing 2B	54454	ENSG00000119778
ENSG00000119969	HELLS	helicase, lymphoid specific	3070	ENSG00000119969
ENSG00000120334	CENPL	centromere protein L	91687	ENSG00000120334
ENSG00000121390	PSPC1	paraspeckle component 1	55269	ENSG00000121390
ENSG00000121741	ZMYM2	zinc finger MYM-type containing 2	7750	ENSG00000121741
ENSG00000121879	PIK3CA	phosphatidylinositol-4,5-bisphosphate 3-kinase catalytic subunit alpha	5290	ENSG00000121879
ENSG00000121989	ACVR2A	activin A receptor type 2A	92	ENSG00000121989
ENSG00000122482	ZNF644	zinc finger protein 644	84146	ENSG00000122482
ENSG00000122591	FAM126A	family with sequence similarity 126 member A	84668	ENSG00000122591
ENSG00000123066	MED13L	mediator complex subunit 13L	23389	ENSG00000123066
ENSG00000126858	RHOT1	ras homolog family member T1	55288	ENSG00000126858
ENSG00000130939	UBE4B	ubiquitination factor E4B	10277	ENSG00000130939
ENSG00000132436	FIGNL1	fidgetin like 1	63979	ENSG00000132436
ENSG00000132849	PATJ	PATJ crumbs cell polarity complex component	10207	ENSG00000132849
ENSG00000133657	ATP13A3	ATPase 13A3	79572	ENSG00000133657
ENSG00000133812	SBF2	SET binding factor 2	81846	ENSG00000133812
ENSG00000134852	CLOCK	clock circadian regulator	9575	ENSG00000134852
ENSG00000135655	USP15	ubiquitin specific peptidase 15	9958	ENSG00000135655
ENSG00000137842	TMEM62	transmembrane protein 62	80021	ENSG00000137842
ENSG00000138190	EXOC6	exocyst complex component 6	54536	ENSG00000138190
ENSG00000138468	SENP7	SUMO specific peptidase 7	57337	ENSG00000138468
ENSG00000138802	SEC24B	SEC24 homolog B, COPII coat complex component	10427	ENSG00000138802
ENSG00000139618	BRCA2	BRCA2 DNA repair associated	675	ENSG00000139618
ENSG00000140455	USP3	ubiquitin specific peptidase 3	9960	ENSG00000140455
ENSG00000141298	SSH2	slingshot protein phosphatase 2	85464	ENSG00000141298
ENSG00000141646	SMAD4	SMAD family member 4	4089	ENSG00000141646
ENSG00000143164	DCAF6	DDB1 and CUL4 associated factor 6	55827	ENSG00000143164
ENSG00000143190	POU2F1	POU class 2 homeobox 1	5451	ENSG00000143190
ENSG00000143398	PIP5K1A	phosphatidylinositol-4-phosphate 5-kinase type 1 alpha	8394	ENSG00000143398
ENSG00000143924	EML4	EMAP like 4	27436	ENSG00000143924
ENSG00000144357	UBR3	ubiquitin protein ligase E3 component n-recognin 3	130507	ENSG00000144357
ENSG00000145012	LPP	LIM domain containing preferred translocation partner in lipoma	4026	ENSG00000145012
ENSG00000145241	CENPC	centromere protein C	1060	ENSG00000145241
ENSG00000145687	SSBP2	single stranded DNA binding protein 2	23635	ENSG00000145687
ENSG00000145725	PPIP5K2	diphosphoinositol pentakisphosphate kinase 2	23262	ENSG00000145725
ENSG00000145743	FBXL17	F-box and leucine rich repeat protein 17	64839	ENSG00000145743
ENSG00000147044	CASK	calcium/calmodulin dependent serine protein kinase	8573	ENSG00000147044
ENSG00000147099	HDAC8	histone deacetylase 8	55869	ENSG00000147099
ENSG00000147316	MCPH1	microcephalin 1	79648	ENSG00000147316
ENSG00000148090	AUH	AU RNA binding methylglutaconyl-CoA hydratase	549	ENSG00000148090
ENSG00000148516	ZEB1	zinc finger E-box binding homeobox 1	6935	ENSG00000148516
ENSG00000149970	CNKSR2	connector enhancer of kinase suppressor of Ras 2	22866	ENSG00000149970
ENSG00000150764	DIXDC1	DIX domain containing 1	85458	ENSG00000150764
ENSG00000151150	ANK3	ankyrin 3	288	ENSG00000151150
ENSG00000151640	DPYSL4	dihydropyrimidinase like 4	10570	ENSG00000151640
ENSG00000152061	RABGAP1L	RAB GTPase activating protein 1 like	9910	ENSG00000152061
ENSG00000152219	ARL14EP	ADP ribosylation factor like GTPase 14 effector protein	120534	ENSG00000152219
ENSG00000152256	PDK1	pyruvate dehydrogenase kinase 1	5163	ENSG00000152256
ENSG00000152332	UHMK1	U2AF homology motif kinase 1	127933	ENSG00000152332
ENSG00000152520	PAN3	poly(A) specific ribonuclease subunit PAN3	255967	ENSG00000152520
ENSG00000154127	UBASH3B	ubiquitin associated and SH3 domain containing B	84959	ENSG00000154127
ENSG00000154265	ABCA5	ATP binding cassette subfamily A member 5	23461	ENSG00000154265
ENSG00000154760	SLFN13	schlafen family member 13	146857	ENSG00000154760
ENSG00000155313	USP25	ubiquitin specific peptidase 25	29761	ENSG00000155313
ENSG00000155849	ELMO1	engulfment and cell motility 1	9844	ENSG00000155849
ENSG00000156650	KAT6B	lysine acetyltransferase 6B	23522	ENSG00000156650
ENSG00000156802	ATAD2	ATPase family AAA domain containing 2	29028	ENSG00000156802
ENSG00000157764	BRAF	B-Raf proto-oncogene, serine/threonine kinase	673	ENSG00000157764
ENSG00000159023	EPB41	erythrocyte membrane protein band 4.1	2035	ENSG00000159023
ENSG00000163041	H3-3A	H3.3 histone A	3020	ENSG00000163041
ENSG00000163539	CLASP2	cytoplasmic linker associated protein 2	23122	ENSG00000163539
ENSG00000163626	COX18	cytochrome c oxidase assembly factor COX18	285521	ENSG00000163626
ENSG00000164327	RICTOR	RPTOR independent companion of MTOR complex 2	253260	ENSG00000164327
ENSG00000164506	STXBP5	syntaxin binding protein 5	134957	ENSG00000164506
ENSG00000164659	KIAA1324L	KIAA1324 like	222223	ENSG00000164659
ENSG00000165240	ATP7A	ATPase copper transporting alpha	538	ENSG00000165240
ENSG00000165392	WRN	WRN RecQ like helicase	7486	ENSG00000165392
ENSG00000166233	ARIH1	ariadne RBR E3 ubiquitin protein ligase 1	25820	ENSG00000166233
ENSG00000166734	CASC4	cancer susceptibility 4	113201	ENSG00000166734
ENSG00000166747	AP1G1	adaptor related protein complex 1 subunit gamma 1	164	ENSG00000166747
ENSG00000166788	SAAL1	serum amyloid A like 1	113174	ENSG00000166788
ENSG00000167202	TBC1D2B	TBC1 domain family member 2B	23102	ENSG00000167202
ENSG00000168216	LMBRD1	LMBR1 domain containing 1	55788	ENSG00000168216
ENSG00000168234	TTC39C	tetratricopeptide repeat domain 39C	125488	ENSG00000168234
ENSG00000169047	IRS1	insulin receptor substrate 1	3667	ENSG00000169047
ENSG00000169359	SLC33A1	solute carrier family 33 member 1	9197	ENSG00000169359
ENSG00000169519	METTL15	methyltransferase like 15	196074	ENSG00000169519
ENSG00000169762	TAPT1	transmembrane anterior posterior transformation 1	202018	ENSG00000169762
ENSG00000170832	USP32	ubiquitin specific peptidase 32	84669	ENSG00000170832
ENSG00000170871	KIAA0232	KIAA0232	9778	ENSG00000170871
ENSG00000171262	FAM98B	family with sequence similarity 98 member B	283742	ENSG00000171262
ENSG00000171843	MLLT3	MLLT3 super elongation complex subunit	4300	ENSG00000171843
ENSG00000173418	NAA20	N(alpha)-acetyltransferase 20, NatB catalytic subunit	51126	ENSG00000173418
ENSG00000173744	AGFG1	ArfGAP with FG repeats 1	3267	ENSG00000173744
ENSG00000174373	RALGAPA1	Ral GTPase activating protein catalytic alpha subunit 1	253959	ENSG00000174373
ENSG00000174485	DENND4A	DENN domain containing 4A	10260	ENSG00000174485
ENSG00000174501	ANKRD36C	ankyrin repeat domain 36C	400986	ENSG00000174501
ENSG00000174953	DHX36	DEAH-box helicase 36	170506	ENSG00000174953
ENSG00000175054	ATR	ATR serine/threonine kinase	545	ENSG00000175054
ENSG00000175198	PCCA	propionyl-CoA carboxylase subunit alpha	5095	ENSG00000175198
ENSG00000177570	SAMD12	sterile alpha motif domain containing 12	401474	ENSG00000177570
ENSG00000178177	LCORL	ligand dependent nuclear receptor corepressor like	254251	ENSG00000178177
ENSG00000180229	HERC2P3	hect domain and RLD 2 pseudogene 3	283755	ENSG00000180229
ENSG00000181722	ZBTB20	zinc finger and BTB domain containing 20	26137	ENSG00000181722
ENSG00000182118	FAM89A	family with sequence similarity 89 member A	375061	ENSG00000182118
ENSG00000182197	EXT1	exostosin glycosyltransferase 1	2131	ENSG00000182197
ENSG00000183878	UTY	ubiquitously transcribed tetratricopeptide repeat containing, Y-linked	7404	ENSG00000183878
ENSG00000185420	SMYD3	SET and MYND domain containing 3	64754	ENSG00000185420
ENSG00000185658	BRWD1	bromodomain and WD repeat domain containing 1	54014	ENSG00000185658
ENSG00000186166	CCDC84	coiled-coil domain containing 84	338657	ENSG00000186166
ENSG00000189079	ARID2	AT-rich interaction domain 2	196528	ENSG00000189079
ENSG00000189223	PAX8-AS1	PAX8 antisense RNA 1	654433	ENSG00000189223
ENSG00000189362	NEMP2	nuclear envelope integral membrane protein 2	100131211	ENSG00000189362
ENSG00000196083	IL1RAP	interleukin 1 receptor accessory protein	3556	ENSG00000196083
ENSG00000197121	PGAP1	post-GPI attachment to proteins inositol deacylase 1	80055	ENSG00000197121
ENSG00000197217	ENTPD4	ectonucleoside triphosphate diphosphohydrolase 4	9583	ENSG00000197217
ENSG00000197321	SVIL	supervillin	6840	ENSG00000197321
ENSG00000197536	NA	NA	NA	ENSG00000197536
ENSG00000197969	VPS13A	vacuolar protein sorting 13 homolog A	23230	ENSG00000197969
ENSG00000198087	CD2AP	CD2 associated protein	23607	ENSG00000198087
ENSG00000198130	HIBCH	3-hydroxyisobutyryl-CoA hydrolase	26275	ENSG00000198130
ENSG00000198382	UVRAG	UV radiation resistance associated	7405	ENSG00000198382
ENSG00000198408	OGA	O-GlcNAcase	10724	ENSG00000198408
ENSG00000198561	CTNND1	catenin delta 1	1500	ENSG00000198561
ENSG00000198589	LRBA	LPS responsive beige-like anchor protein	987	ENSG00000198589
ENSG00000198625	MDM4	MDM4 regulator of p53	4194	ENSG00000198625
ENSG00000198780	FAM169A	family with sequence similarity 169 member A	26049	ENSG00000198780
ENSG00000200882	NA	NA	NA	ENSG00000200882
ENSG00000203804	ADAMTSL4-AS1	ADAMTSL4 antisense RNA 1	574406	ENSG00000203804
ENSG00000204406	MBD5	methyl-CpG binding domain protein 5	55777	ENSG00000204406
ENSG00000214067	NA	NA	NA	ENSG00000214067
ENSG00000215158	NA	NA	NA	ENSG00000215158
ENSG00000215252	GOLGA8B	golgin A8 family member B	440270	ENSG00000215252
ENSG00000216809	NA	NA	NA	ENSG00000216809
ENSG00000218596	NA	NA	NA	ENSG00000218596
ENSG00000224442	NA	NA	NA	ENSG00000224442
ENSG00000224660	SH3BP5-AS1	SH3BP5 antisense RNA 1	100505696	ENSG00000224660
ENSG00000225484	NUTM2B-AS1	NUTM2B antisense RNA 1	101060691	ENSG00000225484
ENSG00000226380	NA	NA	NA	ENSG00000226380
ENSG00000226498	NA	NA	NA	ENSG00000226498
ENSG00000226928	NA	NA	NA	ENSG00000226928
ENSG00000227345	PARG	poly(ADP-ribose) glycohydrolase	8505	ENSG00000227345
ENSG00000229087	NA	NA	NA	ENSG00000229087
ENSG00000229473	NA	NA	NA	ENSG00000229473
ENSG00000230068	NA	NA	NA	ENSG00000230068
ENSG00000230590	FTX	FTX transcript, XIST regulator	100302692	ENSG00000230590
ENSG00000231721	LINC-PINT	long intergenic non-protein coding RNA, p53 induced transcript	378805	ENSG00000231721
ENSG00000235944	NA	NA	NA	ENSG00000235944
ENSG00000238372	NA	NA	NA	ENSG00000238372
ENSG00000239653	PSMD6-AS2	PSMD6 antisense RNA 2	100507062	ENSG00000239653
ENSG00000239665	NA	NA	NA	ENSG00000239665
ENSG00000240729	NA	NA	NA	ENSG00000240729
ENSG00000242094	NA	NA	NA	ENSG00000242094
ENSG00000242134	NA	NA	NA	ENSG00000242134
ENSG00000242170	NA	NA	NA	ENSG00000242170
ENSG00000244754	N4BP2L2	NEDD4 binding protein 2 like 2	10443	ENSG00000244754
ENSG00000245532	NEAT1	nuclear paraspeckle assembly transcript 1	283131	ENSG00000245532
ENSG00000248483	POU5F2	POU domain class 5, transcription factor 2	134187	ENSG00000248483
ENSG00000249859	PVT1	Pvt1 oncogene	5820	ENSG00000249859
ENSG00000250903	NA	NA	NA	ENSG00000250903
ENSG00000251194	NA	NA	NA	ENSG00000251194
ENSG00000254363	LOC101929719	uncharacterized LOC101929719	101929719	ENSG00000254363
ENSG00000259834	NA	NA	NA	ENSG00000259834
ENSG00000261544	NA	NA	NA	ENSG00000261544
ENSG00000262265	NA	NA	NA	ENSG00000262265
ENSG00000265491	RNF115	ring finger protein 115	27246	ENSG00000265491
ENSG00000267312	NA	NA	NA	ENSG00000267312
ENSG00000270072	NA	NA	NA	ENSG00000270072
ENSG00000271204	NA	NA	NA	ENSG00000271204
ENSG00000271533	NA	NA	NA	ENSG00000271533
ENSG00000272477	NA	NA	NA	ENSG00000272477
ENSG00000272918	NA	NA	NA	ENSG00000272918
ENSG00000273373	NA	NA	NA	ENSG00000273373
ENSG00000274591	NA	NA	NA	ENSG00000274591
ENSG00000276517	NA	NA	NA	ENSG00000276517
ENSG00000278873	PRO1804	uncharacterized LOC100133319	100133319	ENSG00000278873
ENSG00000279078	SND1-IT1	SND1 intronic transcript 1	27099	ENSG00000279078
ENSG00000279103	NA	NA	NA	ENSG00000279103
ENSG00000279281	NA	NA	NA	ENSG00000279281
ENSG00000279474	NA	NA	NA	ENSG00000279474
ENSG00000279981	NA	NA	NA	ENSG00000279981
ENSG00000281026	N4BP2L2-IT2	N4BPL2 intronic transcript 2	116828	ENSG00000281026
ENSG00000281183	NPTN-IT1	NPTN intronic transcript 1	101241892	ENSG00000281183
ENSG00000281344	NA	NA	NA	ENSG00000281344

## Sheet: purple
SignGenes	symbol	genename	entrez	ENSG
ENSG00000000457	SCYL3	SCY1 like pseudokinase 3	57147	ENSG00000000457
ENSG00000003400	CASP10	caspase 10	843	ENSG00000003400
ENSG00000006451	RALA	RAS like proto-oncogene A	5898	ENSG00000006451
ENSG00000010165	EEF1AKNMT	eEF1A lysine and N-terminal methyltransferase	51603	ENSG00000010165
ENSG00000014919	COX15	cytochrome c oxidase assembly homolog COX15	1355	ENSG00000014919
ENSG00000033627	ATP6V0A1	ATPase H+ transporting V0 subunit a1	535	ENSG00000033627
ENSG00000034533	ASTE1	asteroid homolog 1	28990	ENSG00000034533
ENSG00000040633	PHF23	PHD finger protein 23	79142	ENSG00000040633
ENSG00000050426	LETMD1	LETM1 domain containing 1	25875	ENSG00000050426
ENSG00000051009	FAM160A2	family with sequence similarity 160 member A2	84067	ENSG00000051009
ENSG00000051382	PIK3CB	phosphatidylinositol-4,5-bisphosphate 3-kinase catalytic subunit beta	5291	ENSG00000051382
ENSG00000055147	FAM114A2	family with sequence similarity 114 member A2	10827	ENSG00000055147
ENSG00000065135	GNAI3	G protein subunit alpha i3	2773	ENSG00000065135
ENSG00000067182	TNFRSF1A	TNF receptor superfamily member 1A	7132	ENSG00000067182
ENSG00000071794	HLTF	helicase like transcription factor	6596	ENSG00000071794
ENSG00000074621	SLC24A1	solute carrier family 24 member 1	9187	ENSG00000074621
ENSG00000074696	HACD3	3-hydroxyacyl-CoA dehydratase 3	51495	ENSG00000074696
ENSG00000074935	TUBE1	tubulin epsilon 1	51175	ENSG00000074935
ENSG00000082512	TRAF5	TNF receptor associated factor 5	7188	ENSG00000082512
ENSG00000082516	GEMIN5	gem nuclear organelle associated protein 5	25929	ENSG00000082516
ENSG00000083814	ZNF671	zinc finger protein 671	79891	ENSG00000083814
ENSG00000083844	ZNF264	zinc finger protein 264	9422	ENSG00000083844
ENSG00000086848	ALG9	ALG9 alpha-1,2-mannosyltransferase	79796	ENSG00000086848
ENSG00000088876	ZNF343	zinc finger protein 343	79175	ENSG00000088876
ENSG00000093000	NUP50	nucleoporin 50	10762	ENSG00000093000
ENSG00000095066	HOOK2	hook microtubule tethering protein 2	29911	ENSG00000095066
ENSG00000100211	CBY1	chibby family member 1, beta catenin antagonist	25776	ENSG00000100211
ENSG00000100266	PACSIN2	protein kinase C and casein kinase substrate in neurons 2	11252	ENSG00000100266
ENSG00000100351	GRAP2	GRB2 related adaptor protein 2	9402	ENSG00000100351
ENSG00000100744	GSKIP	GSK3B interacting protein	51527	ENSG00000100744
ENSG00000100804	PSMB5	proteasome 20S subunit beta 5	5693	ENSG00000100804
ENSG00000100815	TRIP11	thyroid hormone receptor interactor 11	9321	ENSG00000100815
ENSG00000101146	RAE1	ribonucleic acid export 1	8480	ENSG00000101146
ENSG00000101811	CSTF2	cleavage stimulation factor subunit 2	1478	ENSG00000101811
ENSG00000103423	DNAJA3	DnaJ heat shock protein family (Hsp40) member A3	9093	ENSG00000103423
ENSG00000104356	POP1	POP1 homolog, ribonuclease P/MRP subunit	10940	ENSG00000104356
ENSG00000104442	ARMC1	armadillo repeat containing 1	55156	ENSG00000104442
ENSG00000105875	WDR91	WD repeat domain 91	29062	ENSG00000105875
ENSG00000106003	LFNG	LFNG O-fucosylpeptide 3-beta-N-acetylglucosaminyltransferase	3955	ENSG00000106003
ENSG00000106723	SPIN1	spindlin 1	10927	ENSG00000106723
ENSG00000106799	TGFBR1	transforming growth factor beta receptor 1	7046	ENSG00000106799
ENSG00000107815	TWNK	twinkle mtDNA helicase	56652	ENSG00000107815
ENSG00000108439	PNPO	pyridoxamine 5'-phosphate oxidase	55163	ENSG00000108439
ENSG00000108590	MED31	mediator complex subunit 31	51003	ENSG00000108590
ENSG00000108883	EFTUD2	elongation factor Tu GTP binding domain containing 2	9343	ENSG00000108883
ENSG00000108953	YWHAE	tyrosine 3-monooxygenase/tryptophan 5-monooxygenase activation protein epsilon	7531	ENSG00000108953
ENSG00000109572	CLCN3	chloride voltage-gated channel 3	1182	ENSG00000109572
ENSG00000110066	KMT5B	lysine methyltransferase 5B	51111	ENSG00000110066
ENSG00000111639	MRPL51	mitochondrial ribosomal protein L51	51258	ENSG00000111639
ENSG00000111641	NOP2	NOP2 nucleolar protein	4839	ENSG00000111641
ENSG00000111671	SPSB2	splA/ryanodine receptor domain and SOCS box containing 2	84727	ENSG00000111671
ENSG00000111801	BTN3A3	butyrophilin subfamily 3 member A3	10384	ENSG00000111801
ENSG00000113971	NPHP3	nephrocystin 3	27031	ENSG00000113971
ENSG00000114026	OGG1	8-oxoguanine DNA glycosylase	4968	ENSG00000114026
ENSG00000115325	DOK1	docking protein 1	1796	ENSG00000115325
ENSG00000115421	PAPOLG	poly(A) polymerase gamma	64895	ENSG00000115421
ENSG00000116001	TIA1	TIA1 cytotoxic granule associated RNA binding protein	7072	ENSG00000116001
ENSG00000116005	PCYOX1	prenylcysteine oxidase 1	51449	ENSG00000116005
ENSG00000116138	DNAJC16	DnaJ heat shock protein family (Hsp40) member C16	23341	ENSG00000116138
ENSG00000117318	ID3	inhibitor of DNA binding 3, HLH protein	3399	ENSG00000117318
ENSG00000117748	RPA2	replication protein A2	6118	ENSG00000117748
ENSG00000117751	PPP1R8	protein phosphatase 1 regulatory subunit 8	5511	ENSG00000117751
ENSG00000118579	MED28	mediator complex subunit 28	80306	ENSG00000118579
ENSG00000119682	AREL1	apoptosis resistant E3 ubiquitin protein ligase 1	9870	ENSG00000119682
ENSG00000119922	IFIT2	interferon induced protein with tetratricopeptide repeats 2	3433	ENSG00000119922
ENSG00000120253	NUP43	nucleoporin 43	348995	ENSG00000120253
ENSG00000120458	MSANTD2	Myb/SANT DNA binding domain containing 2	79684	ENSG00000120458
ENSG00000120696	KBTBD7	kelch repeat and BTB domain containing 7	84078	ENSG00000120696
ENSG00000120868	APAF1	apoptotic peptidase activating factor 1	317	ENSG00000120868
ENSG00000120925	RNF170	ring finger protein 170	81790	ENSG00000120925
ENSG00000121486	TRMT1L	tRNA methyltransferase 1 like	81627	ENSG00000121486
ENSG00000121858	TNFSF10	TNF superfamily member 10	8743	ENSG00000121858
ENSG00000121931	LRIF1	ligand dependent nuclear receptor interacting factor 1	55791	ENSG00000121931
ENSG00000122435	TRMT13	tRNA methyltransferase 13 homolog	54482	ENSG00000122435
ENSG00000122484	RPAP2	RNA polymerase II associated protein 2	79871	ENSG00000122484
ENSG00000122705	CLTA	clathrin light chain A	1211	ENSG00000122705
ENSG00000122873	CISD1	CDGSH iron sulfur domain 1	55847	ENSG00000122873
ENSG00000123353	ORMDL2	ORMDL sphingolipid biosynthesis regulator 2	29095	ENSG00000123353
ENSG00000124207	CSE1L	chromosome segregation 1 like	1434	ENSG00000124207
ENSG00000124444	ZNF576	zinc finger protein 576	79177	ENSG00000124444
ENSG00000125735	TNFSF14	TNF superfamily member 14	8740	ENSG00000125735
ENSG00000125863	MKKS	McKusick-Kaufman syndrome	8195	ENSG00000125863
ENSG00000125875	TBC1D20	TBC1 domain family member 20	128637	ENSG00000125875
ENSG00000127720	METTL25	methyltransferase like 25	84190	ENSG00000127720
ENSG00000128000	ZNF780B	zinc finger protein 780B	163131	ENSG00000128000
ENSG00000128059	PPAT	phosphoribosyl pyrophosphate amidotransferase	5471	ENSG00000128059
ENSG00000129493	HEATR5A	HEAT repeat containing 5A	25938	ENSG00000129493
ENSG00000129696	TTI2	TELO2 interacting protein 2	80185	ENSG00000129696
ENSG00000130150	MOSPD2	motile sperm domain containing 2	158747	ENSG00000130150
ENSG00000130299	GTPBP3	GTP binding protein 3, mitochondrial	84705	ENSG00000130299
ENSG00000130695	CEP85	centrosomal protein 85	64793	ENSG00000130695
ENSG00000131634	TMEM204	transmembrane protein 204	79652	ENSG00000131634
ENSG00000131779	PEX11B	peroxisomal biogenesis factor 11 beta	8799	ENSG00000131779
ENSG00000132286	TIMM10B	translocase of inner mitochondrial membrane 10B	26515	ENSG00000132286
ENSG00000132313	MRPL35	mitochondrial ribosomal protein L35	51318	ENSG00000132313
ENSG00000132535	DLG4	discs large MAGUK scaffold protein 4	1742	ENSG00000132535
ENSG00000132623	ANKEF1	ankyrin repeat and EF-hand domain containing 1	63926	ENSG00000132623
ENSG00000133561	GIMAP6	GTPase, IMAP family member 6	474344	ENSG00000133561
ENSG00000133574	GIMAP4	GTPase, IMAP family member 4	55303	ENSG00000133574
ENSG00000134255	CEPT1	choline/ethanolamine phosphotransferase 1	10390	ENSG00000134255
ENSG00000135069	PSAT1	phosphoserine aminotransferase 1	29968	ENSG00000135069
ENSG00000135211	TMEM60	transmembrane protein 60	85025	ENSG00000135211
ENSG00000135414	GDF11	growth differentiation factor 11	10220	ENSG00000135414
ENSG00000135457	TFCP2	transcription factor CP2	7024	ENSG00000135457
ENSG00000135828	RNASEL	ribonuclease L	6041	ENSG00000135828
ENSG00000136451	VEZF1	vascular endothelial zinc finger 1	7716	ENSG00000136451
ENSG00000136485	DCAF7	DDB1 and CUL4 associated factor 7	10238	ENSG00000136485
ENSG00000136514	RTP4	receptor transporter protein 4	64108	ENSG00000136514
ENSG00000136518	ACTL6A	actin like 6A	86	ENSG00000136518
ENSG00000136897	MRPL50	mitochondrial ribosomal protein L50	54534	ENSG00000136897
ENSG00000137168	PPIL1	peptidylprolyl isomerase like 1	51645	ENSG00000137168
ENSG00000137713	PPP2R1B	protein phosphatase 2 scaffold subunit Abeta	5519	ENSG00000137713
ENSG00000137806	NDUFAF1	NADH:ubiquinone oxidoreductase complex assembly factor 1	51103	ENSG00000137806
ENSG00000138073	PREB	prolactin regulatory element binding	10113	ENSG00000138073
ENSG00000138078	PREPL	prolyl endopeptidase like	9581	ENSG00000138078
ENSG00000139192	TAPBPL	TAP binding protein like	55080	ENSG00000139192
ENSG00000139719	VPS33A	VPS33A core subunit of CORVET and HOPS complexes	65082	ENSG00000139719
ENSG00000140265	ZSCAN29	zinc finger and SCAN domain containing 29	146050	ENSG00000140265
ENSG00000140416	TPM1	tropomyosin 1	7168	ENSG00000140416
ENSG00000140987	ZSCAN32	zinc finger and SCAN domain containing 32	54925	ENSG00000140987
ENSG00000141219	C17orf80	chromosome 17 open reading frame 80	55028	ENSG00000141219
ENSG00000142330	CAPN10	calpain 10	11132	ENSG00000142330
ENSG00000142961	MOB3C	MOB kinase activator 3C	148932	ENSG00000142961
ENSG00000143376	SNX27	sorting nexin 27	81609	ENSG00000143376
ENSG00000143457	GOLPH3L	golgi phosphoprotein 3 like	55204	ENSG00000143457
ENSG00000144182	LIPT1	lipoyltransferase 1	51601	ENSG00000144182
ENSG00000144401	METTL21A	methyltransferase like 21A	151194	ENSG00000144401
ENSG00000144736	SHQ1	SHQ1, H/ACA ribonucleoprotein assembly factor	55164	ENSG00000144736
ENSG00000145723	GIN1	gypsy retrotransposon integrase 1	54826	ENSG00000145723
ENSG00000145919	BOD1	biorientation of chromosomes in cell division 1	91272	ENSG00000145919
ENSG00000145945	FAM50B	family with sequence similarity 50 member B	26240	ENSG00000145945
ENSG00000146802	TMEM168	transmembrane protein 168	64418	ENSG00000146802
ENSG00000147457	CHMP7	charged multivesicular body protein 7	91782	ENSG00000147457
ENSG00000148153	INIP	INTS3 and NABP interacting protein	58493	ENSG00000148153
ENSG00000148835	TAF5	TATA-box binding protein associated factor 5	6877	ENSG00000148835
ENSG00000149548	CCDC15	coiled-coil domain containing 15	80071	ENSG00000149548
ENSG00000150779	TIMM8B	translocase of inner mitochondrial membrane 8 homolog B	26521	ENSG00000150779
ENSG00000151247	EIF4E	eukaryotic translation initiation factor 4E	1977	ENSG00000151247
ENSG00000151611	MMAA	metabolism of cobalamin associated A	166785	ENSG00000151611
ENSG00000151657	KIN	Kin17 DNA and RNA binding protein	22944	ENSG00000151657
ENSG00000152193	OBI1	ORC ubiquitin ligase 1	79596	ENSG00000152193
ENSG00000152457	DCLRE1C	DNA cross-link repair 1C	64421	ENSG00000152457
ENSG00000152464	RPP38	ribonuclease P/MRP subunit p38	10557	ENSG00000152464
ENSG00000152582	SPEF2	sperm flagellar 2	79925	ENSG00000152582
ENSG00000152904	GGPS1	geranylgeranyl diphosphate synthase 1	9453	ENSG00000152904
ENSG00000153029	MR1	major histocompatibility complex, class I-related	3140	ENSG00000153029
ENSG00000153767	GTF2E1	general transcription factor IIE subunit 1	2960	ENSG00000153767
ENSG00000155329	ZCCHC10	zinc finger CCHC-type containing 10	54819	ENSG00000155329
ENSG00000155636	RBM45	RNA binding motif protein 45	129831	ENSG00000155636
ENSG00000155850	SLC26A2	solute carrier family 26 member 2	1836	ENSG00000155850
ENSG00000155868	MED7	mediator complex subunit 7	9443	ENSG00000155868
ENSG00000155961	RAB39B	RAB39B, member RAS oncogene family	116442	ENSG00000155961
ENSG00000156398	SFXN2	sideroflexin 2	118980	ENSG00000156398
ENSG00000158006	PAFAH2	platelet activating factor acetylhydrolase 2	5051	ENSG00000158006
ENSG00000158156	XKR8	XK related 8	55113	ENSG00000158156
ENSG00000159086	PAXBP1	PAX3 and PAX7 binding protein 1	94104	ENSG00000159086
ENSG00000159348	CYB5R1	cytochrome b5 reductase 1	51706	ENSG00000159348
ENSG00000159479	MED8	mediator complex subunit 8	112950	ENSG00000159479
ENSG00000159579	RSPRY1	ring finger and SPRY domain containing 1	89970	ENSG00000159579
ENSG00000159873	CCDC117	coiled-coil domain containing 117	150275	ENSG00000159873
ENSG00000160679	CHTOP	chromatin target of PRMT1	26097	ENSG00000160679
ENSG00000160953	PWWP3A	PWWP domain containing 3A, DNA repair factor	84939	ENSG00000160953
ENSG00000161048	NAPEPLD	N-acyl phosphatidylethanolamine phospholipase D	222236	ENSG00000161048
ENSG00000162222	TTC9C	tetratricopeptide repeat domain 9C	283237	ENSG00000162222
ENSG00000162777	DENND2D	DENN domain containing 2D	79961	ENSG00000162777
ENSG00000163026	WDCP	WD repeat and coiled coil containing	80304	ENSG00000163026
ENSG00000163219	ARHGAP25	Rho GTPase activating protein 25	9938	ENSG00000163219
ENSG00000163528	CHCHD4	coiled-coil-helix-coiled-coil-helix domain containing 4	131474	ENSG00000163528
ENSG00000163545	NUAK2	NUAK family kinase 2	81788	ENSG00000163545
ENSG00000163644	PPM1K	protein phosphatase, Mg2+/Mn2+ dependent 1K	152926	ENSG00000163644
ENSG00000164073	MFSD8	major facilitator superfamily domain containing 8	256471	ENSG00000164073
ENSG00000164168	TMEM184C	transmembrane protein 184C	55751	ENSG00000164168
ENSG00000164366	CCDC127	coiled-coil domain containing 127	133957	ENSG00000164366
ENSG00000164631	ZNF12	zinc finger protein 12	7559	ENSG00000164631
ENSG00000164849	GPR146	G protein-coupled receptor 146	115330	ENSG00000164849
ENSG00000164967	RPP25L	ribonuclease P/MRP subunit p25 like	138716	ENSG00000164967
ENSG00000165175	MID1IP1	MID1 interacting protein 1	58526	ENSG00000165175
ENSG00000165572	KBTBD6	kelch repeat and BTB domain containing 6	89890	ENSG00000165572
ENSG00000165934	CPSF2	cleavage and polyadenylation specific factor 2	53981	ENSG00000165934
ENSG00000166704	ZNF606	zinc finger protein 606	80095	ENSG00000166704
ENSG00000166888	STAT6	signal transducer and activator of transcription 6	6778	ENSG00000166888
ENSG00000166912	MTMR10	myotubularin related protein 10	54893	ENSG00000166912
ENSG00000167065	DUSP18	dual specificity phosphatase 18	150290	ENSG00000167065
ENSG00000167208	SNX20	sorting nexin 20	124460	ENSG00000167208
ENSG00000167528	ZNF641	zinc finger protein 641	121274	ENSG00000167528
ENSG00000167840	ZNF232	zinc finger protein 232	7775	ENSG00000167840
ENSG00000168040	FADD	Fas associated via death domain	8772	ENSG00000168040
ENSG00000168803	ADAL	adenosine deaminase like	161823	ENSG00000168803
ENSG00000169914	OTUD3	OTU deubiquitinase 3	23252	ENSG00000169914
ENSG00000169955	ZNF747	zinc finger protein 747	65988	ENSG00000169955
ENSG00000170027	YWHAG	tyrosine 3-monooxygenase/tryptophan 5-monooxygenase activation protein gamma	7532	ENSG00000170027
ENSG00000170542	SERPINB9	serpin family B member 9	5272	ENSG00000170542
ENSG00000170854	RIOX2	ribosomal oxygenase 2	84864	ENSG00000170854
ENSG00000170892	TSEN34	tRNA splicing endonuclease subunit 34	79042	ENSG00000170892
ENSG00000170903	MSANTD4	Myb/SANT DNA binding domain containing 4 with coiled-coils	84437	ENSG00000170903
ENSG00000170915	PAQR8	progestin and adipoQ receptor family member 8	85315	ENSG00000170915
ENSG00000171115	GIMAP8	GTPase, IMAP family member 8	155038	ENSG00000171115
ENSG00000171817	ZNF540	zinc finger protein 540	163255	ENSG00000171817
ENSG00000171827	ZNF570	zinc finger protein 570	148268	ENSG00000171827
ENSG00000171940	ZNF217	zinc finger protein 217	7764	ENSG00000171940
ENSG00000172315	TP53RK	TP53 regulating kinase	112858	ENSG00000172315
ENSG00000173349	SFT2D3	SFT2 domain containing 3	84826	ENSG00000173349
ENSG00000173480	ZNF417	zinc finger protein 417	147687	ENSG00000173480
ENSG00000174013	FBXO45	F-box protein 45	200933	ENSG00000174013
ENSG00000174125	TLR1	toll like receptor 1	7096	ENSG00000174125
ENSG00000174151	CYB561D1	cytochrome b561 family member D1	284613	ENSG00000174151
ENSG00000177854	TMEM187	transmembrane protein 187	8269	ENSG00000177854
ENSG00000178096	BOLA1	bolA family member 1	51027	ENSG00000178096
ENSG00000178988	MRFAP1L1	Morf4 family associated protein 1 like 1	114932	ENSG00000178988
ENSG00000179144	GIMAP7	GTPase, IMAP family member 7	168537	ENSG00000179144
ENSG00000179715	PCED1B	PC-esterase domain containing 1B	91523	ENSG00000179715
ENSG00000179933	C14orf119	chromosome 14 open reading frame 119	55017	ENSG00000179933
ENSG00000181045	SLC26A11	solute carrier family 26 member 11	284129	ENSG00000181045
ENSG00000181585	TMIE	transmembrane inner ear	259236	ENSG00000181585
ENSG00000181754	AMIGO1	adhesion molecule with Ig like domain 1	57463	ENSG00000181754
ENSG00000182173	TSEN54	tRNA splicing endonuclease subunit 54	283989	ENSG00000182173
ENSG00000183161	FANCF	FA complementation group F	2188	ENSG00000183161
ENSG00000184857	TMEM186	transmembrane protein 186	25880	ENSG00000184857
ENSG00000184939	ZFP90	ZFP90 zinc finger protein	146198	ENSG00000184939
ENSG00000185219	ZNF445	zinc finger protein 445	353274	ENSG00000185219
ENSG00000185252	ZNF74	zinc finger protein 74	7625	ENSG00000185252
ENSG00000185670	ZBTB3	zinc finger and BTB domain containing 3	79842	ENSG00000185670
ENSG00000185728	YTHDF3	YTH N6-methyladenosine RNA binding protein 3	253943	ENSG00000185728
ENSG00000185946	RNPC3	RNA binding region (RNP1, RRM) containing 3	55599	ENSG00000185946
ENSG00000186350	RXRA	retinoid X receptor alpha	6256	ENSG00000186350
ENSG00000186409	CCDC30	coiled-coil domain containing 30	728621	ENSG00000186409
ENSG00000186666	BCDIN3D	BCDIN3 domain containing RNA methyltransferase	144233	ENSG00000186666
ENSG00000186812	ZNF397	zinc finger protein 397	84307	ENSG00000186812
ENSG00000188171	ZNF626	zinc finger protein 626	199777	ENSG00000188171
ENSG00000188321	ZNF559	zinc finger protein 559	84527	ENSG00000188321
ENSG00000188554	NBR1	NBR1 autophagy cargo receptor	4077	ENSG00000188554
ENSG00000189114	BLOC1S3	biogenesis of lysosomal organelles complex 1 subunit 3	388552	ENSG00000189114
ENSG00000196227	FAM217B	family with sequence similarity 217 member B	63939	ENSG00000196227
ENSG00000196329	GIMAP5	GTPase, IMAP family member 5	55340	ENSG00000196329
ENSG00000196510	ANAPC7	anaphase promoting complex subunit 7	51434	ENSG00000196510
ENSG00000196652	ZKSCAN5	zinc finger with KRAB and SCAN domains 5	23660	ENSG00000196652
ENSG00000196655	TRAPPC4	trafficking protein particle complex 4	51399	ENSG00000196655
ENSG00000196670	ZFP62	ZFP62 zinc finger protein	643836	ENSG00000196670
ENSG00000196693	ZNF33B	zinc finger protein 33B	7582	ENSG00000196693
ENSG00000196967	ZNF585A	zinc finger protein 585A	199704	ENSG00000196967
ENSG00000196968	FUT11	fucosyltransferase 11	170384	ENSG00000196968
ENSG00000196981	WDR5B	WD repeat domain 5B	54554	ENSG00000196981
ENSG00000197050	ZNF420	zinc finger protein 420	147923	ENSG00000197050
ENSG00000197062	ZSCAN26	zinc finger and SCAN domain containing 26	7741	ENSG00000197062
ENSG00000197162	ZNF785	zinc finger protein 785	146540	ENSG00000197162
ENSG00000197362	ZNF786	zinc finger protein 786	136051	ENSG00000197362
ENSG00000197619	ZNF615	zinc finger protein 615	284370	ENSG00000197619
ENSG00000197782	ZNF780A	zinc finger protein 780A	284323	ENSG00000197782
ENSG00000197841	ZNF181	zinc finger protein 181	339318	ENSG00000197841
ENSG00000198040	ZNF84	zinc finger protein 84	7637	ENSG00000198040
ENSG00000198743	SLC5A3	solute carrier family 5 member 3	6526	ENSG00000198743
ENSG00000198824	CHAMP1	chromosome alignment maintaining phosphoprotein 1	283489	ENSG00000198824
ENSG00000198954	KIFBP	kinesin family binding protein	26128	ENSG00000198954
ENSG00000204389	HSPA1A	heat shock protein family A (Hsp70) member 1A	3303	ENSG00000204389
ENSG00000204568	MRPS18B	mitochondrial ribosomal protein S18B	28973	ENSG00000204568
ENSG00000204623	ZNRD1ASP	zinc ribbon domain containing 1 antisense, pseudogene	80862	ENSG00000204623
ENSG00000205138	SDHAF1	succinate dehydrogenase complex assembly factor 1	644096	ENSG00000205138
ENSG00000206337	HCP5	HLA complex P5	10866	ENSG00000206337
ENSG00000211456	SACM1L	SAC1 like phosphatidylinositide phosphatase	22908	ENSG00000211456
ENSG00000211780	NA	NA	NA	ENSG00000211780
ENSG00000212978	LOC339803	uncharacterized LOC339803	339803	ENSG00000212978
ENSG00000213203	GIMAP1	GTPase, IMAP family member 1	170575	ENSG00000213203
ENSG00000213413	PVRIG	PVR related immunoglobulin domain containing	79037	ENSG00000213413
ENSG00000213626	LBH	LBH regulator of WNT signaling pathway	81606	ENSG00000213626
ENSG00000213799	ZNF845	zinc finger protein 845	91664	ENSG00000213799
ENSG00000214046	SMIM7	small integral membrane protein 7	79086	ENSG00000214046
ENSG00000214894	LINC00243	long intergenic non-protein coding RNA 243	401247	ENSG00000214894
ENSG00000214954	LRRC69	leucine rich repeat containing 69	100130742	ENSG00000214954
ENSG00000220323	NA	NA	NA	ENSG00000220323
ENSG00000220804	NA	NA	NA	ENSG00000220804
ENSG00000221909	FAM200A	family with sequence similarity 200 member A	221786	ENSG00000221909
ENSG00000221914	PPP2R2A	protein phosphatase 2 regulatory subunit Balpha	5520	ENSG00000221914
ENSG00000230457	NA	NA	NA	ENSG00000230457
ENSG00000231160	NA	NA	NA	ENSG00000231160
ENSG00000232021	LEF1-AS1	LEF1 antisense RNA 1	641518	ENSG00000232021
ENSG00000232611	NA	NA	NA	ENSG00000232611
ENSG00000235863	B3GALT4	beta-1,3-galactosyltransferase 4	8705	ENSG00000235863
ENSG00000236859	NIFK-AS1	NIFK antisense RNA 1	254128	ENSG00000236859
ENSG00000241127	YAE1	YAE1 maturation factor of ABCE1	57002	ENSG00000241127
ENSG00000241839	PLEKHO2	pleckstrin homology domain containing O2	80301	ENSG00000241839
ENSG00000243335	KCTD7	potassium channel tetramerization domain containing 7	154881	ENSG00000243335
ENSG00000243667	WDR92	WD repeat domain 92	116143	ENSG00000243667
ENSG00000245060	LINC00847	long intergenic non-protein coding RNA 847	729678	ENSG00000245060
ENSG00000245164	LINC00861	long intergenic non-protein coding RNA 861	100130231	ENSG00000245164
ENSG00000246223	LINC01550	long intergenic non-protein coding RNA 1550	388011	ENSG00000246223
ENSG00000248092	NA	NA	NA	ENSG00000248092
ENSG00000253797	UTP14C	UTP14C small subunit processome component	9724	ENSG00000253797
ENSG00000255423	EBLN2	endogenous Bornavirus like nucleoprotein 2	55096	ENSG00000255423
ENSG00000257027	NA	NA	NA	ENSG00000257027
ENSG00000259049	NA	NA	NA	ENSG00000259049
ENSG00000259092	NA	NA	NA	ENSG00000259092
ENSG00000261474	NA	NA	NA	ENSG00000261474
ENSG00000261824	LINC00662	long intergenic non-protein coding RNA 662	148189	ENSG00000261824
ENSG00000263002	ZNF234	zinc finger protein 234	10780	ENSG00000263002
ENSG00000265206	NA	NA	NA	ENSG00000265206
ENSG00000265791	NA	NA	NA	ENSG00000265791
ENSG00000267002	NA	NA	NA	ENSG00000267002
ENSG00000267283	NA	NA	NA	ENSG00000267283
ENSG00000268001	CARD8-AS1	CARD8 antisense RNA 1	100505812	ENSG00000268001
ENSG00000270012	NA	NA	NA	ENSG00000270012
ENSG00000270344	NA	NA	NA	ENSG00000270344
ENSG00000272155	NA	NA	NA	ENSG00000272155
ENSG00000272602	ZNF595	zinc finger protein 595	152687	ENSG00000272602
ENSG00000274020	LINC01138	long intergenic non-protein coding RNA 1138	388685	ENSG00000274020
ENSG00000274925	NA	NA	NA	ENSG00000274925
ENSG00000274979	NA	NA	NA	ENSG00000274979
ENSG00000275342	PRAG1	PEAK1 related, kinase-activating pseudokinase 1	157285	ENSG00000275342
ENSG00000276259	NA	NA	NA	ENSG00000276259
ENSG00000279407	NA	NA	NA	ENSG00000279407
ENSG00000279598	NA	NA	NA	ENSG00000279598
ENSG00000279838	NA	NA	NA	ENSG00000279838
ENSG00000284024	HSPA14	heat shock protein family A (Hsp70) member 14	51182	ENSG00000284024

## Sheet: brown
SignGenes	symbol	genename	entrez	ENSG
ENSG00000000419	DPM1	dolichyl-phosphate mannosyltransferase subunit 1, catalytic	8813	ENSG00000000419
ENSG00000001167	NFYA	nuclear transcription factor Y subunit alpha	4800	ENSG00000001167
ENSG00000001561	ENPP4	ectonucleotide pyrophosphatase/phosphodiesterase 4	22875	ENSG00000001561
ENSG00000002834	LASP1	LIM and SH3 protein 1	3927	ENSG00000002834
ENSG00000005022	SLC25A5	solute carrier family 25 member 5	292	ENSG00000005022
ENSG00000005187	ACSM3	acyl-CoA synthetase medium chain family member 3	6296	ENSG00000005187
ENSG00000007168	PAFAH1B1	platelet activating factor acetylhydrolase 1b regulatory subunit 1	5048	ENSG00000007168
ENSG00000007545	CRAMP1	cramped chromatin regulator homolog 1	57585	ENSG00000007545
ENSG00000008324	SS18L2	SS18 like 2	51188	ENSG00000008324
ENSG00000010292	NCAPD2	non-SMC condensin I complex subunit D2	9918	ENSG00000010292
ENSG00000010803	SCMH1	Scm polycomb group protein homolog 1	22955	ENSG00000010803
ENSG00000011007	ELOA	elongin A	6924	ENSG00000011007
ENSG00000011451	WIZ	WIZ zinc finger	58525	ENSG00000011451
ENSG00000013561	RNF14	ring finger protein 14	9604	ENSG00000013561
ENSG00000013810	TACC3	transforming acidic coiled-coil containing protein 3	10460	ENSG00000013810
ENSG00000014641	MDH1	malate dehydrogenase 1	4190	ENSG00000014641
ENSG00000023572	GLRX2	glutaredoxin 2	51022	ENSG00000023572
ENSG00000023697	DERA	deoxyribose-phosphate aldolase	51071	ENSG00000023697
ENSG00000024862	CCDC28A	coiled-coil domain containing 28A	25901	ENSG00000024862
ENSG00000028528	SNX1	sorting nexin 1	6642	ENSG00000028528
ENSG00000029364	SLC39A9	solute carrier family 39 member 9	55334	ENSG00000029364
ENSG00000034152	MAP2K3	mitogen-activated protein kinase kinase 3	5606	ENSG00000034152
ENSG00000034510	TMSB10	thymosin beta 10	9168	ENSG00000034510
ENSG00000034693	PEX3	peroxisomal biogenesis factor 3	8504	ENSG00000034693
ENSG00000035115	SH3YL1	SH3 and SYLF domain containing 1	26751	ENSG00000035115
ENSG00000035681	NSMAF	neutral sphingomyelinase activation associated factor	8439	ENSG00000035681
ENSG00000035687	ADSS2	adenylosuccinate synthase 2	159	ENSG00000035687
ENSG00000036054	TBC1D23	TBC1 domain family member 23	55773	ENSG00000036054
ENSG00000037474	NSUN2	NOP2/Sun RNA methyltransferase 2	54888	ENSG00000037474
ENSG00000037757	MRI1	methylthioribose-1-phosphate isomerase 1	84245	ENSG00000037757
ENSG00000038274	MAT2B	methionine adenosyltransferase 2B	27430	ENSG00000038274
ENSG00000047315	POLR2B	RNA polymerase II subunit B	5431	ENSG00000047315
ENSG00000047634	SCML1	Scm polycomb group protein like 1	6322	ENSG00000047634
ENSG00000048828	FAM120A	family with sequence similarity 120A	23196	ENSG00000048828
ENSG00000049656	CLPTM1L	CLPTM1 like	81037	ENSG00000049656
ENSG00000050130	JKAMP	JNK1/MAPK8 associated membrane protein	51528	ENSG00000050130
ENSG00000050405	LIMA1	LIM domain and actin binding 1	51474	ENSG00000050405
ENSG00000050748	MAPK9	mitogen-activated protein kinase 9	5601	ENSG00000050748
ENSG00000051596	THOC3	THO complex 3	84321	ENSG00000051596
ENSG00000052723	SIKE1	suppressor of IKBKE 1	80143	ENSG00000052723
ENSG00000052802	MSMO1	methylsterol monooxygenase 1	6307	ENSG00000052802
ENSG00000054277	OPN3	opsin 3	23596	ENSG00000054277
ENSG00000055208	TAB2	TGF-beta activated kinase 1 (MAP3K7) binding protein 2	23118	ENSG00000055208
ENSG00000058063	ATP11B	ATPase phospholipid transporting 11B (putative)	23200	ENSG00000058063
ENSG00000058453	CROCC	ciliary rootlet coiled-coil, rootletin	9696	ENSG00000058453
ENSG00000059378	PARP12	poly(ADP-ribose) polymerase family member 12	64761	ENSG00000059378
ENSG00000059728	MXD1	MAX dimerization protein 1	4084	ENSG00000059728
ENSG00000060069	CTDP1	CTD phosphatase subunit 1	9150	ENSG00000060069
ENSG00000062725	APPBP2	amyloid beta precursor protein binding protein 2	10513	ENSG00000062725
ENSG00000063046	EIF4B	eukaryotic translation initiation factor 4B	1975	ENSG00000063046
ENSG00000063601	MTMR1	myotubularin related protein 1	8776	ENSG00000063601
ENSG00000064012	CASP8	caspase 8	841	ENSG00000064012
ENSG00000064115	TM7SF3	transmembrane 7 superfamily member 3	51768	ENSG00000064115
ENSG00000064419	TNPO3	transportin 3	23534	ENSG00000064419
ENSG00000064961	HMG20B	high mobility group 20B	10362	ENSG00000064961
ENSG00000065154	OAT	ornithine aminotransferase	4942	ENSG00000065154
ENSG00000065970	FOXJ2	forkhead box J2	55810	ENSG00000065970
ENSG00000066379	ZNRD1	zinc ribbon domain containing 1	30834	ENSG00000066379
ENSG00000066455	GOLGA5	golgin A5	9950	ENSG00000066455
ENSG00000066583	ISOC1	isochorismatase domain containing 1	51015	ENSG00000066583
ENSG00000066739	ATG2B	autophagy related 2B	55102	ENSG00000066739
ENSG00000067596	DHX8	DEAH-box helicase 8	1659	ENSG00000067596
ENSG00000067704	IARS2	isoleucyl-tRNA synthetase 2, mitochondrial	55699	ENSG00000067704
ENSG00000068697	LAPTM4A	lysosomal protein transmembrane 4 alpha	9741	ENSG00000068697
ENSG00000069998	HDHD5	haloacid dehalogenase like hydrolase domain containing 5	27440	ENSG00000069998
ENSG00000070190	DAPP1	dual adaptor of phosphotyrosine and 3-phosphoinositides 1	27071	ENSG00000070190
ENSG00000070423	RNF126	ring finger protein 126	55658	ENSG00000070423
ENSG00000070526	ST6GALNAC1	ST6 N-acetylgalactosaminide alpha-2,6-sialyltransferase 1	55808	ENSG00000070526
ENSG00000072310	SREBF1	sterol regulatory element binding transcription factor 1	6720	ENSG00000072310
ENSG00000072778	ACADVL	acyl-CoA dehydrogenase very long chain	37	ENSG00000072778
ENSG00000073111	MCM2	minichromosome maintenance complex component 2	4171	ENSG00000073111
ENSG00000073849	ST6GAL1	ST6 beta-galactoside alpha-2,6-sialyltransferase 1	6480	ENSG00000073849
ENSG00000074266	EED	embryonic ectoderm development	8726	ENSG00000074266
ENSG00000076770	MBNL3	muscleblind like splicing regulator 3	55796	ENSG00000076770
ENSG00000076928	ARHGEF1	Rho guanine nucleotide exchange factor 1	9138	ENSG00000076928
ENSG00000077235	GTF3C1	general transcription factor IIIC subunit 1	2975	ENSG00000077235
ENSG00000077549	CAPZB	capping actin protein of muscle Z-line subunit beta	832	ENSG00000077549
ENSG00000078687	TNRC6C	trinucleotide repeat containing adaptor 6C	57690	ENSG00000078687
ENSG00000080007	DDX43	DEAD-box helicase 43	55510	ENSG00000080007
ENSG00000080819	CPOX	coproporphyrinogen oxidase	1371	ENSG00000080819
ENSG00000081665	ZNF506	zinc finger protein 506	440515	ENSG00000081665
ENSG00000082701	GSK3B	glycogen synthase kinase 3 beta	2932	ENSG00000082701
ENSG00000083093	PALB2	partner and localizer of BRCA2	79728	ENSG00000083093
ENSG00000084733	RAB10	RAB10, member RAS oncogene family	10890	ENSG00000084733
ENSG00000085721	RRN3	RRN3 homolog, RNA polymerase I transcription factor	54700	ENSG00000085721
ENSG00000086475	SEPHS1	selenophosphate synthetase 1	22929	ENSG00000086475
ENSG00000087206	UIMC1	ubiquitin interaction motif containing 1	51720	ENSG00000087206
ENSG00000087274	ADD1	adducin 1	118	ENSG00000087274
ENSG00000087502	ERGIC2	ERGIC and golgi 2	51290	ENSG00000087502
ENSG00000089157	RPLP0	ribosomal protein lateral stalk subunit P0	6175	ENSG00000089157
ENSG00000090020	SLC9A1	solute carrier family 9 member A1	6548	ENSG00000090020
ENSG00000090054	SPTLC1	serine palmitoyltransferase long chain base subunit 1	10558	ENSG00000090054
ENSG00000091483	FH	fumarate hydratase	2271	ENSG00000091483
ENSG00000091490	SEL1L3	SEL1L family member 3	23231	ENSG00000091490
ENSG00000091542	ALKBH5	alkB homolog 5, RNA demethylase	54890	ENSG00000091542
ENSG00000091947	TMEM101	transmembrane protein 101	84336	ENSG00000091947
ENSG00000092036	HAUS4	HAUS augmin like complex subunit 4	54930	ENSG00000092036
ENSG00000092199	HNRNPC	heterogeneous nuclear ribonucleoprotein C	3183	ENSG00000092199
ENSG00000093010	COMT	catechol-O-methyltransferase	1312	ENSG00000093010
ENSG00000094880	CDC23	cell division cycle 23	8697	ENSG00000094880
ENSG00000095209	TMEM38B	transmembrane protein 38B	55151	ENSG00000095209
ENSG00000095319	NUP188	nucleoporin 188	23511	ENSG00000095319
ENSG00000096433	ITPR3	inositol 1,4,5-trisphosphate receptor type 3	3710	ENSG00000096433
ENSG00000096717	SIRT1	sirtuin 1	23411	ENSG00000096717
ENSG00000097007	ABL1	ABL proto-oncogene 1, non-receptor tyrosine kinase	25	ENSG00000097007
ENSG00000099904	ZDHHC8	zinc finger DHHC-type containing 8	29801	ENSG00000099904
ENSG00000099968	BCL2L13	BCL2 like 13	23786	ENSG00000099968
ENSG00000100209	HSCB	HscB mitochondrial iron-sulfur cluster cochaperone	150274	ENSG00000100209
ENSG00000100307	CBX7	chromobox 7	23492	ENSG00000100307
ENSG00000100325	ASCC2	activating signal cointegrator 1 complex subunit 2	84164	ENSG00000100325
ENSG00000100345	MYH9	myosin heavy chain 9	4627	ENSG00000100345
ENSG00000100376	FAM118A	family with sequence similarity 118 member A	55007	ENSG00000100376
ENSG00000100591	AHSA1	activator of HSP90 ATPase activity 1	10598	ENSG00000100591
ENSG00000100647	SUSD6	sushi domain containing 6	9766	ENSG00000100647
ENSG00000100823	APEX1	apurinic/apyrimidinic endodeoxyribonuclease 1	328	ENSG00000100823
ENSG00000100991	TRPC4AP	transient receptor potential cation channel subfamily C member 4 associated protein	26133	ENSG00000100991
ENSG00000101158	NELFCD	negative elongation factor complex member C/D	51497	ENSG00000101158
ENSG00000101216	GMEB2	glucocorticoid modulatory element binding protein 2	26205	ENSG00000101216
ENSG00000101442	ACTR5	actin related protein 5	79913	ENSG00000101442
ENSG00000101445	PPP1R16B	protein phosphatase 1 regulatory subunit 16B	26051	ENSG00000101445
ENSG00000101452	DHX35	DEAH-box helicase 35	60625	ENSG00000101452
ENSG00000101493	ZNF516	zinc finger protein 516	9658	ENSG00000101493
ENSG00000101608	MYL12A	myosin light chain 12A	10627	ENSG00000101608
ENSG00000101695	RNF125	ring finger protein 125	54941	ENSG00000101695
ENSG00000101966	XIAP	X-linked inhibitor of apoptosis	331	ENSG00000101966
ENSG00000102007	PLP2	proteolipid protein 2	5355	ENSG00000102007
ENSG00000102096	PIM2	Pim-2 proto-oncogene, serine/threonine kinase	11040	ENSG00000102096
ENSG00000102100	SLC35A2	solute carrier family 35 member A2	7355	ENSG00000102100
ENSG00000102245	CD40LG	CD40 ligand	959	ENSG00000102245
ENSG00000102699	PARP4	poly(ADP-ribose) polymerase family member 4	143	ENSG00000102699
ENSG00000102760	RGCC	regulator of cell cycle	28984	ENSG00000102760
ENSG00000102879	CORO1A	coronin 1A	11151	ENSG00000102879
ENSG00000103152	MPG	N-methylpurine DNA glycosylase	4350	ENSG00000103152
ENSG00000103222	ABCC1	ATP binding cassette subfamily C member 1	4363	ENSG00000103222
ENSG00000103335	PIEZO1	piezo type mechanosensitive ion channel component 1	9780	ENSG00000103335
ENSG00000103496	STX4	syntaxin 4	6810	ENSG00000103496
ENSG00000103653	CSK	C-terminal Src kinase	1445	ENSG00000103653
ENSG00000104064	GABPB1	GA binding protein transcription factor subunit beta 1	2553	ENSG00000104064
ENSG00000104221	BRF2	BRF2 RNA polymerase III transcription initiation factor subunit	55290	ENSG00000104221
ENSG00000104472	CHRAC1	chromatin accessibility complex subunit 1	54108	ENSG00000104472
ENSG00000104904	OAZ1	ornithine decarboxylase antizyme 1	4946	ENSG00000104904
ENSG00000104973	MED25	mediator complex subunit 25	81857	ENSG00000104973
ENSG00000105229	PIAS4	protein inhibitor of activated STAT 4	51588	ENSG00000105229
ENSG00000105617	LENG1	leukocyte receptor cluster member 1	79165	ENSG00000105617
ENSG00000105640	RPL18A	ribosomal protein L18a	6142	ENSG00000105640
ENSG00000105717	PBX4	PBX homeobox 4	80714	ENSG00000105717
ENSG00000105810	CDK6	cyclin dependent kinase 6	1021	ENSG00000105810
ENSG00000106245	BUD31	BUD31 homolog	8896	ENSG00000106245
ENSG00000106635	BCL7B	BAF chromatin remodeling complex subunit BCL7B	9275	ENSG00000106635
ENSG00000107020	PLGRKT	plasminogen receptor with a C-terminal lysine	55848	ENSG00000107020
ENSG00000107104	KANK1	KN motif and ankyrin repeat domains 1	23189	ENSG00000107104
ENSG00000107185	RGP1	RGP1 homolog, RAB6A GEF complex partner 1	9827	ENSG00000107185
ENSG00000107371	EXOSC3	exosome component 3	51010	ENSG00000107371
ENSG00000107566	ERLIN1	ER lipid raft associated 1	10613	ENSG00000107566
ENSG00000107816	LZTS2	leucine zipper tumor suppressor 2	84445	ENSG00000107816
ENSG00000107929	LARP4B	La ribonucleoprotein 4B	23185	ENSG00000107929
ENSG00000107949	BCCIP	BRCA2 and CDKN1A interacting protein	56647	ENSG00000107949
ENSG00000108091	CCDC6	coiled-coil domain containing 6	8030	ENSG00000108091
ENSG00000108219	TSPAN14	tetraspanin 14	81619	ENSG00000108219
ENSG00000108298	RPL19	ribosomal protein L19	6143	ENSG00000108298
ENSG00000108651	UTP6	UTP6 small subunit processome component	55813	ENSG00000108651
ENSG00000108666	C17orf75	chromosome 17 open reading frame 75	64149	ENSG00000108666
ENSG00000109103	UNC119	unc-119 lipid binding chaperone	9094	ENSG00000109103
ENSG00000109118	PHF12	PHD finger protein 12	57649	ENSG00000109118
ENSG00000109133	TMEM33	transmembrane protein 33	55161	ENSG00000109133
ENSG00000109270	LAMTOR3	late endosomal/lysosomal adaptor, MAPK and MTOR activator 3	8649	ENSG00000109270
ENSG00000109323	MANBA	mannosidase beta	4126	ENSG00000109323
ENSG00000109775	UFSP2	UFM1 specific peptidase 2	55325	ENSG00000109775
ENSG00000110002	VWA5A	von Willebrand factor A domain containing 5A	4013	ENSG00000110002
ENSG00000110801	PSMD9	proteasome 26S subunit, non-ATPase 9	5715	ENSG00000110801
ENSG00000110871	COQ5	coenzyme Q5, methyltransferase	84274	ENSG00000110871
ENSG00000110925	CSRNP2	cysteine and serine rich nuclear protein 2	81566	ENSG00000110925
ENSG00000111358	GTF2H3	general transcription factor IIH subunit 3	2967	ENSG00000111358
ENSG00000111445	RFC5	replication factor C subunit 5	5985	ENSG00000111445
ENSG00000111642	CHD4	chromodomain helicase DNA binding protein 4	1108	ENSG00000111642
ENSG00000111652	COPS7A	COP9 signalosome subunit 7A	50813	ENSG00000111652
ENSG00000111731	C2CD5	C2 calcium dependent domain containing 5	9847	ENSG00000111731
ENSG00000111737	RAB35	RAB35, member RAS oncogene family	11021	ENSG00000111737
ENSG00000111802	TDP2	tyrosyl-DNA phosphodiesterase 2	51567	ENSG00000111802
ENSG00000111843	TMEM14C	transmembrane protein 14C	51522	ENSG00000111843
ENSG00000111875	ASF1A	anti-silencing function 1A histone chaperone	25842	ENSG00000111875
ENSG00000111885	MAN1A1	mannosidase alpha class 1A member 1	4121	ENSG00000111885
ENSG00000111897	SERINC1	serine incorporator 1	57515	ENSG00000111897
ENSG00000112033	PPARD	peroxisome proliferator activated receptor delta	5467	ENSG00000112033
ENSG00000112977	DAP	death associated protein	1611	ENSG00000112977
ENSG00000113269	RNF130	ring finger protein 130	55819	ENSG00000113269
ENSG00000113368	LMNB1	lamin B1	4001	ENSG00000113368
ENSG00000113583	C5orf15	chromosome 5 open reading frame 15	56951	ENSG00000113583
ENSG00000113734	BNIP1	BCL2 interacting protein 1	662	ENSG00000113734
ENSG00000114023	FAM162A	family with sequence similarity 162 member A	26355	ENSG00000114023
ENSG00000114098	ARMC8	armadillo repeat containing 8	25852	ENSG00000114098
ENSG00000114491	UMPS	uridine monophosphate synthetase	7372	ENSG00000114491
ENSG00000115275	MOGS	mannosyl-oligosaccharide glucosidase	7841	ENSG00000115275
ENSG00000115446	UNC50	unc-50 inner nuclear membrane RNA binding protein	25972	ENSG00000115446
ENSG00000115539	PDCL3	phosducin like 3	79031	ENSG00000115539
ENSG00000115548	KDM3A	lysine demethylase 3A	55818	ENSG00000115548
ENSG00000115840	SLC25A12	solute carrier family 25 member 12	8604	ENSG00000115840
ENSG00000116062	MSH6	mutS homolog 6	2956	ENSG00000116062
ENSG00000116199	FAM20B	FAM20B glycosaminoglycan xylosylkinase	9917	ENSG00000116199
ENSG00000116213	WRAP73	WD repeat containing, antisense to TP73	49856	ENSG00000116213
ENSG00000116237	ICMT	isoprenylcysteine carboxyl methyltransferase	23463	ENSG00000116237
ENSG00000116266	STXBP3	syntaxin binding protein 3	6814	ENSG00000116266
ENSG00000116489	CAPZA1	capping actin protein of muscle Z-line subunit alpha 1	829	ENSG00000116489
ENSG00000116525	TRIM62	tripartite motif containing 62	55223	ENSG00000116525
ENSG00000116685	KIAA2013	KIAA2013	90231	ENSG00000116685
ENSG00000117091	CD48	CD48 molecule	962	ENSG00000117091
ENSG00000117118	SDHB	succinate dehydrogenase complex iron sulfur subunit B	6390	ENSG00000117118
ENSG00000117362	APH1A	aph-1 homolog A, gamma-secretase subunit	51107	ENSG00000117362
ENSG00000117543	DPH5	diphthamide biosynthesis 5	51611	ENSG00000117543
ENSG00000118513	MYB	MYB proto-oncogene, transcription factor	4602	ENSG00000118513
ENSG00000118518	RNF146	ring finger protein 146	81847	ENSG00000118518
ENSG00000118680	MYL12B	myosin light chain 12B	103910	ENSG00000118680
ENSG00000119013	NDUFB3	NADH:ubiquinone oxidoreductase subunit B3	4709	ENSG00000119013
ENSG00000119231	SENP5	SUMO specific peptidase 5	205564	ENSG00000119231
ENSG00000119335	SET	SET nuclear proto-oncogene	6418	ENSG00000119335
ENSG00000119396	RAB14	RAB14, member RAS oncogene family	51552	ENSG00000119396
ENSG00000119421	NDUFA8	NADH:ubiquinone oxidoreductase subunit A8	4702	ENSG00000119421
ENSG00000119446	RBM18	RNA binding motif protein 18	92400	ENSG00000119446
ENSG00000119669	IRF2BPL	interferon regulatory factor 2 binding protein like	64207	ENSG00000119669
ENSG00000119711	ALDH6A1	aldehyde dehydrogenase 6 family member A1	4329	ENSG00000119711
ENSG00000119787	ATL2	atlastin GTPase 2	64225	ENSG00000119787
ENSG00000119844	AFTPH	aftiphilin	54812	ENSG00000119844
ENSG00000120217	CD274	CD274 molecule	29126	ENSG00000120217
ENSG00000120526	NUDCD1	NudC domain containing 1	84955	ENSG00000120526
ENSG00000120662	MTRF1	mitochondrial translation release factor 1	9617	ENSG00000120662
ENSG00000120727	PAIP2	poly(A) binding protein interacting protein 2	51247	ENSG00000120727
ENSG00000120802	TMPO	thymopoietin	7112	ENSG00000120802
ENSG00000120948	TARDBP	TAR DNA binding protein	23435	ENSG00000120948
ENSG00000121644	DESI2	desumoylating isopeptidase 2	51029	ENSG00000121644
ENSG00000122224	LY9	lymphocyte antigen 9	4063	ENSG00000122224
ENSG00000122550	KLHL7	kelch like family member 7	55975	ENSG00000122550
ENSG00000122566	HNRNPA2B1	heterogeneous nuclear ribonucleoprotein A2/B1	3181	ENSG00000122566
ENSG00000122674	CCZ1	CCZ1 homolog, vacuolar protein trafficking and biogenesis associated	51622	ENSG00000122674
ENSG00000122707	RECK	reversion inducing cysteine rich protein with kazal motifs	8434	ENSG00000122707
ENSG00000122882	ECD	ecdysoneless cell cycle regulator	11319	ENSG00000122882
ENSG00000122912	SLC25A16	solute carrier family 25 member 16	8034	ENSG00000122912
ENSG00000123179	EBPL	EBP like	84650	ENSG00000123179
ENSG00000123609	NMI	N-myc and STAT interactor	9111	ENSG00000123609
ENSG00000124120	TTPAL	alpha tocopherol transfer protein like	79183	ENSG00000124120
ENSG00000124126	PREX1	phosphatidylinositol-3,4,5-trisphosphate dependent Rac exchange factor 1	57580	ENSG00000124126
ENSG00000124160	NCOA5	nuclear receptor coactivator 5	57727	ENSG00000124160
ENSG00000124203	ZNF831	zinc finger protein 831	128611	ENSG00000124203
ENSG00000124256	ZBP1	Z-DNA binding protein 1	81030	ENSG00000124256
ENSG00000124279	FASTKD3	FAST kinase domains 3	79072	ENSG00000124279
ENSG00000124574	ABCC10	ATP binding cassette subfamily C member 10	89845	ENSG00000124574
ENSG00000124688	MAD2L1BP	MAD2L1 binding protein	9587	ENSG00000124688
ENSG00000124702	KLHDC3	kelch domain containing 3	116138	ENSG00000124702
ENSG00000124786	SLC35B3	solute carrier family 35 member B3	51000	ENSG00000124786
ENSG00000125148	MT2A	metallothionein 2A	4502	ENSG00000125148
ENSG00000125245	GPR18	G protein-coupled receptor 18	2841	ENSG00000125245
ENSG00000125249	RAP2A	RAP2A, member of RAS oncogene family	5911	ENSG00000125249
ENSG00000125304	TM9SF2	transmembrane 9 superfamily member 2	9375	ENSG00000125304
ENSG00000125384	PTGER2	prostaglandin E receptor 2	5732	ENSG00000125384
ENSG00000125484	GTF3C4	general transcription factor IIIC subunit 4	9329	ENSG00000125484
ENSG00000125821	DTD1	D-aminoacyl-tRNA deacylase 1	92675	ENSG00000125821
ENSG00000125952	MAX	MYC associated factor X	4149	ENSG00000125952
ENSG00000126214	KLC1	kinesin light chain 1	3831	ENSG00000126214
ENSG00000126226	PCID2	PCI domain containing 2	55795	ENSG00000126226
ENSG00000126261	UBA2	ubiquitin like modifier activating enzyme 2	10054	ENSG00000126261
ENSG00000126368	NR1D1	nuclear receptor subfamily 1 group D member 1	9572	ENSG00000126368
ENSG00000126561	STAT5A	signal transducer and activator of transcription 5A	6776	ENSG00000126561
ENSG00000126767	ELK1	ETS transcription factor ELK1	2002	ENSG00000126767
ENSG00000126860	EVI2A	ecotropic viral integration site 2A	2123	ENSG00000126860
ENSG00000126882	FAM78A	family with sequence similarity 78 member A	286336	ENSG00000126882
ENSG00000127415	IDUA	alpha-L-iduronidase	3425	ENSG00000127415
ENSG00000127528	KLF2	Kruppel like factor 2	10365	ENSG00000127528
ENSG00000127585	FBXL16	F-box and leucine rich repeat protein 16	146330	ENSG00000127585
ENSG00000127666	TICAM1	toll like receptor adaptor molecule 1	148022	ENSG00000127666
ENSG00000127774	EMC6	ER membrane protein complex subunit 6	83460	ENSG00000127774
ENSG00000128016	ZFP36	ZFP36 ring finger protein	7538	ENSG00000128016
ENSG00000128534	LSM8	LSM8 homolog, U6 small nuclear RNA associated	51691	ENSG00000128534
ENSG00000129083	COPB1	coatomer protein complex subunit beta 1	1315	ENSG00000129083
ENSG00000129480	DTD2	D-aminoacyl-tRNA deacylase 2	112487	ENSG00000129480
ENSG00000129968	ABHD17A	abhydrolase domain containing 17A	81926	ENSG00000129968
ENSG00000130021	PUDP	pseudouridine 5'-phosphatase	8226	ENSG00000130021
ENSG00000130204	TOMM40	translocase of outer mitochondrial membrane 40	10452	ENSG00000130204
ENSG00000130338	TULP4	TUB like protein 4	56995	ENSG00000130338
ENSG00000130402	ACTN4	actinin alpha 4	81	ENSG00000130402
ENSG00000130475	FCHO1	FCH and mu domain containing endocytic adaptor 1	23149	ENSG00000130475
ENSG00000130520	LSM4	LSM4 homolog, U6 small nuclear RNA and mRNA degradation associated	25804	ENSG00000130520
ENSG00000130733	YIPF2	Yip1 domain family member 2	78992	ENSG00000130733
ENSG00000130787	HIP1R	huntingtin interacting protein 1 related	9026	ENSG00000130787
ENSG00000131089	ARHGEF9	Cdc42 guanine nucleotide exchange factor 9	23229	ENSG00000131089
ENSG00000131115	ZNF227	zinc finger protein 227	7770	ENSG00000131115
ENSG00000131408	NR1H2	nuclear receptor subfamily 1 group H member 2	7376	ENSG00000131408
ENSG00000131653	TRAF7	TNF receptor associated factor 7	84231	ENSG00000131653
ENSG00000131791	PRKAB2	protein kinase AMP-activated non-catalytic subunit beta 2	5565	ENSG00000131791
ENSG00000131899	LLGL1	LLGL scribble cell polarity complex component 1	3996	ENSG00000131899
ENSG00000132128	LRRC41	leucine rich repeat containing 41	10489	ENSG00000132128
ENSG00000132274	TRIM22	tripartite motif containing 22	10346	ENSG00000132274
ENSG00000132406	TMEM128	transmembrane protein 128	85013	ENSG00000132406
ENSG00000132478	UNK	unk zinc finger	85451	ENSG00000132478
ENSG00000132507	EIF5A	eukaryotic translation initiation factor 5A	1984	ENSG00000132507
ENSG00000132510	KDM6B	lysine demethylase 6B	23135	ENSG00000132510
ENSG00000132581	SDF2	stromal cell derived factor 2	6388	ENSG00000132581
ENSG00000132603	NIP7	nucleolar pre-rRNA processing protein NIP7	51388	ENSG00000132603
ENSG00000132646	PCNA	proliferating cell nuclear antigen	5111	ENSG00000132646
ENSG00000132680	KHDC4	KH domain containing 4, pre-mRNA splicing factor	22889	ENSG00000132680
ENSG00000133243	BTBD2	BTB domain containing 2	55643	ENSG00000133243
ENSG00000133275	CSNK1G2	casein kinase 1 gamma 2	1455	ENSG00000133275
ENSG00000133422	MORC2	MORC family CW-type zinc finger 2	22880	ENSG00000133422
ENSG00000133731	IMPA1	inositol monophosphatase 1	3612	ENSG00000133731
ENSG00000134056	MRPS36	mitochondrial ribosomal protein S36	92259	ENSG00000134056
ENSG00000134058	CDK7	cyclin dependent kinase 7	1022	ENSG00000134058
ENSG00000134109	EDEM1	ER degradation enhancing alpha-mannosidase like protein 1	9695	ENSG00000134109
ENSG00000134285	FKBP11	FKBP prolyl isomerase 11	51303	ENSG00000134285
ENSG00000134326	CMPK2	cytidine/uridine monophosphate kinase 2	129607	ENSG00000134326
ENSG00000134717	BTF3L4	basic transcription factor 3 like 4	91408	ENSG00000134717
ENSG00000134970	TMED7	transmembrane p24 trafficking protein 7	51014	ENSG00000134970
ENSG00000134987	WDR36	WD repeat domain 36	134430	ENSG00000134987
ENSG00000135002	RFK	riboflavin kinase	55312	ENSG00000135002
ENSG00000135047	CTSL	cathepsin L	1514	ENSG00000135047
ENSG00000135127	BICDL1	BICD family like cargo adaptor 1	92558	ENSG00000135127
ENSG00000135148	TRAFD1	TRAF-type zinc finger domain containing 1	10906	ENSG00000135148
ENSG00000135272	MDFIC	MyoD family inhibitor domain containing	29969	ENSG00000135272
ENSG00000135473	PAN2	poly(A) specific ribonuclease subunit PAN2	9924	ENSG00000135473
ENSG00000135624	CCT7	chaperonin containing TCP1 subunit 7	10574	ENSG00000135624
ENSG00000135926	TMBIM1	transmembrane BAX inhibitor motif containing 1	64114	ENSG00000135926
ENSG00000136003	ISCU	iron-sulfur cluster assembly enzyme	23479	ENSG00000136003
ENSG00000136243	NUP42	nucleoporin 42	11097	ENSG00000136243
ENSG00000136717	BIN1	bridging integrator 1	274	ENSG00000136717
ENSG00000136754	ABI1	abl interactor 1	10006	ENSG00000136754
ENSG00000136802	LRRC8A	leucine rich repeat containing 8 VRAC subunit A	56262	ENSG00000136802
ENSG00000136807	CDK9	cyclin dependent kinase 9	1025	ENSG00000136807
ENSG00000136950	ARPC5L	actin related protein 2/3 complex subunit 5 like	81873	ENSG00000136950
ENSG00000136986	DERL1	derlin 1	79139	ENSG00000136986
ENSG00000137193	PIM1	Pim-1 proto-oncogene, serine/threonine kinase	5292	ENSG00000137193
ENSG00000137200	CMTR1	cap methyltransferase 1	23070	ENSG00000137200
ENSG00000137265	IRF4	interferon regulatory factor 4	3662	ENSG00000137265
ENSG00000137309	HMGA1	high mobility group AT-hook 1	3159	ENSG00000137309
ENSG00000137449	CPEB2	cytoplasmic polyadenylation element binding protein 2	132864	ENSG00000137449
ENSG00000137656	BUD13	BUD13 homolog	84811	ENSG00000137656
ENSG00000137818	RPLP1	ribosomal protein lateral stalk subunit P1	6176	ENSG00000137818
ENSG00000138018	SELENOI	selenoprotein I	85465	ENSG00000138018
ENSG00000138138	ATAD1	ATPase family AAA domain containing 1	84896	ENSG00000138138
ENSG00000138172	CALHM2	calcium homeostasis modulator family member 2	51063	ENSG00000138172
ENSG00000138443	ABI2	abl interactor 2	10152	ENSG00000138443
ENSG00000138449	SLC40A1	solute carrier family 40 member 1	30061	ENSG00000138449
ENSG00000138459	SLC35A5	solute carrier family 35 member A5	55032	ENSG00000138459
ENSG00000138646	HERC5	HECT and RLD domain containing E3 ubiquitin protein ligase 5	51191	ENSG00000138646
ENSG00000138777	PPA2	inorganic pyrophosphatase 2	27068	ENSG00000138777
ENSG00000138796	HADH	hydroxyacyl-CoA dehydrogenase	3033	ENSG00000138796
ENSG00000138801	PAPSS1	3'-phosphoadenosine 5'-phosphosulfate synthase 1	9061	ENSG00000138801
ENSG00000139178	C1RL	complement C1r subcomponent like	51279	ENSG00000139178
ENSG00000139278	GLIPR1	GLI pathogenesis related 1	11010	ENSG00000139278
ENSG00000139620	KANSL2	KAT8 regulatory NSL complex subunit 2	54934	ENSG00000139620
ENSG00000139679	LPAR6	lysophosphatidic acid receptor 6	10161	ENSG00000139679
ENSG00000139718	SETD1B	SET domain containing 1B, histone lysine methyltransferase	23067	ENSG00000139718
ENSG00000139722	VPS37B	VPS37B subunit of ESCRT-I	79720	ENSG00000139722
ENSG00000140006	WDR89	WD repeat domain 89	112840	ENSG00000140006
ENSG00000140092	FBLN5	fibulin 5	10516	ENSG00000140092
ENSG00000140474	ULK3	unc-51 like kinase 3	25989	ENSG00000140474
ENSG00000140688	C16orf58	chromosome 16 open reading frame 58	64755	ENSG00000140688
ENSG00000140829	DHX38	DEAH-box helicase 38	9785	ENSG00000140829
ENSG00000140854	KATNB1	katanin regulatory subunit B1	10300	ENSG00000140854
ENSG00000140948	ZCCHC14	zinc finger CCHC-type containing 14	23174	ENSG00000140948
ENSG00000140995	DEF8	differentially expressed in FDCP 8 homolog	54849	ENSG00000140995
ENSG00000141030	COPS3	COP9 signalosome subunit 3	8533	ENSG00000141030
ENSG00000141098	GFOD2	glucose-fructose oxidoreductase domain containing 2	81577	ENSG00000141098
ENSG00000141127	PRPSAP2	phosphoribosyl pyrophosphate synthetase associated protein 2	5636	ENSG00000141127
ENSG00000141543	EIF4A3	eukaryotic translation initiation factor 4A3	9775	ENSG00000141543
ENSG00000141568	FOXK2	forkhead box K2	3607	ENSG00000141568
ENSG00000141858	SAMD1	sterile alpha motif domain containing 1	90378	ENSG00000141858
ENSG00000141994	DUS3L	dihydrouridine synthase 3 like	56931	ENSG00000141994
ENSG00000142208	AKT1	AKT serine/threonine kinase 1	207	ENSG00000142208
ENSG00000142227	EMP3	epithelial membrane protein 3	2014	ENSG00000142227
ENSG00000142230	SAE1	SUMO1 activating enzyme subunit 1	10055	ENSG00000142230
ENSG00000142784	WDTC1	WD and tetratricopeptide repeats 1	23038	ENSG00000142784
ENSG00000143162	CREG1	cellular repressor of E1A stimulated genes 1	8804	ENSG00000143162
ENSG00000143167	GPA33	glycoprotein A33	10223	ENSG00000143167
ENSG00000143252	SDHC	succinate dehydrogenase complex subunit C	6391	ENSG00000143252
ENSG00000143258	USP21	ubiquitin specific peptidase 21	27005	ENSG00000143258
ENSG00000143321	HDGF	heparin binding growth factor	3068	ENSG00000143321
ENSG00000143353	LYPLAL1	lysophospholipase like 1	127018	ENSG00000143353
ENSG00000143363	PRUNE1	prune exopolyphosphatase 1	58497	ENSG00000143363
ENSG00000143374	TARS2	threonyl-tRNA synthetase 2, mitochondrial	80222	ENSG00000143374
ENSG00000143390	RFX5	regulatory factor X5	5993	ENSG00000143390
ENSG00000143393	PI4KB	phosphatidylinositol 4-kinase beta	5298	ENSG00000143393
ENSG00000143418	CERS2	ceramide synthase 2	29956	ENSG00000143418
ENSG00000143486	EIF2D	eukaryotic translation initiation factor 2D	1939	ENSG00000143486
ENSG00000143612	C1orf43	chromosome 1 open reading frame 43	25912	ENSG00000143612
ENSG00000143742	SRP9	signal recognition particle 9	6726	ENSG00000143742
ENSG00000143761	ARF1	ADP ribosylation factor 1	375	ENSG00000143761
ENSG00000143811	PYCR2	pyrroline-5-carboxylate reductase 2	29920	ENSG00000143811
ENSG00000143862	ARL8A	ADP ribosylation factor like GTPase 8A	127829	ENSG00000143862
ENSG00000144233	AMMECR1L	AMMECR1 like	83607	ENSG00000144233
ENSG00000144306	SCRN3	secernin 3	79634	ENSG00000144306
ENSG00000144744	UBA3	ubiquitin like modifier activating enzyme 3	9039	ENSG00000144744
ENSG00000144746	ARL6IP5	ADP ribosylation factor like GTPase 6 interacting protein 5	10550	ENSG00000144746
ENSG00000144840	RABL3	RAB, member of RAS oncogene family like 3	285282	ENSG00000144840
ENSG00000145050	MANF	mesencephalic astrocyte derived neurotrophic factor	7873	ENSG00000145050
ENSG00000145604	SKP2	S-phase kinase associated protein 2	6502	ENSG00000145604
ENSG00000145730	PAM	peptidylglycine alpha-amidating monooxygenase	5066	ENSG00000145730
ENSG00000145868	FBXO38	F-box protein 38	81545	ENSG00000145868
ENSG00000145907	G3BP1	G3BP stress granule assembly factor 1	10146	ENSG00000145907
ENSG00000146085	MMUT	methylmalonyl-CoA mutase	4594	ENSG00000146085
ENSG00000146109	ABT1	activator of basal transcription 1	29777	ENSG00000146109
ENSG00000146918	NCAPG2	non-SMC condensin II complex subunit G2	54892	ENSG00000146918
ENSG00000147138	GPR174	G protein-coupled receptor 174	84636	ENSG00000147138
ENSG00000147894	C9orf72	C9orf72-SMCR8 complex subunit	203228	ENSG00000147894
ENSG00000148331	ASB6	ankyrin repeat and SOCS box containing 6	140459	ENSG00000148331
ENSG00000148384	INPP5E	inositol polyphosphate-5-phosphatase E	56623	ENSG00000148384
ENSG00000148943	LIN7C	lin-7 homolog C, crumbs cell polarity complex component	55327	ENSG00000148943
ENSG00000149636	DSN1	DSN1 component of MIS12 kinetochore complex	79980	ENSG00000149636
ENSG00000149716	LTO1	LTO1 maturation factor of ABCE1	220064	ENSG00000149716
ENSG00000149743	TRPT1	tRNA phosphotransferase 1	83707	ENSG00000149743
ENSG00000149781	FERMT3	fermitin family member 3	83706	ENSG00000149781
ENSG00000149923	PPP4C	protein phosphatase 4 catalytic subunit	5531	ENSG00000149923
ENSG00000150433	TMEM218	transmembrane protein 218	219854	ENSG00000150433
ENSG00000151065	DCP1B	decapping mRNA 1B	196513	ENSG00000151065
ENSG00000151092	NGLY1	N-glycanase 1	55768	ENSG00000151092
ENSG00000151116	UEVLD	UEV and lactate/malate dehyrogenase domains	55293	ENSG00000151116
ENSG00000151151	IPMK	inositol polyphosphate multikinase	253430	ENSG00000151151
ENSG00000151348	EXT2	exostosin glycosyltransferase 2	2132	ENSG00000151348
ENSG00000151465	CDC123	cell division cycle 123	8872	ENSG00000151465
ENSG00000151470	C4orf33	chromosome 4 open reading frame 33	132321	ENSG00000151470
ENSG00000151576	QTRT2	queuine tRNA-ribosyltransferase accessory subunit 2	79691	ENSG00000151576
ENSG00000151623	NR3C2	nuclear receptor subfamily 3 group C member 2	4306	ENSG00000151623
ENSG00000151651	ADAM8	ADAM metallopeptidase domain 8	101	ENSG00000151651
ENSG00000151665	PIGF	phosphatidylinositol glycan anchor biosynthesis class F	5281	ENSG00000151665
ENSG00000151702	FLI1	Fli-1 proto-oncogene, ETS transcription factor	2313	ENSG00000151702
ENSG00000151743	AMN1	antagonist of mitotic exit network 1 homolog	196394	ENSG00000151743
ENSG00000151929	BAG3	BCL2 associated athanogene 3	9531	ENSG00000151929
ENSG00000152147	GEMIN6	gem nuclear organelle associated protein 6	79833	ENSG00000152147
ENSG00000152359	POC5	POC5 centriolar protein	134359	ENSG00000152359
ENSG00000152926	ZNF117	zinc finger protein 117	51351	ENSG00000152926
ENSG00000153094	BCL2L11	BCL2 like 11	10018	ENSG00000153094
ENSG00000153179	RASSF3	Ras association domain family member 3	283349	ENSG00000153179
ENSG00000153936	HS2ST1	heparan sulfate 2-O-sulfotransferase 1	9653	ENSG00000153936
ENSG00000154217	PITPNC1	phosphatidylinositol transfer protein cytoplasmic 1	26207	ENSG00000154217
ENSG00000154222	CC2D1B	coiled-coil and C2 domain containing 1B	200014	ENSG00000154222
ENSG00000154582	ELOC	elongin C	6921	ENSG00000154582
ENSG00000154719	MRPL39	mitochondrial ribosomal protein L39	54148	ENSG00000154719
ENSG00000154727	GABPA	GA binding protein transcription factor subunit alpha	2551	ENSG00000154727
ENSG00000154945	ANKRD40	ankyrin repeat domain 40	91369	ENSG00000154945
ENSG00000154978	VOPP1	VOPP1 WW domain binding protein	81552	ENSG00000154978
ENSG00000155252	PI4K2A	phosphatidylinositol 4-kinase type 2 alpha	55361	ENSG00000155252
ENSG00000155438	NIFK	nucleolar protein interacting with the FHA domain of MKI67	84365	ENSG00000155438
ENSG00000155508	CNOT8	CCR4-NOT transcription complex subunit 8	9337	ENSG00000155508
ENSG00000155545	MIER3	MIER family member 3	166968	ENSG00000155545
ENSG00000155561	NUP205	nucleoporin 205	23165	ENSG00000155561
ENSG00000156136	DCK	deoxycytidine kinase	1633	ENSG00000156136
ENSG00000156162	DPY19L4	dpy-19 like 4	286148	ENSG00000156162
ENSG00000156469	MTERF3	mitochondrial transcription termination factor 3	51001	ENSG00000156469
ENSG00000156510	HKDC1	hexokinase domain containing 1	80201	ENSG00000156510
ENSG00000156599	ZDHHC5	zinc finger DHHC-type containing 5	25921	ENSG00000156599
ENSG00000156639	ZFAND3	zinc finger AN1-type containing 3	60685	ENSG00000156639
ENSG00000156671	SAMD8	sterile alpha motif domain containing 8	142891	ENSG00000156671
ENSG00000156858	PRR14	proline rich 14	78994	ENSG00000156858
ENSG00000157593	SLC35B2	solute carrier family 35 member B2	347734	ENSG00000157593
ENSG00000157869	RAB28	RAB28, member RAS oncogene family	9364	ENSG00000157869
ENSG00000158042	MRPL17	mitochondrial ribosomal protein L17	63875	ENSG00000158042
ENSG00000158201	ABHD3	abhydrolase domain containing 3	171586	ENSG00000158201
ENSG00000158290	CUL4B	cullin 4B	8450	ENSG00000158290
ENSG00000158604	TMED4	transmembrane p24 trafficking protein 4	222068	ENSG00000158604
ENSG00000158717	RNF166	ring finger protein 166	115992	ENSG00000158717
ENSG00000159216	RUNX1	RUNX family transcription factor 1	861	ENSG00000159216
ENSG00000159459	UBR1	ubiquitin protein ligase E3 component n-recognin 1	197131	ENSG00000159459
ENSG00000159496	RGL4	ral guanine nucleotide dissociation stimulator like 4	266747	ENSG00000159496
ENSG00000159596	TMEM69	transmembrane protein 69	51249	ENSG00000159596
ENSG00000159658	EFCAB14	EF-hand calcium binding domain 14	9813	ENSG00000159658
ENSG00000159692	CTBP1	C-terminal binding protein 1	1487	ENSG00000159692
ENSG00000159840	ZYX	zyxin	7791	ENSG00000159840
ENSG00000160179	ABCG1	ATP binding cassette subfamily G member 1	9619	ENSG00000160179
ENSG00000160213	CSTB	cystatin B	1476	ENSG00000160213
ENSG00000160446	ZDHHC12	zinc finger DHHC-type containing 12	84885	ENSG00000160446
ENSG00000160695	VPS11	VPS11 core subunit of CORVET and HOPS complexes	55823	ENSG00000160695
ENSG00000160710	ADAR	adenosine deaminase RNA specific	103	ENSG00000160710
ENSG00000160741	CRTC2	CREB regulated transcription coactivator 2	200186	ENSG00000160741
ENSG00000160789	LMNA	lamin A/C	4000	ENSG00000160789
ENSG00000160813	PPP1R35	protein phosphatase 1 regulatory subunit 35	221908	ENSG00000160813
ENSG00000160917	CPSF4	cleavage and polyadenylation specific factor 4	10898	ENSG00000160917
ENSG00000161912	ADCY10P1	ADCY10 pseudogene 1	221442	ENSG00000161912
ENSG00000162139	NEU3	neuraminidase 3	10825	ENSG00000162139
ENSG00000162298	SYVN1	synoviolin 1	84447	ENSG00000162298
ENSG00000162385	MAGOH	mago homolog, exon junction complex subunit	4116	ENSG00000162385
ENSG00000162736	NCSTN	nicastrin	23385	ENSG00000162736
ENSG00000162739	SLAMF6	SLAM family member 6	114836	ENSG00000162739
ENSG00000162825	NBPF20	NBPF member 20	100288142	ENSG00000162825
ENSG00000163069	SGCB	sarcoglycan beta	6443	ENSG00000163069
ENSG00000163104	SMARCAD1	SWI/SNF-related, matrix-associated actin-dependent regulator of chromatin, subfamily a, containing DEAD/H box 1	56916	ENSG00000163104
ENSG00000163159	VPS72	vacuolar protein sorting 72 homolog	6944	ENSG00000163159
ENSG00000163297	ANTXR2	ANTXR cell adhesion molecule 2	118429	ENSG00000163297
ENSG00000163605	PPP4R2	protein phosphatase 4 regulatory subunit 2	151987	ENSG00000163605
ENSG00000163606	CD200R1	CD200 receptor 1	131450	ENSG00000163606
ENSG00000163795	ZNF513	zinc finger protein 513	130557	ENSG00000163795
ENSG00000163818	LZTFL1	leucine zipper transcription factor like 1	54585	ENSG00000163818
ENSG00000163882	POLR2H	RNA polymerase II subunit H	5437	ENSG00000163882
ENSG00000163932	PRKCD	protein kinase C delta	5580	ENSG00000163932
ENSG00000163945	UVSSA	UV stimulated scaffold protein A	57654	ENSG00000163945
ENSG00000164086	DUSP7	dual specificity phosphatase 7	1849	ENSG00000164086
ENSG00000164104	HMGB2	high mobility group box 2	3148	ENSG00000164104
ENSG00000164305	CASP3	caspase 3	836	ENSG00000164305
ENSG00000164329	TENT2	terminal nucleotidyltransferase 2	167153	ENSG00000164329
ENSG00000164398	ACSL6	acyl-CoA synthetase long chain family member 6	23305	ENSG00000164398
ENSG00000164603	BMT2	base methyltransferase of 25S rRNA 2 homolog	154743	ENSG00000164603
ENSG00000164818	DNAAF5	dynein axonemal assembly factor 5	54919	ENSG00000164818
ENSG00000164898	FMC1	formation of mitochondrial complex V assembly factor 1 homolog	154791	ENSG00000164898
ENSG00000164916	FOXK1	forkhead box K1	221937	ENSG00000164916
ENSG00000164941	INTS8	integrator complex subunit 8	55656	ENSG00000164941
ENSG00000165119	HNRNPK	heterogeneous nuclear ribonucleoprotein K	3190	ENSG00000165119
ENSG00000165272	AQP3	aquaporin 3 (Gill blood group)	360	ENSG00000165272
ENSG00000165359	INTS6L	integrator complex subunit 6 like	203522	ENSG00000165359
ENSG00000165417	GTF2A1	general transcription factor IIA subunit 1	2957	ENSG00000165417
ENSG00000165506	DNAAF2	dynein axonemal assembly factor 2	55172	ENSG00000165506
ENSG00000165512	ZNF22	zinc finger protein 22	7570	ENSG00000165512
ENSG00000165672	PRDX3	peroxiredoxin 3	10935	ENSG00000165672
ENSG00000165689	ENTR1	endosome associated trafficking regulator 1	10807	ENSG00000165689
ENSG00000165792	METTL17	methyltransferase like 17	64745	ENSG00000165792
ENSG00000165832	TRUB1	TruB pseudouridine synthase family member 1	142940	ENSG00000165832
ENSG00000165898	ISCA2	iron-sulfur cluster assembly 2	122961	ENSG00000165898
ENSG00000165915	SLC39A13	solute carrier family 39 member 13	91252	ENSG00000165915
ENSG00000166128	RAB8B	RAB8B, member RAS oncogene family	51762	ENSG00000166128
ENSG00000166189	HPS6	HPS6 biogenesis of lysosomal organelles complex 2 subunit 3	79803	ENSG00000166189
ENSG00000166224	SGPL1	sphingosine-1-phosphate lyase 1	8879	ENSG00000166224
ENSG00000166347	CYB5A	cytochrome b5 type A	1528	ENSG00000166347
ENSG00000166484	MAPK7	mitogen-activated protein kinase 7	5598	ENSG00000166484
ENSG00000166582	CENPV	centromere protein V	201161	ENSG00000166582
ENSG00000166595	CIAO2B	cytosolic iron-sulfur assembly component 2B	51647	ENSG00000166595
ENSG00000166710	B2M	beta-2-microglobulin	567	ENSG00000166710
ENSG00000166716	ZNF592	zinc finger protein 592	9640	ENSG00000166716
ENSG00000166794	PPIB	peptidylprolyl isomerase B	5479	ENSG00000166794
ENSG00000166881	NEMP1	nuclear envelope integral membrane protein 1	23306	ENSG00000166881
ENSG00000166889	PATL1	PAT1 homolog 1, processing body mRNA decay factor	219988	ENSG00000166889
ENSG00000166902	MRPL16	mitochondrial ribosomal protein L16	54948	ENSG00000166902
ENSG00000166908	PIP4K2C	phosphatidylinositol-5-phosphate 4-kinase type 2 gamma	79837	ENSG00000166908
ENSG00000166925	TSC22D4	TSC22 domain family member 4	81628	ENSG00000166925
ENSG00000166987	MBD6	methyl-CpG binding domain protein 6	114785	ENSG00000166987
ENSG00000166997	CNPY4	canopy FGF signaling regulator 4	245812	ENSG00000166997
ENSG00000167005	NUDT21	nudix hydrolase 21	11051	ENSG00000167005
ENSG00000167193	CRK	CRK proto-oncogene, adaptor protein	1398	ENSG00000167193
ENSG00000167395	ZNF646	zinc finger protein 646	9726	ENSG00000167395
ENSG00000167543	TP53I13	tumor protein p53 inducible protein 13	90313	ENSG00000167543
ENSG00000167548	KMT2D	lysine methyltransferase 2D	8085	ENSG00000167548
ENSG00000167635	ZNF146	zinc finger protein 146	7705	ENSG00000167635
ENSG00000167747	C19orf48	chromosome 19 open reading frame 48	84798	ENSG00000167747
ENSG00000167863	ATP5PD	ATP synthase peripheral stalk subunit d	10476	ENSG00000167863
ENSG00000167904	TMEM68	transmembrane protein 68	137695	ENSG00000167904
ENSG00000167977	KCTD5	potassium channel tetramerization domain containing 5	54442	ENSG00000167977
ENSG00000168010	ATG16L2	autophagy related 16 like 2	89849	ENSG00000168010
ENSG00000168016	TRANK1	tetratricopeptide repeat and ankyrin repeat containing 1	9881	ENSG00000168016
ENSG00000168291	PDHB	pyruvate dehydrogenase E1 beta subunit	5162	ENSG00000168291
ENSG00000168405	CMAHP	cytidine monophospho-N-acetylneuraminic acid hydroxylase, pseudogene	8418	ENSG00000168405
ENSG00000168411	RFWD3	ring finger and WD repeat domain 3	55159	ENSG00000168411
ENSG00000168646	AXIN2	axin 2	8313	ENSG00000168646
ENSG00000168890	TMEM150A	transmembrane protein 150A	129303	ENSG00000168890
ENSG00000168936	TMEM129	transmembrane protein 129	92305	ENSG00000168936
ENSG00000169032	MAP2K1	mitogen-activated protein kinase kinase 1	5604	ENSG00000169032
ENSG00000169105	CHST14	carbohydrate sulfotransferase 14	113189	ENSG00000169105
ENSG00000169220	RGS14	regulator of G protein signaling 14	10636	ENSG00000169220
ENSG00000169410	PTPN9	protein tyrosine phosphatase non-receptor type 9	5780	ENSG00000169410
ENSG00000169508	GPR183	G protein-coupled receptor 183	1880	ENSG00000169508
ENSG00000169598	DFFB	DNA fragmentation factor subunit beta	1677	ENSG00000169598
ENSG00000169813	HNRNPF	heterogeneous nuclear ribonucleoprotein F	3185	ENSG00000169813
ENSG00000169884	WNT10B	Wnt family member 10B	7480	ENSG00000169884
ENSG00000169926	KLF13	Kruppel like factor 13	51621	ENSG00000169926
ENSG00000170006	TMEM154	transmembrane protein 154	201799	ENSG00000170006
ENSG00000170089	LOC728554	THO complex 3 pseudogene	728554	ENSG00000170089
ENSG00000170160	CCDC144A	coiled-coil domain containing 144A	9720	ENSG00000170160
ENSG00000170248	PDCD6IP	programmed cell death 6 interacting protein	10015	ENSG00000170248
ENSG00000170270	GON7	GON7 subunit of KEOPS complex	84520	ENSG00000170270
ENSG00000170291	ELP5	elongator acetyltransferase complex subunit 5	23587	ENSG00000170291
ENSG00000170485	NPAS2	neuronal PAS domain protein 2	4862	ENSG00000170485
ENSG00000170571	EMB	embigin	133418	ENSG00000170571
ENSG00000170584	NUDCD2	NudC domain containing 2	134492	ENSG00000170584
ENSG00000170634	ACYP2	acylphosphatase 2	98	ENSG00000170634
ENSG00000170638	TRABD	TraB domain containing	80305	ENSG00000170638
ENSG00000170779	CDCA4	cell division cycle associated 4	55038	ENSG00000170779
ENSG00000170852	KBTBD2	kelch repeat and BTB domain containing 2	25948	ENSG00000170852
ENSG00000170876	TMEM43	transmembrane protein 43	79188	ENSG00000170876
ENSG00000170989	S1PR1	sphingosine-1-phosphate receptor 1	1901	ENSG00000170989
ENSG00000171155	C1GALT1C1	C1GALT1 specific chaperone 1	29071	ENSG00000171155
ENSG00000171310	CHST11	carbohydrate sulfotransferase 11	50515	ENSG00000171310
ENSG00000171488	LRRC8C	leucine rich repeat containing 8 VRAC subunit C	84230	ENSG00000171488
ENSG00000172059	KLF11	Kruppel like factor 11	8462	ENSG00000172059
ENSG00000172071	EIF2AK3	eukaryotic translation initiation factor 2 alpha kinase 3	9451	ENSG00000172071
ENSG00000172164	SNTB1	syntrophin beta 1	6641	ENSG00000172164
ENSG00000172172	MRPL13	mitochondrial ribosomal protein L13	28998	ENSG00000172172
ENSG00000172354	GNB2	G protein subunit beta 2	2783	ENSG00000172354
ENSG00000172432	GTPBP2	GTP binding protein 2	54676	ENSG00000172432
ENSG00000172732	MUS81	MUS81 structure-specific endonuclease subunit	80198	ENSG00000172732
ENSG00000172757	CFL1	cofilin 1	1072	ENSG00000172757
ENSG00000172943	PHF8	PHD finger protein 8	23133	ENSG00000172943
ENSG00000172965	MIR4435-2HG	MIR4435-2 host gene	541471	ENSG00000172965
ENSG00000173113	TRMT112	tRNA methyltransferase subunit 11-2	51504	ENSG00000173113
ENSG00000173597	SULT1B1	sulfotransferase family 1B member 1	27284	ENSG00000173597
ENSG00000173889	PHC3	polyhomeotic homolog 3	80012	ENSG00000173889
ENSG00000173917	HOXB2	homeobox B2	3212	ENSG00000173917
ENSG00000174136	RGMB	repulsive guidance molecule BMP co-receptor b	285704	ENSG00000174136
ENSG00000174231	PRPF8	pre-mRNA processing factor 8	10594	ENSG00000174231
ENSG00000174243	DDX23	DEAD-box helicase 23	9416	ENSG00000174243
ENSG00000174500	GCSAM	germinal center associated signaling and motility	257144	ENSG00000174500
ENSG00000174943	KCTD13	potassium channel tetramerization domain containing 13	253980	ENSG00000174943
ENSG00000174946	GPR171	G protein-coupled receptor 171	29909	ENSG00000174946
ENSG00000175040	CHST2	carbohydrate sulfotransferase 2	9435	ENSG00000175040
ENSG00000175110	MRPS22	mitochondrial ribosomal protein S22	56945	ENSG00000175110
ENSG00000175224	ATG13	autophagy related 13	9776	ENSG00000175224
ENSG00000175376	EIF1AD	eukaryotic translation initiation factor 1A domain containing	84285	ENSG00000175376
ENSG00000175550	DRAP1	DR1 associated protein 1	10589	ENSG00000175550
ENSG00000175701	MTLN	mitoregulin	205251	ENSG00000175701
ENSG00000175792	RUVBL1	RuvB like AAA ATPase 1	8607	ENSG00000175792
ENSG00000176102	CSTF3	cleavage stimulation factor subunit 3	1479	ENSG00000176102
ENSG00000176340	COX8A	cytochrome c oxidase subunit 8A	1351	ENSG00000176340
ENSG00000176393	RNPEP	arginyl aminopeptidase	6051	ENSG00000176393
ENSG00000176533	GNG7	G protein subunit gamma 7	2788	ENSG00000176533
ENSG00000176783	RUFY1	RUN and FYVE domain containing 1	80230	ENSG00000176783
ENSG00000176903	PNMA1	PNMA family member 1	9240	ENSG00000176903
ENSG00000176946	THAP4	THAP domain containing 4	51078	ENSG00000176946
ENSG00000176986	SEC24C	SEC24 homolog C, COPII coat complex component	9632	ENSG00000176986
ENSG00000177051	FBXO46	F-box protein 46	23403	ENSG00000177051
ENSG00000177119	ANO6	anoctamin 6	196527	ENSG00000177119
ENSG00000177189	RPS6KA3	ribosomal protein S6 kinase A3	6197	ENSG00000177189
ENSG00000177565	TBL1XR1	transducin beta like 1 X-linked receptor 1	79718	ENSG00000177565
ENSG00000177868	SVBP	small vasohibin binding protein	374969	ENSG00000177868
ENSG00000177885	GRB2	growth factor receptor bound protein 2	2885	ENSG00000177885
ENSG00000177917	ARL6IP6	ADP ribosylation factor like GTPase 6 interacting protein 6	151188	ENSG00000177917
ENSG00000178163	ZNF518B	zinc finger protein 518B	85460	ENSG00000178163
ENSG00000178397	FAM220A	family with sequence similarity 220 member A	84792	ENSG00000178397
ENSG00000178498	DTX3	deltex E3 ubiquitin ligase 3	196403	ENSG00000178498
ENSG00000178695	KCTD12	potassium channel tetramerization domain containing 12	115207	ENSG00000178695
ENSG00000179051	RCC2	regulator of chromosome condensation 2	55920	ENSG00000179051
ENSG00000179218	CALR	calreticulin	811	ENSG00000179218
ENSG00000179262	RAD23A	RAD23 homolog A, nucleotide excision repair protein	5886	ENSG00000179262
ENSG00000179918	SEPHS2	selenophosphate synthetase 2	22928	ENSG00000179918
ENSG00000180198	RCC1	regulator of chromosome condensation 1	1104	ENSG00000180198
ENSG00000180573	H2AC6	H2A clustered histone 6	8334	ENSG00000180573
ENSG00000180611	MB21D2	Mab-21 domain containing 2	151963	ENSG00000180611
ENSG00000180900	SCRIB	scribble planar cell polarity protein	23513	ENSG00000180900
ENSG00000181035	SLC25A42	solute carrier family 25 member 42	284439	ENSG00000181035
ENSG00000181523	SGSH	N-sulfoglucosamine sulfohydrolase	6448	ENSG00000181523
ENSG00000181744	DIPK2A	divergent protein kinase domain 2A	205428	ENSG00000181744
ENSG00000181924	COA4	cytochrome c oxidase assembly factor 4 homolog	51287	ENSG00000181924
ENSG00000182253	SYNM	synemin	23336	ENSG00000182253
ENSG00000182742	HOXB4	homeobox B4	3214	ENSG00000182742
ENSG00000182831	C16orf72	chromosome 16 open reading frame 72	29035	ENSG00000182831
ENSG00000182934	SRPRA	SRP receptor subunit alpha	6734	ENSG00000182934
ENSG00000182979	MTA1	metastasis associated 1	9112	ENSG00000182979
ENSG00000183484	GPR132	G protein-coupled receptor 132	29933	ENSG00000183484
ENSG00000183576	SETD3	SET domain containing 3, actin histidine methyltransferase	84193	ENSG00000183576
ENSG00000183624	HMCES	5-hydroxymethylcytosine binding, ES cell specific	56941	ENSG00000183624
ENSG00000184117	NIPSNAP1	nipsnap homolog 1	8508	ENSG00000184117
ENSG00000184588	PDE4B	phosphodiesterase 4B	5142	ENSG00000184588
ENSG00000184840	TMED9	transmembrane p24 trafficking protein 9	54732	ENSG00000184840
ENSG00000185085	INTS5	integrator complex subunit 5	80789	ENSG00000185085
ENSG00000185104	FAF1	Fas associated factor 1	11124	ENSG00000185104
ENSG00000185262	UBALD2	UBA like domain containing 2	283991	ENSG00000185262
ENSG00000185344	ATP6V0A2	ATPase H+ transporting V0 subunit a2	23545	ENSG00000185344
ENSG00000185920	PTCH1	patched 1	5727	ENSG00000185920
ENSG00000186063	AIDA	axin interactor, dorsalization associated	64853	ENSG00000186063
ENSG00000186635	ARAP1	ArfGAP with RhoGAP domain, ankyrin repeat and PH domain 1	116985	ENSG00000186635
ENSG00000187049	TMEM216	transmembrane protein 216	51259	ENSG00000187049
ENSG00000187118	CMC1	C-X9-C motif containing 1	152100	ENSG00000187118
ENSG00000187189	TSPYL4	TSPY like 4	23270	ENSG00000187189
ENSG00000187601	MAGEH1	MAGE family member H1	28986	ENSG00000187601
ENSG00000187994	RINL	Ras and Rab interactor like	126432	ENSG00000187994
ENSG00000188042	ARL4C	ADP ribosylation factor like GTPase 4C	10123	ENSG00000188042
ENSG00000188313	PLSCR1	phospholipid scramblase 1	5359	ENSG00000188313
ENSG00000188599	NA	NA	NA	ENSG00000188599
ENSG00000188725	SMIM15	small integral membrane protein 15	643155	ENSG00000188725
ENSG00000188786	MTF1	metal regulatory transcription factor 1	4520	ENSG00000188786
ENSG00000189046	ALKBH2	alkB homolog 2, alpha-ketoglutarate dependent dioxygenase	121642	ENSG00000189046
ENSG00000189369	GSPT2	G1 to S phase transition 2	23708	ENSG00000189369
ENSG00000196116	TDRD7	tudor domain containing 7	23424	ENSG00000196116
ENSG00000196172	ZNF681	zinc finger protein 681	148213	ENSG00000196172
ENSG00000196247	ZNF107	zinc finger protein 107	51427	ENSG00000196247
ENSG00000196363	WDR5	WD repeat domain 5	11091	ENSG00000196363
ENSG00000196387	ZNF140	zinc finger protein 140	7699	ENSG00000196387
ENSG00000196588	MRTFA	myocardin related transcription factor A	57591	ENSG00000196588
ENSG00000196684	HSH2D	hematopoietic SH2 domain containing	84941	ENSG00000196684
ENSG00000196757	ZNF700	zinc finger protein 700	90592	ENSG00000196757
ENSG00000196776	CD47	CD47 molecule	961	ENSG00000196776
ENSG00000196850	PPTC7	PTC7 protein phosphatase homolog	160760	ENSG00000196850
ENSG00000197020	ZNF100	zinc finger protein 100	163227	ENSG00000197020
ENSG00000197037	ZSCAN25	zinc finger and SCAN domain containing 25	221785	ENSG00000197037
ENSG00000197081	IGF2R	insulin like growth factor 2 receptor	3482	ENSG00000197081
ENSG00000197724	PHF2	PHD finger protein 2	5253	ENSG00000197724
ENSG00000197771	MCMBP	minichromosome maintenance complex binding protein	79892	ENSG00000197771
ENSG00000197894	ADH5	alcohol dehydrogenase 5 (class III), chi polypeptide	128	ENSG00000197894
ENSG00000198001	IRAK4	interleukin 1 receptor associated kinase 4	51135	ENSG00000198001
ENSG00000198056	PRIM1	DNA primase subunit 1	5557	ENSG00000198056
ENSG00000198242	RPL23A	ribosomal protein L23a	6147	ENSG00000198242
ENSG00000198270	TMEM116	transmembrane protein 116	89894	ENSG00000198270
ENSG00000198276	UCKL1	uridine-cytidine kinase 1 like 1	54963	ENSG00000198276
ENSG00000198286	CARD11	caspase recruitment domain family member 11	84433	ENSG00000198286
ENSG00000198420	TCAF1	TRPM8 channel associated factor 1	9747	ENSG00000198420
ENSG00000198522	GPN1	GPN-loop GTPase 1	11321	ENSG00000198522
ENSG00000198642	KLHL9	kelch like family member 9	55958	ENSG00000198642
ENSG00000198695	ND6	NADH dehydrogenase, subunit 6 (complex I)	4541	ENSG00000198695
ENSG00000198728	LDB1	LIM domain binding 1	8861	ENSG00000198728
ENSG00000198799	LRIG2	leucine rich repeats and immunoglobulin like domains 2	9860	ENSG00000198799
ENSG00000198818	SFT2D1	SFT2 domain containing 1	113402	ENSG00000198818
ENSG00000198856	OSTC	oligosaccharyltransferase complex non-catalytic subunit	58505	ENSG00000198856
ENSG00000198860	TSEN15	tRNA splicing endonuclease subunit 15	116461	ENSG00000198860
ENSG00000198890	PRMT6	protein arginine methyltransferase 6	55170	ENSG00000198890
ENSG00000198912	C1orf174	chromosome 1 open reading frame 174	339448	ENSG00000198912
ENSG00000202172	NA	NA	NA	ENSG00000202172
ENSG00000203709	NA	NA	NA	ENSG00000203709
ENSG00000204264	PSMB8	proteasome 20S subunit beta 8	5696	ENSG00000204264
ENSG00000204267	TAP2	transporter 2, ATP binding cassette subfamily B member	6891	ENSG00000204267
ENSG00000204370	SDHD	succinate dehydrogenase complex subunit D	6392	ENSG00000204370
ENSG00000204482	LST1	leukocyte specific transcript 1	7940	ENSG00000204482
ENSG00000204520	MICA	MHC class I polypeptide-related sequence A	100507436	ENSG00000204520
ENSG00000204560	DHX16	DEAH-box helicase 16	8449	ENSG00000204560
ENSG00000204642	HLA-F	major histocompatibility complex, class I, F	3134	ENSG00000204642
ENSG00000206190	ATP10A	ATPase phospholipid transporting 10A (putative)	57194	ENSG00000206190
ENSG00000211455	STK38L	serine/threonine kinase 38 like	23012	ENSG00000211455
ENSG00000213186	TRIM59	tripartite motif containing 59	286827	ENSG00000213186
ENSG00000213341	CHUK	component of inhibitor of nuclear factor kappa B kinase complex	1147	ENSG00000213341
ENSG00000213516	RBMXL1	RBMX like 1	494115	ENSG00000213516
ENSG00000214194	SMIM30	small integral membrane protein 30	401397	ENSG00000214194
ENSG00000219928	NA	NA	NA	ENSG00000219928
ENSG00000221823	PPP3R1	protein phosphatase 3 regulatory subunit B, alpha	5534	ENSG00000221823
ENSG00000225067	NA	NA	NA	ENSG00000225067
ENSG00000229124	VIM-AS1	VIM antisense RNA 1	100507347	ENSG00000229124
ENSG00000234851	NA	NA	NA	ENSG00000234851
ENSG00000235750	KIAA0040	KIAA0040	9674	ENSG00000235750
ENSG00000239382	ALKBH6	alkB homolog 6	84964	ENSG00000239382
ENSG00000239697	TNFSF12	TNF superfamily member 12	8742	ENSG00000239697
ENSG00000240038	AMY2B	amylase alpha 2B	280	ENSG00000240038
ENSG00000240225	ZNF542P	zinc finger protein 542, pseudogene	147947	ENSG00000240225
ENSG00000240342	NA	NA	NA	ENSG00000240342
ENSG00000240344	PPIL3	peptidylprolyl isomerase like 3	53938	ENSG00000240344
ENSG00000241878	PISD	phosphatidylserine decarboxylase	23761	ENSG00000241878
ENSG00000242299	NA	NA	NA	ENSG00000242299
ENSG00000243147	MRPL33	mitochondrial ribosomal protein L33	9553	ENSG00000243147
ENSG00000244005	NFS1	NFS1 cysteine desulfurase	9054	ENSG00000244005
ENSG00000247596	TWF2	twinfilin actin binding protein 2	11344	ENSG00000247596
ENSG00000253982	LOC101927752	uncharacterized LOC101927752	101927752	ENSG00000253982
ENSG00000255529	POLR2M	RNA polymerase II subunit M	81488	ENSG00000255529
ENSG00000256525	POLG2	DNA polymerase gamma 2, accessory subunit	11232	ENSG00000256525
ENSG00000256771	ZNF253	zinc finger protein 253	56242	ENSG00000256771
ENSG00000257122	NA	NA	NA	ENSG00000257122
ENSG00000258199	NA	NA	NA	ENSG00000258199
ENSG00000259956	RBM15B	RNA binding motif protein 15B	29890	ENSG00000259956
ENSG00000259972	NA	NA	NA	ENSG00000259972
ENSG00000260197	NA	NA	NA	ENSG00000260197
ENSG00000261490	NA	NA	NA	ENSG00000261490
ENSG00000261716	H2BC20P	H2B clustered histone 20, pseudogene	337873	ENSG00000261716
ENSG00000263956	NBPF11	NBPF member 11	200030	ENSG00000263956
ENSG00000265808	SEC22B	SEC22 homolog B, vesicle trafficking protein (gene/pseudogene)	9554	ENSG00000265808
ENSG00000265817	RAD54B	RAD54 homolog B	25788	ENSG00000265817
ENSG00000266947	NA	NA	NA	ENSG00000266947
ENSG00000267321	NA	NA	NA	ENSG00000267321
ENSG00000269044	NA	NA	NA	ENSG00000269044
ENSG00000270055	NA	NA	NA	ENSG00000270055
ENSG00000270804	NA	NA	NA	ENSG00000270804
ENSG00000271601	LIX1L	limb and CNS expressed 1 like	128077	ENSG00000271601
ENSG00000273221	NA	NA	NA	ENSG00000273221
ENSG00000274292	NA	NA	NA	ENSG00000274292
ENSG00000275004	ZNF280B	zinc finger protein 280B	140883	ENSG00000275004
ENSG00000276550	HERC2P2	hect domain and RLD 2 pseudogene 2	400322	ENSG00000276550
ENSG00000278784	NA	NA	NA	ENSG00000278784
ENSG00000281103	TRG-AS1	T cell receptor gamma locus antisense RNA 1	100506776	ENSG00000281103
ENSG00000285730	NA	NA	NA	ENSG00000285730

## Sheet: darkgreen
SignGenes	symbol	genename	entrez	ENSG
ENSG00000011304	PTBP1	polypyrimidine tract binding protein 1	5725	ENSG00000011304
ENSG00000025293	PHF20	PHD finger protein 20	51230	ENSG00000025293
ENSG00000042429	MED17	mediator complex subunit 17	9440	ENSG00000042429
ENSG00000048649	RSF1	remodeling and spacing factor 1	51773	ENSG00000048649
ENSG00000053254	FOXN3	forkhead box N3	1112	ENSG00000053254
ENSG00000056972	TRAF3IP2	TRAF3 interacting protein 2	10758	ENSG00000056972
ENSG00000065548	ZC3H15	zinc finger CCCH-type containing 15	55854	ENSG00000065548
ENSG00000067334	DNTTIP2	deoxynucleotidyltransferase terminal interacting protein 2	30836	ENSG00000067334
ENSG00000069275	NUCKS1	nuclear casein kinase and cyclin dependent kinase substrate 1	64710	ENSG00000069275
ENSG00000070444	MNT	MAX network transcriptional repressor	4335	ENSG00000070444
ENSG00000076108	BAZ2A	bromodomain adjacent to zinc finger domain 2A	11176	ENSG00000076108
ENSG00000079432	CIC	capicua transcriptional repressor	23152	ENSG00000079432
ENSG00000080824	HSP90AA1	heat shock protein 90 alpha family class A member 1	3320	ENSG00000080824
ENSG00000083896	YTHDC1	YTH domain containing 1	91746	ENSG00000083896
ENSG00000087470	DNM1L	dynamin 1 like	10059	ENSG00000087470
ENSG00000088930	XRN2	5'-3' exoribonuclease 2	22803	ENSG00000088930
ENSG00000089737	DDX24	DEAD-box helicase 24	57062	ENSG00000089737
ENSG00000095380	NANS	N-acetylneuraminate synthase	54187	ENSG00000095380
ENSG00000096384	HSP90AB1	heat shock protein 90 alpha family class B member 1	3326	ENSG00000096384
ENSG00000099940	SNAP29	synaptosome associated protein 29	9342	ENSG00000099940
ENSG00000100281	HMGXB4	HMG-box containing 4	10042	ENSG00000100281
ENSG00000100644	HIF1A	hypoxia inducible factor 1 subunit alpha	3091	ENSG00000100644
ENSG00000100902	PSMA6	proteasome 20S subunit alpha 6	5687	ENSG00000100902
ENSG00000100941	PNN	pinin, desmosome associated protein	5411	ENSG00000100941
ENSG00000101109	STK4	serine/threonine kinase 4	6789	ENSG00000101109
ENSG00000101224	CDC25B	cell division cycle 25B	994	ENSG00000101224
ENSG00000101347	SAMHD1	SAM and HD domain containing deoxynucleoside triphosphate triphosphohydrolase 1	25939	ENSG00000101347
ENSG00000101782	RIOK3	RIO kinase 3	8780	ENSG00000101782
ENSG00000101844	ATG4A	autophagy related 4A cysteine peptidase	115201	ENSG00000101844
ENSG00000105058	FAM32A	family with sequence similarity 32 member A	26017	ENSG00000105058
ENSG00000105127	AKAP8	A-kinase anchoring protein 8	10270	ENSG00000105127
ENSG00000105612	DNASE2	deoxyribonuclease 2, lysosomal	1777	ENSG00000105612
ENSG00000106052	TAX1BP1	Tax1 binding protein 1	8887	ENSG00000106052
ENSG00000106105	GARS1	glycyl-tRNA synthetase 1	2617	ENSG00000106105
ENSG00000107581	EIF3A	eukaryotic translation initiation factor 3 subunit A	8661	ENSG00000107581
ENSG00000110046	ATG2A	autophagy related 2A	23130	ENSG00000110046
ENSG00000110200	ANAPC15	anaphase promoting complex subunit 15	25906	ENSG00000110200
ENSG00000111011	RSRC2	arginine and serine rich coiled-coil 2	65117	ENSG00000111011
ENSG00000111912	NCOA7	nuclear receptor coactivator 7	135112	ENSG00000111912
ENSG00000113068	PFDN1	prefoldin subunit 1	5201	ENSG00000113068
ENSG00000113141	IK	IK cytokine	3550	ENSG00000113141
ENSG00000113312	TTC1	tetratricopeptide repeat domain 1	7265	ENSG00000113312
ENSG00000114503	NCBP2	nuclear cap binding protein subunit 2	22916	ENSG00000114503
ENSG00000115053	NCL	nucleolin	4691	ENSG00000115053
ENSG00000116560	SFPQ	splicing factor proline and glutamine rich	6421	ENSG00000116560
ENSG00000118620	ZNF430	zinc finger protein 430	80264	ENSG00000118620
ENSG00000118689	FOXO3	forkhead box O3	2309	ENSG00000118689
ENSG00000119689	DLST	dihydrolipoamide S-succinyltransferase	1743	ENSG00000119689
ENSG00000123810	B9D2	B9 domain containing 2	80776	ENSG00000123810
ENSG00000124228	DDX27	DEAD-box helicase 27	55661	ENSG00000124228
ENSG00000125633	CCDC93	coiled-coil domain containing 93	54520	ENSG00000125633
ENSG00000126777	KTN1	kinectin 1	3895	ENSG00000126777
ENSG00000128272	ATF4	activating transcription factor 4	468	ENSG00000128272
ENSG00000128731	HERC2	HECT and RLD domain containing E3 ubiquitin protein ligase 2	8924	ENSG00000128731
ENSG00000128829	EIF2AK4	eukaryotic translation initiation factor 2 alpha kinase 4	440275	ENSG00000128829
ENSG00000129255	MPDU1	mannose-P-dolichol utilization defect 1	9526	ENSG00000129255
ENSG00000129518	EAPP	E2F associated phosphoprotein	55837	ENSG00000129518
ENSG00000130348	QRSL1	glutaminyl-tRNA amidotransferase subunit QRSL1	55278	ENSG00000130348
ENSG00000130713	EXOSC2	exosome component 2	23404	ENSG00000130713
ENSG00000131051	RBM39	RNA binding motif protein 39	9584	ENSG00000131051
ENSG00000131503	ANKHD1	ankyrin repeat and KH domain containing 1	54882	ENSG00000131503
ENSG00000132522	GPS2	G protein pathway suppressor 2	2874	ENSG00000132522
ENSG00000132773	TOE1	target of EGR1, exonuclease	114034	ENSG00000132773
ENSG00000133226	SRRM1	serine and arginine repetitive matrix 1	10250	ENSG00000133226
ENSG00000133997	MED6	mediator complex subunit 6	10001	ENSG00000133997
ENSG00000134684	YARS1	tyrosyl-tRNA synthetase 1	8565	ENSG00000134684
ENSG00000134884	ARGLU1	arginine and glutamate rich 1	55082	ENSG00000134884
ENSG00000135439	AGAP2	ArfGAP with GTPase domain, ankyrin repeat and PH domain 2	116986	ENSG00000135439
ENSG00000139636	LMBR1L	limb development membrane protein 1 like	55716	ENSG00000139636
ENSG00000139946	PELI2	pellino E3 ubiquitin protein ligase family member 2	57161	ENSG00000139946
ENSG00000140545	MFGE8	milk fat globule-EGF factor 8 protein	4240	ENSG00000140545
ENSG00000140943	MBTPS1	membrane bound transcription factor peptidase, site 1	8720	ENSG00000140943
ENSG00000141026	MED9	mediator complex subunit 9	55090	ENSG00000141026
ENSG00000141582	CBX4	chromobox 4	8535	ENSG00000141582
ENSG00000143222	UFC1	ubiquitin-fold modifier conjugating enzyme 1	51506	ENSG00000143222
ENSG00000143570	SLC39A1	solute carrier family 39 member 1	27173	ENSG00000143570
ENSG00000147010	SH3KBP1	SH3 domain containing kinase binding protein 1	30011	ENSG00000147010
ENSG00000147684	NDUFB9	NADH:ubiquinone oxidoreductase subunit B9	4715	ENSG00000147684
ENSG00000150316	CWC15	CWC15 spliceosome associated protein homolog	51503	ENSG00000150316
ENSG00000151353	TMEM18	transmembrane protein 18	129787	ENSG00000151353
ENSG00000156603	MED19	mediator complex subunit 19	219541	ENSG00000156603
ENSG00000157259	GATAD1	GATA zinc finger domain containing 1	57798	ENSG00000157259
ENSG00000161960	EIF4A1	eukaryotic translation initiation factor 4A1	1973	ENSG00000161960
ENSG00000163444	TMEM183A	transmembrane protein 183A	92703	ENSG00000163444
ENSG00000163635	ATXN7	ataxin 7	6314	ENSG00000163635
ENSG00000163719	MTMR14	myotubularin related protein 14	64419	ENSG00000163719
ENSG00000163931	TKT	transketolase	7086	ENSG00000163931
ENSG00000164008	C1orf50	chromosome 1 open reading frame 50	79078	ENSG00000164008
ENSG00000164040	PGRMC2	progesterone receptor membrane component 2	10424	ENSG00000164040
ENSG00000164164	OTUD4	OTU deubiquitinase 4	54726	ENSG00000164164
ENSG00000164649	CDCA7L	cell division cycle associated 7 like	55536	ENSG00000164649
ENSG00000164654	MIOS	meiosis regulator for oocyte development	54468	ENSG00000164654
ENSG00000165675	ENOX2	ecto-NOX disulfide-thiol exchanger 2	10495	ENSG00000165675
ENSG00000166046	TCP11L2	t-complex 11 like 2	255394	ENSG00000166046
ENSG00000166164	BRD7	bromodomain containing 7	29117	ENSG00000166164
ENSG00000166405	RIC3	RIC3 acetylcholine receptor chaperone	79608	ENSG00000166405
ENSG00000166848	TERF2IP	TERF2 interacting protein	54386	ENSG00000166848
ENSG00000167261	DPEP2	dipeptidase 2	64174	ENSG00000167261
ENSG00000167461	RAB8A	RAB8A, member RAS oncogene family	4218	ENSG00000167461
ENSG00000168610	STAT3	signal transducer and activator of transcription 3	6774	ENSG00000168610
ENSG00000169251	NMD3	NMD3 ribosome export adaptor	51068	ENSG00000169251
ENSG00000170322	NFRKB	nuclear factor related to kappaB binding protein	4798	ENSG00000170322
ENSG00000170379	TCAF2	TRPM8 channel associated factor 2	285966	ENSG00000170379
ENSG00000170855	TRIAP1	TP53 regulated inhibitor of apoptosis 1	51499	ENSG00000170855
ENSG00000171033	PKIA	cAMP-dependent protein kinase inhibitor alpha	5569	ENSG00000171033
ENSG00000171456	ASXL1	ASXL transcriptional regulator 1	171023	ENSG00000171456
ENSG00000173011	TADA2B	transcriptional adaptor 2B	93624	ENSG00000173011
ENSG00000173473	SMARCC1	SWI/SNF related, matrix associated, actin dependent regulator of chromatin subfamily c member 1	6599	ENSG00000173473
ENSG00000174442	ZWILCH	zwilch kinetochore protein	55055	ENSG00000174442
ENSG00000176542	USF3	upstream transcription factor family member 3	205717	ENSG00000176542
ENSG00000180071	ANKRD18A	ankyrin repeat domain 18A	253650	ENSG00000180071
ENSG00000180354	MTURN	maturin, neural progenitor differentiation regulator homolog	222166	ENSG00000180354
ENSG00000181450	ZNF678	zinc finger protein 678	339500	ENSG00000181450
ENSG00000182827	ACBD3	acyl-CoA binding domain containing 3	64746	ENSG00000182827
ENSG00000184007	PTP4A2	protein tyrosine phosphatase 4A2	8073	ENSG00000184007
ENSG00000184271	POU6F1	POU class 6 homeobox 1	5463	ENSG00000184271
ENSG00000186162	CIDECP1	cell death inducing DFFA like effector c pseudogene 1	152302	ENSG00000186162
ENSG00000186566	GPATCH8	G-patch domain containing 8	23131	ENSG00000186566
ENSG00000187239	FNBP1	formin binding protein 1	23048	ENSG00000187239
ENSG00000187514	PTMA	prothymosin alpha	5757	ENSG00000187514
ENSG00000188352	FOCAD	focadhesin	54914	ENSG00000188352
ENSG00000189136	UBE2Q2P1	ubiquitin conjugating enzyme E2 Q2 pseudogene 1	388165	ENSG00000189136
ENSG00000196220	SRGAP3	SLIT-ROBO Rho GTPase activating protein 3	9901	ENSG00000196220
ENSG00000196233	LCOR	ligand dependent nuclear receptor corepressor	84458	ENSG00000196233
ENSG00000196396	PTPN1	protein tyrosine phosphatase non-receptor type 1	5770	ENSG00000196396
ENSG00000197579	TOPORS	TOP1 binding arginine/serine rich protein	10210	ENSG00000197579
ENSG00000198042	MAK16	MAK16 homolog	84549	ENSG00000198042
ENSG00000198168	SVIP	small VCP interacting protein	258010	ENSG00000198168
ENSG00000198663	C6orf89	chromosome 6 open reading frame 89	221477	ENSG00000198663
ENSG00000201662	NA	NA	NA	ENSG00000201662
ENSG00000201882	NA	NA	NA	ENSG00000201882
ENSG00000204070	SYS1	SYS1 golgi trafficking protein	90196	ENSG00000204070
ENSG00000204104	TRAF3IP1	TRAF3 interacting protein 1	26146	ENSG00000204104
ENSG00000206527	HACD2	3-hydroxyacyl-CoA dehydratase 2	201562	ENSG00000206527
ENSG00000207003	NA	NA	NA	ENSG00000207003
ENSG00000207109	SNORD38C	small nucleolar RNA, C/D box 38C	109617024	ENSG00000207109
ENSG00000207189	NA	NA	NA	ENSG00000207189
ENSG00000225648	SBDSP1	SBDS pseudogene 1	155370	ENSG00000225648
ENSG00000227500	SCAMP4	secretory carrier membrane protein 4	113178	ENSG00000227500
ENSG00000230124	ACBD6	acyl-CoA binding domain containing 6	84320	ENSG00000230124
ENSG00000238311	SNORD13E	small nucleolar RNA, C/D box 13E	109617020	ENSG00000238311
ENSG00000238390	NA	NA	NA	ENSG00000238390
ENSG00000240230	COX19	cytochrome c oxidase assembly factor COX19	90639	ENSG00000240230
ENSG00000246705	H2AJ	H2A.J histone	55766	ENSG00000246705
ENSG00000248333	CDK11B	cyclin dependent kinase 11B	984	ENSG00000248333
ENSG00000249222	ATP5MGL	ATP synthase membrane subunit g like	267020	ENSG00000249222
ENSG00000252759	NA	NA	NA	ENSG00000252759
ENSG00000258441	LINC00641	long intergenic non-protein coding RNA 641	283624	ENSG00000258441
ENSG00000259529	NA	NA	NA	ENSG00000259529
ENSG00000261221	ZNF865	zinc finger protein 865	100507290	ENSG00000261221
ENSG00000262919	CCNQ	cyclin Q	92002	ENSG00000262919
ENSG00000269688	NA	NA	NA	ENSG00000269688
ENSG00000269929	NA	NA	NA	ENSG00000269929
ENSG00000270170	NCBP2AS2	NCBP2 antisense 2 (head to head)	152217	ENSG00000270170
ENSG00000273108	NA	NA	NA	ENSG00000273108
ENSG00000273820	USP27X	ubiquitin specific peptidase 27 X-linked	389856	ENSG00000273820
ENSG00000274015	LOC105370532	uncharacterized LOC105370532	105370532	ENSG00000274015
ENSG00000276529	NA	NA	NA	ENSG00000276529
ENSG00000283045	NA	NA	NA	ENSG00000283045

## Sheet: greenyellow
SignGenes	symbol	genename	entrez	ENSG
ENSG00000004142	POLDIP2	DNA polymerase delta interacting protein 2	26073	ENSG00000004142
ENSG00000004478	FKBP4	FKBP prolyl isomerase 4	2288	ENSG00000004478
ENSG00000006007	GDE1	glycerophosphodiester phosphodiesterase 1	51573	ENSG00000006007
ENSG00000006062	MAP3K14	mitogen-activated protein kinase kinase kinase 14	9020	ENSG00000006062
ENSG00000006282	SPATA20	spermatogenesis associated 20	64847	ENSG00000006282
ENSG00000006744	ELAC2	elaC ribonuclease Z 2	60528	ENSG00000006744
ENSG00000007047	MARK4	microtubule affinity regulating kinase 4	57787	ENSG00000007047
ENSG00000008838	MED24	mediator complex subunit 24	9862	ENSG00000008838
ENSG00000010295	IFFO1	intermediate filament family orphan 1	25900	ENSG00000010295
ENSG00000012061	ERCC1	ERCC excision repair 1, endonuclease non-catalytic subunit	2067	ENSG00000012061
ENSG00000012822	CALCOCO1	calcium binding and coiled-coil domain 1	57658	ENSG00000012822
ENSG00000013306	SLC25A39	solute carrier family 25 member 39	51629	ENSG00000013306
ENSG00000017483	SLC38A5	solute carrier family 38 member 5	92745	ENSG00000017483
ENSG00000020129	NCDN	neurochondrin	23154	ENSG00000020129
ENSG00000021355	SERPINB1	serpin family B member 1	1992	ENSG00000021355
ENSG00000022556	NLRP2	NLR family pyrin domain containing 2	55655	ENSG00000022556
ENSG00000023171	GRAMD1B	GRAM domain containing 1B	57476	ENSG00000023171
ENSG00000023892	DEF6	DEF6 guanine nucleotide exchange factor	50619	ENSG00000023892
ENSG00000023909	GCLM	glutamate-cysteine ligase modifier subunit	2730	ENSG00000023909
ENSG00000041880	PARP3	poly(ADP-ribose) polymerase family member 3	10039	ENSG00000041880
ENSG00000044446	PHKA2	phosphorylase kinase regulatory subunit alpha 2	5256	ENSG00000044446
ENSG00000046647	GEMIN8	gem nuclear organelle associated protein 8	54960	ENSG00000046647
ENSG00000049768	FOXP3	forkhead box P3	50943	ENSG00000049768
ENSG00000053371	AKR7A2	aldo-keto reductase family 7 member A2	8574	ENSG00000053371
ENSG00000055950	MRPL43	mitochondrial ribosomal protein L43	84545	ENSG00000055950
ENSG00000057608	GDI2	GDP dissociation inhibitor 2	2665	ENSG00000057608
ENSG00000058262	SEC61A1	SEC61 translocon alpha 1 subunit	29927	ENSG00000058262
ENSG00000064547	LPAR2	lysophosphatidic acid receptor 2	9170	ENSG00000064547
ENSG00000064601	CTSA	cathepsin A	5476	ENSG00000064601
ENSG00000065000	AP3D1	adaptor related protein complex 3 subunit delta 1	8943	ENSG00000065000
ENSG00000066322	ELOVL1	ELOVL fatty acid elongase 1	64834	ENSG00000066322
ENSG00000067057	PFKP	phosphofructokinase, platelet	5214	ENSG00000067057
ENSG00000067225	PKM	pyruvate kinase M1/2	5315	ENSG00000067225
ENSG00000068079	IFI35	interferon induced protein 35	3430	ENSG00000068079
ENSG00000068120	COASY	Coenzyme A synthase	80347	ENSG00000068120
ENSG00000068654	POLR1A	RNA polymerase I subunit A	25885	ENSG00000068654
ENSG00000069424	KCNAB2	potassium voltage-gated channel subfamily A regulatory beta subunit 2	8514	ENSG00000069424
ENSG00000070610	GBA2	glucosylceramidase beta 2	57704	ENSG00000070610
ENSG00000072121	ZFYVE26	zinc finger FYVE-type containing 26	23503	ENSG00000072121
ENSG00000072135	PTPN18	protein tyrosine phosphatase non-receptor type 18	26469	ENSG00000072135
ENSG00000072849	DERL2	derlin 2	51009	ENSG00000072849
ENSG00000074582	BCS1L	BCS1 homolog, ubiquinol-cytochrome c reductase complex chaperone	617	ENSG00000074582
ENSG00000074800	ENO1	enolase 1	2023	ENSG00000074800
ENSG00000077463	SIRT6	sirtuin 6	51548	ENSG00000077463
ENSG00000078668	VDAC3	voltage dependent anion channel 3	7419	ENSG00000078668
ENSG00000079277	MKNK1	MAPK interacting serine/threonine kinase 1	8569	ENSG00000079277
ENSG00000081087	OSTM1	osteoclastogenesis associated transmembrane protein 1	28962	ENSG00000081087
ENSG00000083812	ZNF324	zinc finger protein 324	25799	ENSG00000083812
ENSG00000084234	APLP2	amyloid beta precursor like protein 2	334	ENSG00000084234
ENSG00000084623	EIF3I	eukaryotic translation initiation factor 3 subunit I	8668	ENSG00000084623
ENSG00000084754	HADHA	hydroxyacyl-CoA dehydrogenase trifunctional multienzyme complex subunit alpha	3030	ENSG00000084754
ENSG00000086300	SNX10	sorting nexin 10	29887	ENSG00000086300
ENSG00000087191	PSMC5	proteasome 26S subunit, ATPase 5	5705	ENSG00000087191
ENSG00000087266	SH3BP2	SH3 domain binding protein 2	6452	ENSG00000087266
ENSG00000087884	AAMDC	adipogenesis associated Mth938 domain containing	28971	ENSG00000087884
ENSG00000089041	P2RX7	purinergic receptor P2X 7	5027	ENSG00000089041
ENSG00000089094	KDM2B	lysine demethylase 2B	84678	ENSG00000089094
ENSG00000089693	MLF2	myeloid leukemia factor 2	8079	ENSG00000089693
ENSG00000090266	NDUFB2	NADH:ubiquinone oxidoreductase subunit B2	4708	ENSG00000090266
ENSG00000090316	MAEA	macrophage erythroblast attacher	10296	ENSG00000090316
ENSG00000090372	STRN4	striatin 4	29888	ENSG00000090372
ENSG00000090432	MUL1	mitochondrial E3 ubiquitin protein ligase 1	79594	ENSG00000090432
ENSG00000090565	RAB11FIP3	RAB11 family interacting protein 3	9727	ENSG00000090565
ENSG00000090857	PDPR	pyruvate dehydrogenase phosphatase regulatory subunit	55066	ENSG00000090857
ENSG00000091317	CMTM6	CKLF like MARVEL transmembrane domain containing 6	54918	ENSG00000091317
ENSG00000091640	SPAG7	sperm associated antigen 7	9552	ENSG00000091640
ENSG00000092010	PSME1	proteasome activator subunit 1	5720	ENSG00000092010
ENSG00000092841	MYL6	myosin light chain 6	4637	ENSG00000092841
ENSG00000093072	ADA2	adenosine deaminase 2	51816	ENSG00000093072
ENSG00000095059	DHPS	deoxyhypusine synthase	1725	ENSG00000095059
ENSG00000096996	IL12RB1	interleukin 12 receptor subunit beta 1	3594	ENSG00000096996
ENSG00000099330	OCEL1	occludin/ELL domain containing 1	79629	ENSG00000099330
ENSG00000099977	DDT	D-dopachrome tautomerase	1652	ENSG00000099977
ENSG00000100014	SPECC1L	sperm antigen with calponin homology and coiled-coil domains 1 like	23384	ENSG00000100014
ENSG00000100034	PPM1F	protein phosphatase, Mg2+/Mn2+ dependent 1F	9647	ENSG00000100034
ENSG00000100124	ANKRD54	ankyrin repeat domain 54	129138	ENSG00000100124
ENSG00000100138	SNU13	small nuclear ribonucleoprotein 13	4809	ENSG00000100138
ENSG00000100220	RTCB	RNA 2',3'-cyclic phosphate and 5'-OH ligase	51493	ENSG00000100220
ENSG00000100227	POLDIP3	DNA polymerase delta interacting protein 3	84271	ENSG00000100227
ENSG00000100280	AP1B1	adaptor related protein complex 1 subunit beta 1	162	ENSG00000100280
ENSG00000100288	CHKB	choline kinase beta	1120	ENSG00000100288
ENSG00000100324	TAB1	TGF-beta activated kinase 1 (MAP3K7) binding protein 1	10454	ENSG00000100324
ENSG00000100353	EIF3D	eukaryotic translation initiation factor 3 subunit D	8664	ENSG00000100353
ENSG00000100359	SGSM3	small G protein signaling modulator 3	27352	ENSG00000100359
ENSG00000100379	KCTD17	potassium channel tetramerization domain containing 17	79734	ENSG00000100379
ENSG00000100417	PMM1	phosphomannomutase 1	5372	ENSG00000100417
ENSG00000100422	CERK	ceramide kinase	64781	ENSG00000100422
ENSG00000100554	ATP6V1D	ATPase H+ transporting V1 subunit D	51382	ENSG00000100554
ENSG00000100714	MTHFD1	methylenetetrahydrofolate dehydrogenase, cyclohydrolase and formyltetrahydrofolate synthetase 1	4522	ENSG00000100714
ENSG00000100911	PSME2	proteasome activator subunit 2	5721	ENSG00000100911
ENSG00000100983	GSS	glutathione synthetase	2937	ENSG00000100983
ENSG00000101079	NDRG3	NDRG family member 3	57446	ENSG00000101079
ENSG00000101082	SLA2	Src like adaptor 2	84174	ENSG00000101082
ENSG00000101104	PABPC1L	poly(A) binding protein cytoplasmic 1 like	80336	ENSG00000101104
ENSG00000101160	CTSZ	cathepsin Z	1522	ENSG00000101160
ENSG00000101182	PSMA7	proteasome 20S subunit alpha 7	5688	ENSG00000101182
ENSG00000101220	C20orf27	chromosome 20 open reading frame 27	54976	ENSG00000101220
ENSG00000101236	RNF24	ring finger protein 24	11237	ENSG00000101236
ENSG00000101265	RASSF2	Ras association domain family member 2	9770	ENSG00000101265
ENSG00000101350	KIF3B	kinesin family member 3B	9371	ENSG00000101350
ENSG00000101474	APMAP	adipocyte plasma membrane associated protein	57136	ENSG00000101474
ENSG00000102034	ELF4	E74 like ETS transcription factor 4	2000	ENSG00000102034
ENSG00000102078	SLC25A14	solute carrier family 25 member 14	9016	ENSG00000102078
ENSG00000102316	MAGED2	MAGE family member D2	10916	ENSG00000102316
ENSG00000102390	PBDC1	polysaccharide biosynthesis domain containing 1	51260	ENSG00000102390
ENSG00000102401	ARMCX3	armadillo repeat containing X-linked 3	51566	ENSG00000102401
ENSG00000102554	KLF5	Kruppel like factor 5	688	ENSG00000102554
ENSG00000102871	TRADD	TNFRSF1A associated via death domain	8717	ENSG00000102871
ENSG00000103145	HCFC1R1	host cell factor C1 regulator 1	54985	ENSG00000103145
ENSG00000103148	NPRL3	NPR3 like, GATOR1 complex subunit	8131	ENSG00000103148
ENSG00000103168	TAF1C	TATA-box binding protein associated factor, RNA polymerase I subunit C	9013	ENSG00000103168
ENSG00000103510	KAT8	lysine acetyltransferase 8	84148	ENSG00000103510
ENSG00000103512	NOMO1	NODAL modulator 1	23420	ENSG00000103512
ENSG00000104142	VPS18	VPS18 core subunit of CORVET and HOPS complexes	57617	ENSG00000104142
ENSG00000104529	EEF1D	eukaryotic translation elongation factor 1 delta	1936	ENSG00000104529
ENSG00000104738	MCM4	minichromosome maintenance complex component 4	4173	ENSG00000104738
ENSG00000104763	ASAH1	N-acylsphingosine amidohydrolase 1	427	ENSG00000104763
ENSG00000105171	POP4	POP4 homolog, ribonuclease P/MRP subunit	10775	ENSG00000105171
ENSG00000105202	FBL	fibrillarin	2091	ENSG00000105202
ENSG00000105355	PLIN3	perilipin 3	10226	ENSG00000105355
ENSG00000105514	RAB3D	RAB3D, member RAS oncogene family	9545	ENSG00000105514
ENSG00000105568	PPP2R1A	protein phosphatase 2 scaffold subunit Aalpha	5518	ENSG00000105568
ENSG00000105607	GCDH	glutaryl-CoA dehydrogenase	2639	ENSG00000105607
ENSG00000105647	PIK3R2	phosphoinositide-3-kinase regulatory subunit 2	5296	ENSG00000105647
ENSG00000105723	GSK3A	glycogen synthase kinase 3 alpha	2931	ENSG00000105723
ENSG00000105887	MTPN	myotrophin	136319	ENSG00000105887
ENSG00000106144	CASP2	caspase 2	835	ENSG00000106144
ENSG00000106400	ZNHIT1	zinc finger HIT-type containing 1	10467	ENSG00000106400
ENSG00000106404	CLDN15	claudin 15	24146	ENSG00000106404
ENSG00000106479	ZNF862	zinc finger protein 862	643641	ENSG00000106479
ENSG00000106609	TMEM248	transmembrane protein 248	55069	ENSG00000106609
ENSG00000106683	LIMK1	LIM domain kinase 1	3984	ENSG00000106683
ENSG00000107021	TBC1D13	TBC1 domain family member 13	54662	ENSG00000107021
ENSG00000107262	BAG1	BCL2 associated athanogene 1	573	ENSG00000107262
ENSG00000107521	HPS1	HPS1 biogenesis of lysosomal organelles complex 3 subunit 1	3257	ENSG00000107521
ENSG00000107738	VSIR	V-set immunoregulatory receptor	64115	ENSG00000107738
ENSG00000107745	MICU1	mitochondrial calcium uptake 1	10367	ENSG00000107745
ENSG00000107829	FBXW4	F-box and WD repeat domain containing 4	6468	ENSG00000107829
ENSG00000107874	CUEDC2	CUE domain containing 2	79004	ENSG00000107874
ENSG00000108826	MRPL27	mitochondrial ribosomal protein L27	51264	ENSG00000108826
ENSG00000108828	VAT1	vesicle amine transport 1	10493	ENSG00000108828
ENSG00000108829	LRRC59	leucine rich repeat containing 59	55379	ENSG00000108829
ENSG00000109062	SLC9A3R1	SLC9A3 regulator 1	9368	ENSG00000109062
ENSG00000109065	NAT9	N-acetyltransferase 9 (putative)	26151	ENSG00000109065
ENSG00000109107	ALDOC	aldolase, fructose-bisphosphate C	230	ENSG00000109107
ENSG00000109906	ZBTB16	zinc finger and BTB domain containing 16	7704	ENSG00000109906
ENSG00000110090	CPT1A	carnitine palmitoyltransferase 1A	1374	ENSG00000110090
ENSG00000110104	CCDC86	coiled-coil domain containing 86	79080	ENSG00000110104
ENSG00000110448	CD5	CD5 molecule	921	ENSG00000110448
ENSG00000110619	CARS1	cysteinyl-tRNA synthetase 1	833	ENSG00000110619
ENSG00000110660	SLC35F2	solute carrier family 35 member F2	54733	ENSG00000110660
ENSG00000111335	OAS2	2'-5'-oligoadenylate synthetase 2	4939	ENSG00000111335
ENSG00000111602	TIMELESS	timeless circadian regulator	8914	ENSG00000111602
ENSG00000111640	GAPDH	glyceraldehyde-3-phosphate dehydrogenase	2597	ENSG00000111640
ENSG00000111653	ING4	inhibitor of growth family member 4	51147	ENSG00000111653
ENSG00000111669	TPI1	triosephosphate isomerase 1	7167	ENSG00000111669
ENSG00000111674	ENO2	enolase 2	2026	ENSG00000111674
ENSG00000111679	PTPN6	protein tyrosine phosphatase non-receptor type 6	5777	ENSG00000111679
ENSG00000112118	MCM3	minichromosome maintenance complex component 3	4172	ENSG00000112118
ENSG00000112514	CUTA	cutA divalent cation tolerance homolog	51596	ENSG00000112514
ENSG00000112679	DUSP22	dual specificity phosphatase 22	56940	ENSG00000112679
ENSG00000113300	CNOT6	CCR4-NOT transcription complex subunit 6	57472	ENSG00000113300
ENSG00000114302	PRKAR2A	protein kinase cAMP-dependent type II regulatory subunit alpha	5576	ENSG00000114302
ENSG00000114316	USP4	ubiquitin specific peptidase 4	7375	ENSG00000114316
ENSG00000114388	NPRL2	NPR2 like, GATOR1 complex subunit	10641	ENSG00000114388
ENSG00000114626	ABTB1	ankyrin repeat and BTB domain containing 1	80325	ENSG00000114626
ENSG00000114779	ABHD14B	abhydrolase domain containing 14B	84836	ENSG00000114779
ENSG00000115204	MPV17	mitochondrial inner membrane protein MPV17	4358	ENSG00000115204
ENSG00000115350	POLE4	DNA polymerase epsilon 4, accessory subunit	56655	ENSG00000115350
ENSG00000115568	ZNF142	zinc finger protein 142	7701	ENSG00000115568
ENSG00000115649	CNPPD1	cyclin Pas1/PHO80 domain containing 1	27013	ENSG00000115649
ENSG00000115661	STK16	serine/threonine kinase 16	8576	ENSG00000115661
ENSG00000115866	DARS1	aspartyl-tRNA synthetase 1	1615	ENSG00000115866
ENSG00000116288	PARK7	Parkinsonism associated deglycase	11315	ENSG00000116288
ENSG00000116455	WDR77	WD repeat domain 77	79084	ENSG00000116455
ENSG00000116586	LAMTOR2	late endosomal/lysosomal adaptor, MAPK and MTOR activator 2	28956	ENSG00000116586
ENSG00000116649	SRM	spermidine synthase	6723	ENSG00000116649
ENSG00000116691	MIIP	migration and invasion inhibitory protein	60672	ENSG00000116691
ENSG00000116852	KIF21B	kinesin family member 21B	23046	ENSG00000116852
ENSG00000116871	MAP7D1	MAP7 domain containing 1	55700	ENSG00000116871
ENSG00000117280	RAB29	RAB29, member RAS oncogene family	8934	ENSG00000117280
ENSG00000117448	AKR1A1	aldo-keto reductase family 1 member A1	10327	ENSG00000117448
ENSG00000117450	PRDX1	peroxiredoxin 1	5052	ENSG00000117450
ENSG00000117640	MTFR1L	mitochondrial fission regulator 1 like	56181	ENSG00000117640
ENSG00000117691	NENF	neudesin neurotrophic factor	29937	ENSG00000117691
ENSG00000118640	VAMP8	vesicle associated membrane protein 8	8673	ENSG00000118640
ENSG00000118705	RPN2	ribophorin II	6185	ENSG00000118705
ENSG00000119383	PTPA	protein phosphatase 2 phosphatase activator	5524	ENSG00000119383
ENSG00000119632	IFI27L2	interferon alpha inducible protein 27 like 2	83982	ENSG00000119632
ENSG00000119760	SUPT7L	SPT7 like, STAGA complex gamma subunit	9913	ENSG00000119760
ENSG00000119777	TMEM214	transmembrane protein 214	54867	ENSG00000119777
ENSG00000119977	TCTN3	tectonic family member 3	26123	ENSG00000119977
ENSG00000120885	CLU	clusterin	1191	ENSG00000120885
ENSG00000120913	PDLIM2	PDZ and LIM domain 2	64236	ENSG00000120913
ENSG00000121057	AKAP1	A-kinase anchoring protein 1	8165	ENSG00000121057
ENSG00000121716	PILRB	paired immunoglobin like type 2 receptor beta	29990	ENSG00000121716
ENSG00000122034	GTF3A	general transcription factor IIIA	2971	ENSG00000122034
ENSG00000122122	SASH3	SAM and SH3 domain containing 3	54440	ENSG00000122122
ENSG00000122390	NAA60	N(alpha)-acetyltransferase 60, NatF catalytic subunit	79903	ENSG00000122390
ENSG00000123144	TRIR	telomerase RNA component interacting RNase	79002	ENSG00000123144
ENSG00000123159	GIPC1	GIPC PDZ domain containing family member 1	10755	ENSG00000123159
ENSG00000123349	PFDN5	prefoldin subunit 5	5204	ENSG00000123349
ENSG00000123453	SARDH	sarcosine dehydrogenase	1757	ENSG00000123453
ENSG00000123992	DNPEP	aspartyl aminopeptidase	23549	ENSG00000123992
ENSG00000124541	RRP36	ribosomal RNA processing 36	88745	ENSG00000124541
ENSG00000124587	PEX6	peroxisomal biogenesis factor 6	5190	ENSG00000124587
ENSG00000124733	MEA1	male-enhanced antigen 1	4201	ENSG00000124733
ENSG00000125037	EMC3	ER membrane protein complex subunit 3	55831	ENSG00000125037
ENSG00000125107	CNOT1	CCR4-NOT transcription complex subunit 1	23019	ENSG00000125107
ENSG00000125347	IRF1	interferon regulatory factor 1	3659	ENSG00000125347
ENSG00000125459	MSTO1	misato mitochondrial distribution and morphology regulator 1	55154	ENSG00000125459
ENSG00000125503	PPP1R12C	protein phosphatase 1 regulatory subunit 12C	54776	ENSG00000125503
ENSG00000125534	PPDPF	pancreatic progenitor cell differentiation and proliferation factor	79144	ENSG00000125534
ENSG00000125818	PSMF1	proteasome inhibitor subunit 1	9491	ENSG00000125818
ENSG00000125843	AP5S1	adaptor related protein complex 5 subunit sigma 1	55317	ENSG00000125843
ENSG00000125898	FAM110A	family with sequence similarity 110 member A	83541	ENSG00000125898
ENSG00000125970	RALY	RALY heterogeneous nuclear ribonucleoprotein	22913	ENSG00000125970
ENSG00000125991	ERGIC3	ERGIC and golgi 3	51614	ENSG00000125991
ENSG00000126062	TMEM115	transmembrane protein 115	11070	ENSG00000126062
ENSG00000126088	UROD	uroporphyrinogen decarboxylase	7389	ENSG00000126088
ENSG00000126267	COX6B1	cytochrome c oxidase subunit 6B1	1340	ENSG00000126267
ENSG00000126749	EMG1	EMG1 N1-specific pseudouridine methyltransferase	10436	ENSG00000126749
ENSG00000126768	TIMM17B	translocase of inner mitochondrial membrane 17B	10245	ENSG00000126768
ENSG00000127540	UQCR11	ubiquinol-cytochrome c reductase, complex III subunit XI	10975	ENSG00000127540
ENSG00000127554	GFER	growth factor, augmenter of liver regeneration	2671	ENSG00000127554
ENSG00000127947	PTPN12	protein tyrosine phosphatase non-receptor type 12	5782	ENSG00000127947
ENSG00000127952	STYXL1	serine/threonine/tyrosine interacting like 1	51657	ENSG00000127952
ENSG00000128228	SDF2L1	stromal cell derived factor 2 like 1	23753	ENSG00000128228
ENSG00000128284	APOL3	apolipoprotein L3	80833	ENSG00000128284
ENSG00000128524	ATP6V1F	ATPase H+ transporting V1 subunit F	9296	ENSG00000128524
ENSG00000128626	MRPS12	mitochondrial ribosomal protein S12	6183	ENSG00000128626
ENSG00000128739	SNRPN	small nuclear ribonucleoprotein polypeptide N	6638	ENSG00000128739
ENSG00000128923	MINDY2	MINDY lysine 48 deubiquitinase 2	54629	ENSG00000128923
ENSG00000129103	SUMF2	sulfatase modifying factor 2	25870	ENSG00000129103
ENSG00000129472	RAB2B	RAB2B, member RAS oncogene family	84932	ENSG00000129472
ENSG00000129933	MAU2	MAU2 sister chromatid cohesion factor	23383	ENSG00000129933
ENSG00000130487	KLHDC7B	kelch domain containing 7B	113730	ENSG00000130487
ENSG00000130703	OSBPL2	oxysterol binding protein like 2	9885	ENSG00000130703
ENSG00000130749	ZC3H4	zinc finger CCCH-type containing 4	23211	ENSG00000130749
ENSG00000130770	ATP5IF1	ATP synthase inhibitory factor subunit 1	93974	ENSG00000130770
ENSG00000130813	SHFL	shiftless antiviral inhibitor of ribosomal frameshifting	55337	ENSG00000130813
ENSG00000131143	COX4I1	cytochrome c oxidase subunit 4I1	1327	ENSG00000131143
ENSG00000131171	SH3BGRL	SH3 domain binding glutamate rich protein like	6451	ENSG00000131171
ENSG00000131236	CAP1	cyclase associated actin cytoskeleton regulatory protein 1	10487	ENSG00000131236
ENSG00000131378	RFTN1	raftlin, lipid raft linker 1	23180	ENSG00000131378
ENSG00000131467	PSME3	proteasome activator subunit 3	10197	ENSG00000131467
ENSG00000132182	NUP210	nucleoporin 210	23225	ENSG00000132182
ENSG00000132382	MYBBP1A	MYB binding protein 1a	10514	ENSG00000132382
ENSG00000132591	ERAL1	Era like 12S mitochondrial rRNA chaperone 1	26284	ENSG00000132591
ENSG00000132664	POLR3F	RNA polymerase III subunit F	10621	ENSG00000132664
ENSG00000133056	PIK3C2B	phosphatidylinositol-4-phosphate 3-kinase catalytic subunit type 2 beta	5287	ENSG00000133056
ENSG00000133316	WDR74	WD repeat domain 74	54663	ENSG00000133316
ENSG00000133321	PLAAT4	phospholipase A and acyltransferase 4	5920	ENSG00000133321
ENSG00000133612	AGAP3	ArfGAP with GTPase domain, ankyrin repeat and PH domain 3	116988	ENSG00000133612
ENSG00000133678	TMEM254	transmembrane protein 254	80195	ENSG00000133678
ENSG00000134202	GSTM3	glutathione S-transferase mu 3	2947	ENSG00000134202
ENSG00000134248	LAMTOR5	late endosomal/lysosomal adaptor, MAPK and MTOR activator 5	10542	ENSG00000134248
ENSG00000134287	ARF3	ADP ribosylation factor 3	377	ENSG00000134287
ENSG00000134291	TMEM106C	transmembrane protein 106C	79022	ENSG00000134291
ENSG00000134294	SLC38A2	solute carrier family 38 member 2	54407	ENSG00000134294
ENSG00000134825	TMEM258	transmembrane protein 258	746	ENSG00000134825
ENSG00000134905	CARS2	cysteinyl-tRNA synthetase 2, mitochondrial	79587	ENSG00000134905
ENSG00000135506	OS9	OS9 endoplasmic reticulum lectin	10956	ENSG00000135506
ENSG00000135632	SMYD5	SMYD family member 5	10322	ENSG00000135632
ENSG00000135723	FHOD1	formin homology 2 domain containing 1	29109	ENSG00000135723
ENSG00000135930	EIF4E2	eukaryotic translation initiation factor 4E family member 2	9470	ENSG00000135930
ENSG00000136238	RAC1	Rac family small GTPase 1	5879	ENSG00000136238
ENSG00000136504	KAT7	lysine acetyltransferase 7	11143	ENSG00000136504
ENSG00000136718	IMP4	IMP U3 small nucleolar ribonucleoprotein 4	92856	ENSG00000136718
ENSG00000137038	DMAC1	distal membrane arm assembly complex 1	90871	ENSG00000137038
ENSG00000137070	IL11RA	interleukin 11 receptor subunit alpha	3590	ENSG00000137070
ENSG00000137100	DCTN3	dynactin subunit 3	11258	ENSG00000137100
ENSG00000137207	YIPF3	Yip1 domain family member 3	25844	ENSG00000137207
ENSG00000137288	UQCC2	ubiquinol-cytochrome c reductase complex assembly factor 2	84300	ENSG00000137288
ENSG00000137312	FLOT1	flotillin 1	10211	ENSG00000137312
ENSG00000137409	MTCH1	mitochondrial carrier 1	23787	ENSG00000137409
ENSG00000137411	VARS2	valyl-tRNA synthetase 2, mitochondrial	57176	ENSG00000137411
ENSG00000137496	IL18BP	interleukin 18 binding protein	10068	ENSG00000137496
ENSG00000137547	MRPL15	mitochondrial ribosomal protein L15	29088	ENSG00000137547
ENSG00000137700	SLC37A4	solute carrier family 37 member 4	2542	ENSG00000137700
ENSG00000138101	DTNB	dystrobrevin beta	1838	ENSG00000138101
ENSG00000138758	SEPTIN11	septin 11	55752	ENSG00000138758
ENSG00000139266	MARCHF9	membrane associated ring-CH-type finger 9	92979	ENSG00000139266
ENSG00000139370	SLC15A4	solute carrier family 15 member 4	121260	ENSG00000139370
ENSG00000139405	RITA1	RBPJ interacting and tubulin associated 1	84934	ENSG00000139405
ENSG00000139579	NABP2	nucleic acid binding protein 2	79035	ENSG00000139579
ENSG00000139625	MAP3K12	mitogen-activated protein kinase kinase kinase 12	7786	ENSG00000139625
ENSG00000139626	ITGB7	integrin subunit beta 7	3695	ENSG00000139626
ENSG00000139641	ESYT1	extended synaptotagmin 1	23344	ENSG00000139641
ENSG00000139725	RHOF	ras homolog family member F, filopodia associated	54509	ENSG00000139725
ENSG00000139998	RAB15	RAB15, member RAS oncogene family	376267	ENSG00000139998
ENSG00000140105	WARS1	tryptophanyl-tRNA synthetase 1	7453	ENSG00000140105
ENSG00000140564	FURIN	furin, paired basic amino acid cleaving enzyme	5045	ENSG00000140564
ENSG00000140830	TXNL4B	thioredoxin like 4B	54957	ENSG00000140830
ENSG00000141503	MINK1	misshapen like kinase 1	50488	ENSG00000141503
ENSG00000141504	SAT2	spermidine/spermine N1-acetyltransferase family member 2	112483	ENSG00000141504
ENSG00000141741	MIEN1	migration and invasion enhancer 1	84299	ENSG00000141741
ENSG00000141956	PRDM15	PR/SET domain 15	63977	ENSG00000141956
ENSG00000142507	PSMB6	proteasome 20S subunit beta 6	5694	ENSG00000142507
ENSG00000143314	MRPL24	mitochondrial ribosomal protein L24	79590	ENSG00000143314
ENSG00000143554	SLC27A3	solute carrier family 27 member 3	11000	ENSG00000143554
ENSG00000143575	HAX1	HCLS1 associated protein X-1	10456	ENSG00000143575
ENSG00000143851	PTPN7	protein tyrosine phosphatase non-receptor type 7	5778	ENSG00000143851
ENSG00000143891	GALM	galactose mutarotase	130589	ENSG00000143891
ENSG00000144021	CIAO1	cytosolic iron-sulfur assembly component 1	9391	ENSG00000144021
ENSG00000144043	TEX261	testis expressed 261	113419	ENSG00000144043
ENSG00000144468	RHBDD1	rhomboid domain containing 1	84236	ENSG00000144468
ENSG00000144504	ANKMY1	ankyrin repeat and MYND domain containing 1	51281	ENSG00000144504
ENSG00000144559	TAMM41	TAM41 mitochondrial translocator assembly and maintenance homolog	132001	ENSG00000144559
ENSG00000144567	RETREG2	reticulophagy regulator family member 2	79137	ENSG00000144567
ENSG00000144827	ABHD10	abhydrolase domain containing 10	55347	ENSG00000144827
ENSG00000145022	TCTA	T cell leukemia translocation altered	6988	ENSG00000145022
ENSG00000145916	RMND5B	required for meiotic nuclear division 5 homolog B	64777	ENSG00000145916
ENSG00000146223	RPL7L1	ribosomal protein L7 like 1	285855	ENSG00000146223
ENSG00000147123	NDUFB11	NADH:ubiquinone oxidoreductase subunit B11	54539	ENSG00000147123
ENSG00000147155	EBP	EBP cholestenol delta-isomerase	10682	ENSG00000147155
ENSG00000147168	IL2RG	interleukin 2 receptor subunit gamma	3561	ENSG00000147168
ENSG00000147224	PRPS1	phosphoribosyl pyrophosphate synthetase 1	5631	ENSG00000147224
ENSG00000147649	MTDH	metadherin	92140	ENSG00000147649
ENSG00000147789	ZNF7	zinc finger protein 7	7553	ENSG00000147789
ENSG00000147955	SIGMAR1	sigma non-opioid intracellular receptor 1	10280	ENSG00000147955
ENSG00000147996	CBWD5	COBW domain containing 5	220869	ENSG00000147996
ENSG00000148290	SURF1	SURF1 cytochrome c oxidase assembly factor	6834	ENSG00000148290
ENSG00000148291	SURF2	surfeit 2	6835	ENSG00000148291
ENSG00000148334	PTGES2	prostaglandin E synthase 2	80142	ENSG00000148334
ENSG00000148337	CIZ1	CDKN1A interacting zinc finger protein 1	25792	ENSG00000148337
ENSG00000148834	GSTO1	glutathione S-transferase omega 1	9446	ENSG00000148834
ENSG00000149547	EI24	EI24 autophagy associated transmembrane protein	9538	ENSG00000149547
ENSG00000149577	SIDT2	SID1 transmembrane family member 2	51092	ENSG00000149577
ENSG00000150753	CCT5	chaperonin containing TCP1 subunit 5	22948	ENSG00000150753
ENSG00000150991	UBC	ubiquitin C	7316	ENSG00000150991
ENSG00000151176	PLBD2	phospholipase B domain containing 2	196463	ENSG00000151176
ENSG00000151445	VIPAS39	VPS33B interacting protein, apical-basolateral polarity regulator, spe-39 homolog	63894	ENSG00000151445
ENSG00000151502	VPS26B	VPS26, retromer complex component B	112936	ENSG00000151502
ENSG00000151552	QDPR	quinoid dihydropteridine reductase	5860	ENSG00000151552
ENSG00000152102	FAM168B	family with sequence similarity 168 member B	130074	ENSG00000152102
ENSG00000153046	CDYL	chromodomain Y like	9425	ENSG00000153046
ENSG00000153048	CARHSP1	calcium regulated heat stable protein 1	23589	ENSG00000153048
ENSG00000153395	LPCAT1	lysophosphatidylcholine acyltransferase 1	79888	ENSG00000153395
ENSG00000153487	ING1	inhibitor of growth family member 1	3621	ENSG00000153487
ENSG00000154328	NEIL2	nei like DNA glycosylase 2	252969	ENSG00000154328
ENSG00000154889	MPPE1	metallophosphoesterase 1	65258	ENSG00000154889
ENSG00000154930	ACSS1	acyl-CoA synthetase short chain family member 1	84532	ENSG00000154930
ENSG00000155275	TRMT44	tRNA methyltransferase 44 homolog	152992	ENSG00000155275
ENSG00000155463	OXA1L	OXA1L mitochondrial inner membrane protein	5018	ENSG00000155463
ENSG00000156261	CCT8	chaperonin containing TCP1 subunit 8	10694	ENSG00000156261
ENSG00000156411	ATP5MPL	ATP synthase membrane subunit 6.8PL	9556	ENSG00000156411
ENSG00000156471	PTDSS1	phosphatidylserine synthase 1	9791	ENSG00000156471
ENSG00000156515	HK1	hexokinase 1	3098	ENSG00000156515
ENSG00000156587	UBE2L6	ubiquitin conjugating enzyme E2 L6	9246	ENSG00000156587
ENSG00000156990	RPUSD3	RNA pseudouridine synthase D3	285367	ENSG00000156990
ENSG00000157353	FCSK	fucose kinase	197258	ENSG00000157353
ENSG00000157693	TMEM268	transmembrane protein 268	203197	ENSG00000157693
ENSG00000157870	PRXL2B	peroxiredoxin like 2B	127281	ENSG00000157870
ENSG00000157895	C12orf43	chromosome 12 open reading frame 43	64897	ENSG00000157895
ENSG00000157992	KRTCAP3	keratinocyte associated protein 3	200634	ENSG00000157992
ENSG00000158019	BABAM2	BRISC and BRCA1 A complex member 2	9577	ENSG00000158019
ENSG00000158555	GDPD5	glycerophosphodiester phosphodiesterase domain containing 5	81544	ENSG00000158555
ENSG00000158716	DUSP23	dual specificity phosphatase 23	54935	ENSG00000158716
ENSG00000158850	B4GALT3	beta-1,4-galactosyltransferase 3	8703	ENSG00000158850
ENSG00000158864	NDUFS2	NADH:ubiquinone oxidoreductase core subunit S2	4720	ENSG00000158864
ENSG00000160075	SSU72	SSU72 homolog, RNA polymerase II CTD phosphatase	29101	ENSG00000160075
ENSG00000160201	U2AF1	U2 small nuclear RNA auxiliary factor 1	7307	ENSG00000160201
ENSG00000160285	LSS	lanosterol synthase	4047	ENSG00000160285
ENSG00000160563	MED27	mediator complex subunit 27	9442	ENSG00000160563
ENSG00000160570	DEDD2	death effector domain containing 2	162989	ENSG00000160570
ENSG00000160688	FLAD1	flavin adenine dinucleotide synthetase 1	80308	ENSG00000160688
ENSG00000160752	FDPS	farnesyl diphosphate synthase	2224	ENSG00000160752
ENSG00000160783	PMF1	polyamine modulated factor 1	11243	ENSG00000160783
ENSG00000160993	ALKBH4	alkB homolog 4, lysine demethylase	54784	ENSG00000160993
ENSG00000161010	MRNIP	MRN complex interacting protein	51149	ENSG00000161010
ENSG00000161217	PCYT1A	phosphate cytidylyltransferase 1, choline, alpha	5130	ENSG00000161217
ENSG00000161558	TMEM143	transmembrane protein 143	55260	ENSG00000161558
ENSG00000162144	CYB561A3	cytochrome b561 family member A3	220002	ENSG00000162144
ENSG00000162236	STX5	syntaxin 5	6811	ENSG00000162236
ENSG00000162729	IGSF8	immunoglobulin superfamily member 8	93185	ENSG00000162729
ENSG00000162734	PEA15	proliferation and apoptosis adaptor protein 15	8682	ENSG00000162734
ENSG00000162910	MRPL55	mitochondrial ribosomal protein L55	128308	ENSG00000162910
ENSG00000163191	S100A11	S100 calcium binding protein A11	6282	ENSG00000163191
ENSG00000163382	NAXE	NAD(P)HX epimerase	128240	ENSG00000163382
ENSG00000163703	CRELD1	cysteine rich with EGF like domains 1	78987	ENSG00000163703
ENSG00000163866	SMIM12	small integral membrane protein 12	113444	ENSG00000163866
ENSG00000163900	TMEM41A	transmembrane protein 41A	90407	ENSG00000163900
ENSG00000163956	LRPAP1	LDL receptor related protein associated protein 1	4043	ENSG00000163956
ENSG00000164024	METAP1	methionyl aminopeptidase 1	23173	ENSG00000164024
ENSG00000164048	ZNF589	zinc finger protein 589	51385	ENSG00000164048
ENSG00000164405	UQCRQ	ubiquinol-cytochrome c reductase complex III subunit VII	27089	ENSG00000164405
ENSG00000164576	SAP30L	SAP30 like	79685	ENSG00000164576
ENSG00000164897	TMUB1	transmembrane and ubiquitin like domain containing 1	83590	ENSG00000164897
ENSG00000165283	STOML2	stomatin like 2	30968	ENSG00000165283
ENSG00000165434	PGM2L1	phosphoglucomutase 2 like 1	283209	ENSG00000165434
ENSG00000165802	NSMF	NMDA receptor synaptonuclear signaling and neuronal migration factor	26012	ENSG00000165802
ENSG00000166136	NDUFB8	NADH:ubiquinone oxidoreductase subunit B8	4714	ENSG00000166136
ENSG00000166140	ZFYVE19	zinc finger FYVE-type containing 19	84936	ENSG00000166140
ENSG00000166199	ALKBH3	alkB homolog 3, alpha-ketoglutaratedependent dioxygenase	221120	ENSG00000166199
ENSG00000166289	PLEKHF1	pleckstrin homology and FYVE domain containing 1	79156	ENSG00000166289
ENSG00000166295	ANAPC16	anaphase promoting complex subunit 16	119504	ENSG00000166295
ENSG00000166337	TAF10	TATA-box binding protein associated factor 10	6881	ENSG00000166337
ENSG00000166557	TMED3	transmembrane p24 trafficking protein 3	23423	ENSG00000166557
ENSG00000166979	EVA1C	eva-1 homolog C	59271	ENSG00000166979
ENSG00000167220	HDHD2	haloacid dehalogenase like hydrolase domain containing 2	84064	ENSG00000167220
ENSG00000167272	POP5	POP5 homolog, ribonuclease P/MRP subunit	51367	ENSG00000167272
ENSG00000167286	CD3D	CD3d molecule	915	ENSG00000167286
ENSG00000167302	TEPSIN	TEPSIN adaptor related protein complex 4 accessory protein	146705	ENSG00000167302
ENSG00000167397	VKORC1	vitamin K epoxide reductase complex subunit 1	79001	ENSG00000167397
ENSG00000167595	PROSER3	proline and serine rich 3	148137	ENSG00000167595
ENSG00000167658	EEF2	eukaryotic translation elongation factor 2	1938	ENSG00000167658
ENSG00000167716	WDR81	WD repeat domain 81	124997	ENSG00000167716
ENSG00000167881	SRP68	signal recognition particle 68	6730	ENSG00000167881
ENSG00000167925	GHDC	GH3 domain containing	84514	ENSG00000167925
ENSG00000167969	ECI1	enoyl-CoA delta isomerase 1	1632	ENSG00000167969
ENSG00000167985	SDHAF2	succinate dehydrogenase complex assembly factor 2	54949	ENSG00000167985
ENSG00000168060	NAALADL1	N-acetylated alpha-linked acidic dipeptidase like 1	10004	ENSG00000168060
ENSG00000168090	COPS6	COP9 signalosome subunit 6	10980	ENSG00000168090
ENSG00000168092	PAFAH1B2	platelet activating factor acetylhydrolase 1b catalytic subunit 2	5049	ENSG00000168092
ENSG00000168297	PXK	PX domain containing serine/threonine kinase like	54899	ENSG00000168297
ENSG00000168404	MLKL	mixed lineage kinase domain like pseudokinase	197259	ENSG00000168404
ENSG00000168476	REEP4	receptor accessory protein 4	80346	ENSG00000168476
ENSG00000168887	C2orf68	chromosome 2 open reading frame 68	388969	ENSG00000168887
ENSG00000168894	RNF181	ring finger protein 181	51255	ENSG00000168894
ENSG00000169020	ATP5ME	ATP synthase membrane subunit e	521	ENSG00000169020
ENSG00000169221	TBC1D10B	TBC1 domain family member 10B	26000	ENSG00000169221
ENSG00000169228	RAB24	RAB24, member RAS oncogene family	53917	ENSG00000169228
ENSG00000169442	CD52	CD52 molecule	1043	ENSG00000169442
ENSG00000169446	MMGT1	membrane magnesium transporter 1	93380	ENSG00000169446
ENSG00000169919	GUSB	glucuronidase beta	2990	ENSG00000169919
ENSG00000170035	UBE2E3	ubiquitin conjugating enzyme E2 E3	10477	ENSG00000170035
ENSG00000170296	GABARAP	GABA type A receptor-associated protein	11337	ENSG00000170296
ENSG00000170310	STX8	syntaxin 8	9482	ENSG00000170310
ENSG00000170315	UBB	ubiquitin B	7314	ENSG00000170315
ENSG00000170445	HARS1	histidyl-tRNA synthetase 1	3035	ENSG00000170445
ENSG00000171135	JAGN1	jagunal homolog 1	84522	ENSG00000171135
ENSG00000171161	ZNF672	zinc finger protein 672	79894	ENSG00000171161
ENSG00000171302	CANT1	calcium activated nucleotidase 1	124583	ENSG00000171302
ENSG00000171307	ZDHHC16	zinc finger DHHC-type containing 16	84287	ENSG00000171307
ENSG00000171425	ZNF581	zinc finger protein 581	51545	ENSG00000171425
ENSG00000171443	ZNF524	zinc finger protein 524	147807	ENSG00000171443
ENSG00000171861	MRM3	mitochondrial rRNA methyltransferase 3	55178	ENSG00000171861
ENSG00000172053	QARS1	glutaminyl-tRNA synthetase 1	5859	ENSG00000172053
ENSG00000172269	DPAGT1	dolichyl-phosphate N-acetylglucosaminephosphotransferase 1	1798	ENSG00000172269
ENSG00000172428	COPS9	COP9 signalosome subunit 9	150678	ENSG00000172428
ENSG00000172590	MRPL52	mitochondrial ribosomal protein L52	122704	ENSG00000172590
ENSG00000172794	RAB37	RAB37, member RAS oncogene family	326624	ENSG00000172794
ENSG00000172819	RARG	retinoic acid receptor gamma	5916	ENSG00000172819
ENSG00000172992	DCAKD	dephospho-CoA kinase domain containing	79877	ENSG00000172992
ENSG00000173039	RELA	RELA proto-oncogene, NF-kB subunit	5970	ENSG00000173039
ENSG00000173141	MRPL57	mitochondrial ribosomal protein L57	78988	ENSG00000173141
ENSG00000173456	RNF26	ring finger protein 26	79102	ENSG00000173456
ENSG00000173511	VEGFB	vascular endothelial growth factor B	7423	ENSG00000173511
ENSG00000173692	PSMD1	proteasome 26S subunit, non-ATPase 1	5707	ENSG00000173692
ENSG00000174547	MRPL11	mitochondrial ribosomal protein L11	65003	ENSG00000174547
ENSG00000174684	B4GAT1	beta-1,4-glucuronyltransferase 1	11041	ENSG00000174684
ENSG00000174996	KLC2	kinesin light chain 2	64837	ENSG00000174996
ENSG00000175061	SNHG29	small nucleolar RNA host gene 29	125144	ENSG00000175061
ENSG00000175166	PSMD2	proteasome 26S subunit, non-ATPase 2	5708	ENSG00000175166
ENSG00000175203	DCTN2	dynactin subunit 2	10540	ENSG00000175203
ENSG00000175220	ARHGAP1	Rho GTPase activating protein 1	392	ENSG00000175220
ENSG00000175567	UCP2	uncoupling protein 2	7351	ENSG00000175567
ENSG00000175581	MRPL48	mitochondrial ribosomal protein L48	51642	ENSG00000175581
ENSG00000175727	MLXIP	MLX interacting protein	22877	ENSG00000175727
ENSG00000175970	UNC119B	unc-119 lipid binding chaperone B	84747	ENSG00000175970
ENSG00000176087	SLC35A4	solute carrier family 35 member A4	113829	ENSG00000176087
ENSG00000176422	SPRYD4	SPRY domain containing 4	283377	ENSG00000176422
ENSG00000176472	ZNF575	zinc finger protein 575	284346	ENSG00000176472
ENSG00000176476	SGF29	SAGA complex associated factor 29	112869	ENSG00000176476
ENSG00000177105	RHOG	ras homolog family member G	391	ENSG00000177105
ENSG00000177156	TALDO1	transaldolase 1	6888	ENSG00000177156
ENSG00000177337	NA	NA	NA	ENSG00000177337
ENSG00000177370	TIMM22	translocase of inner mitochondrial membrane 22	29928	ENSG00000177370
ENSG00000177548	RABEP2	rabaptin, RAB GTPase binding effector protein 2	79874	ENSG00000177548
ENSG00000177981	ASB8	ankyrin repeat and SOCS box containing 8	140461	ENSG00000177981
ENSG00000178074	C2orf69	chromosome 2 open reading frame 69	205327	ENSG00000178074
ENSG00000178127	NDUFV2	NADH:ubiquinone oxidoreductase core subunit V2	4729	ENSG00000178127
ENSG00000178149	DALRD3	DALR anticodon binding domain containing 3	55152	ENSG00000178149
ENSG00000178252	WDR6	WD repeat domain 6	11180	ENSG00000178252
ENSG00000178537	SLC25A20	solute carrier family 25 member 20	788	ENSG00000178537
ENSG00000178741	COX5A	cytochrome c oxidase subunit 5A	9377	ENSG00000178741
ENSG00000178761	FAM219B	family with sequence similarity 219 member B	57184	ENSG00000178761
ENSG00000178802	MPI	mannose phosphate isomerase	4351	ENSG00000178802
ENSG00000178921	PFAS	phosphoribosylformylglycinamidine synthase	5198	ENSG00000178921
ENSG00000178980	SELENOW	selenoprotein W	6415	ENSG00000178980
ENSG00000178982	EIF3K	eukaryotic translation initiation factor 3 subunit K	27335	ENSG00000178982
ENSG00000179526	SHARPIN	SHANK associated RH domain interactor	81858	ENSG00000179526
ENSG00000179562	GCC1	GRIP and coiled-coil domain containing 1	79571	ENSG00000179562
ENSG00000179820	MYADM	myeloid associated differentiation marker	91663	ENSG00000179820
ENSG00000179943	FIZ1	FLT3 interacting zinc finger 1	84922	ENSG00000179943
ENSG00000180035	ZNF48	zinc finger protein 48	197407	ENSG00000180035
ENSG00000180353	HCLS1	hematopoietic cell-specific Lyn substrate 1	3059	ENSG00000180353
ENSG00000181666	ZNF875	zinc finger protein 875	284459	ENSG00000181666
ENSG00000181817	LSM10	LSM10, U7 small nuclear RNA associated	84967	ENSG00000181817
ENSG00000181852	RNF41	ring finger protein 41	10193	ENSG00000181852
ENSG00000181991	MRPS11	mitochondrial ribosomal protein S11	64963	ENSG00000181991
ENSG00000182180	MRPS16	mitochondrial ribosomal protein S16	51021	ENSG00000182180
ENSG00000182544	MFSD5	major facilitator superfamily domain containing 5	84975	ENSG00000182544
ENSG00000182774	RPS17	ribosomal protein S17	6218	ENSG00000182774
ENSG00000182796	TMEM198B	transmembrane protein 198B (pseudogene)	440104	ENSG00000182796
ENSG00000182866	LCK	LCK proto-oncogene, Src family tyrosine kinase	3932	ENSG00000182866
ENSG00000183155	RABIF	RAB interacting factor	5877	ENSG00000183155
ENSG00000183255	PTTG1IP	PTTG1 interacting protein	754	ENSG00000183255
ENSG00000183978	COA3	cytochrome c oxidase assembly factor 3	28958	ENSG00000183978
ENSG00000184056	VPS33B	VPS33B late endosome and lysosome associated	26276	ENSG00000184056
ENSG00000184076	UQCR10	ubiquinol-cytochrome c reductase, complex III subunit X	29796	ENSG00000184076
ENSG00000184164	CRELD2	cysteine rich with EGF like domains 2	79174	ENSG00000184164
ENSG00000184207	PGP	phosphoglycolate phosphatase	283871	ENSG00000184207
ENSG00000184216	IRAK1	interleukin 1 receptor associated kinase 1	3654	ENSG00000184216
ENSG00000184220	CMSS1	cms1 ribosomal small subunit homolog	84319	ENSG00000184220
ENSG00000184584	STING1	stimulator of interferon response cGAMP interactor 1	340061	ENSG00000184584
ENSG00000184634	MED12	mediator complex subunit 12	9968	ENSG00000184634
ENSG00000184640	SEPTIN9	septin 9	10801	ENSG00000184640
ENSG00000184900	SUMO3	small ubiquitin like modifier 3	6612	ENSG00000184900
ENSG00000185088	RPS27L	ribosomal protein S27 like	51065	ENSG00000185088
ENSG00000185122	HSF1	heat shock transcription factor 1	3297	ENSG00000185122
ENSG00000185163	DDX51	DEAD-box helicase 51	317781	ENSG00000185163
ENSG00000185201	IFITM2	interferon induced transmembrane protein 2	10581	ENSG00000185201
ENSG00000185236	RAB11B	RAB11B, member RAS oncogene family	9230	ENSG00000185236
ENSG00000185608	MRPL40	mitochondrial ribosomal protein L40	64976	ENSG00000185608
ENSG00000186827	TNFRSF4	TNF receptor superfamily member 4	7293	ENSG00000186827
ENSG00000187091	PLCD1	phospholipase C delta 1	5333	ENSG00000187091
ENSG00000188315	C3orf62	chromosome 3 open reading frame 62	375341	ENSG00000188315
ENSG00000189067	LITAF	lipopolysaccharide induced TNF factor	9516	ENSG00000189067
ENSG00000189190	ZNF600	zinc finger protein 600	162966	ENSG00000189190
ENSG00000196497	IPO4	importin 4	79711	ENSG00000196497
ENSG00000196683	TOMM7	translocase of outer mitochondrial membrane 7	54543	ENSG00000196683
ENSG00000196756	SNHG17	small nucleolar RNA host gene 17	388796	ENSG00000196756
ENSG00000196839	ADA	adenosine deaminase	100	ENSG00000196839
ENSG00000196943	NOP9	NOP9 nucleolar protein	161424	ENSG00000196943
ENSG00000196954	CASP4	caspase 4	837	ENSG00000196954
ENSG00000197157	SND1	staphylococcal nuclease and tudor domain containing 1	27044	ENSG00000197157
ENSG00000197299	BLM	BLM RecQ like helicase	641	ENSG00000197299
ENSG00000197324	LRP10	LDL receptor related protein 10	26020	ENSG00000197324
ENSG00000197345	MRPL21	mitochondrial ribosomal protein L21	219927	ENSG00000197345
ENSG00000197448	GSTK1	glutathione S-transferase kappa 1	373156	ENSG00000197448
ENSG00000197457	STMN3	stathmin 3	50861	ENSG00000197457
ENSG00000197562	RAB40C	RAB40C, member RAS oncogene family	57799	ENSG00000197562
ENSG00000197879	MYO1C	myosin IC	4641	ENSG00000197879
ENSG00000197880	MDS2	myelodysplastic syndrome 2 translocation associated	259283	ENSG00000197880
ENSG00000197958	RPL12	ribosomal protein L12	6136	ENSG00000197958
ENSG00000198356	GET3	guided entry of tail-anchored proteins factor 3, ATPase	439	ENSG00000198356
ENSG00000198792	TMEM184B	transmembrane protein 184B	25829	ENSG00000198792
ENSG00000198851	CD3E	CD3e molecule	916	ENSG00000198851
ENSG00000203780	FANK1	fibronectin type III and ankyrin repeat domains 1	92565	ENSG00000203780
ENSG00000203879	GDI1	GDP dissociation inhibitor 1	2664	ENSG00000203879
ENSG00000204305	AGER	advanced glycosylation end-product specific receptor	177	ENSG00000204305
ENSG00000204356	NELFE	negative elongation factor complex member E	7936	ENSG00000204356
ENSG00000204392	LSM2	LSM2 homolog, U6 small nuclear RNA and mRNA degradation associated	57819	ENSG00000204392
ENSG00000204516	MICB	MHC class I polypeptide-related sequence B	4277	ENSG00000204516
ENSG00000204564	C6orf136	chromosome 6 open reading frame 136	221545	ENSG00000204564
ENSG00000204619	PPP1R11	protein phosphatase 1 regulatory inhibitor subunit 11	6992	ENSG00000204619
ENSG00000205060	SLC35B4	solute carrier family 35 member B4	84912	ENSG00000205060
ENSG00000205155	PSENEN	presenilin enhancer, gamma-secretase subunit	55851	ENSG00000205155
ENSG00000205744	DENND1C	DENN domain containing 1C	79958	ENSG00000205744
ENSG00000205937	RNPS1	RNA binding protein with serine rich domain 1	10921	ENSG00000205937
ENSG00000206053	JPT2	Jupiter microtubule associated homolog 2	90861	ENSG00000206053
ENSG00000211751	NA	NA	NA	ENSG00000211751
ENSG00000213015	ZNF580	zinc finger protein 580	51157	ENSG00000213015
ENSG00000213024	NUP62	nucleoporin 62	23636	ENSG00000213024
ENSG00000213523	SRA1	steroid receptor RNA activator 1	10011	ENSG00000213523
ENSG00000213593	TMX2	thioredoxin related transmembrane protein 2	51075	ENSG00000213593
ENSG00000213672	NCKIPSD	NCK interacting protein with SH3 domain	51517	ENSG00000213672
ENSG00000214756	CSKMT	citrate synthase lysine methyltransferase	751071	ENSG00000214756
ENSG00000215908	CROCCP2	CROCC pseudogene 2	84809	ENSG00000215908
ENSG00000220205	VAMP2	vesicle associated membrane protein 2	6844	ENSG00000220205
ENSG00000221926	TRIM16	tripartite motif containing 16	10626	ENSG00000221926
ENSG00000221983	UBA52	ubiquitin A-52 residue ribosomal protein fusion product 1	7311	ENSG00000221983
ENSG00000223501	VPS52	VPS52 subunit of GARP complex	6293	ENSG00000223501
ENSG00000225190	PLEKHM1	pleckstrin homology and RUN domain containing M1	9842	ENSG00000225190
ENSG00000225978	NA	NA	NA	ENSG00000225978
ENSG00000228903	NA	NA	NA	ENSG00000228903
ENSG00000229809	ZNF688	zinc finger protein 688	146542	ENSG00000229809
ENSG00000229833	PET100	PET100 cytochrome c oxidase chaperone	100131801	ENSG00000229833
ENSG00000230155	NA	NA	NA	ENSG00000230155
ENSG00000232788	ITGA6-AS1	ITGA6 antisense RNA 1	101929947	ENSG00000232788
ENSG00000233493	TMEM238	transmembrane protein 238	388564	ENSG00000233493
ENSG00000234608	MAPKAPK5-AS1	MAPKAPK5 antisense RNA 1	51275	ENSG00000234608
ENSG00000235576	NA	NA	NA	ENSG00000235576
ENSG00000235859	NA	NA	NA	ENSG00000235859
ENSG00000238045	NA	NA	NA	ENSG00000238045
ENSG00000239306	RBM14	RNA binding motif protein 14	10432	ENSG00000239306
ENSG00000239672	NME1	NME/NM23 nucleoside diphosphate kinase 1	4830	ENSG00000239672
ENSG00000239789	MRPS17	mitochondrial ribosomal protein S17	51373	ENSG00000239789
ENSG00000239900	ADSL	adenylosuccinate lyase	158	ENSG00000239900
ENSG00000240065	PSMB9	proteasome 20S subunit beta 9	5698	ENSG00000240065
ENSG00000241343	RPL36A	ribosomal protein L36a	6173	ENSG00000241343
ENSG00000241468	ATP5MF	ATP synthase membrane subunit f	9551	ENSG00000241468
ENSG00000243279	PRAF2	PRA1 domain family member 2	11230	ENSG00000243279
ENSG00000243927	MRPS6	mitochondrial ribosomal protein S6	64968	ENSG00000243927
ENSG00000244509	APOBEC3C	apolipoprotein B mRNA editing enzyme catalytic subunit 3C	27350	ENSG00000244509
ENSG00000247774	PCED1B-AS1	PCED1B antisense RNA 1	100233209	ENSG00000247774
ENSG00000248275	TRIM52-AS1	TRIM52 antisense RNA 1 (head to head)	100507602	ENSG00000248275
ENSG00000249915	PDCD6	programmed cell death 6	10016	ENSG00000249915
ENSG00000255031	NA	NA	NA	ENSG00000255031
ENSG00000259494	MRPL46	mitochondrial ribosomal protein L46	26589	ENSG00000259494
ENSG00000260257	NA	NA	NA	ENSG00000260257
ENSG00000262246	CORO7	coronin 7	79585	ENSG00000262246
ENSG00000263753	LINC00667	long intergenic non-protein coding RNA 667	339290	ENSG00000263753
ENSG00000264772	NA	NA	NA	ENSG00000264772
ENSG00000266472	MRPS21	mitochondrial ribosomal protein S21	54460	ENSG00000266472
ENSG00000266962	LOC108783654	uncharacterized LOC108783654	108783654	ENSG00000266962
ENSG00000267100	ILF3-DT	ILF3 divergent transcript	147727	ENSG00000267100
ENSG00000267317	NA	NA	NA	ENSG00000267317
ENSG00000268516	LOC105372482	uncharacterized LOC105372482	105372482	ENSG00000268516
ENSG00000268975	NA	NA	NA	ENSG00000268975
ENSG00000272325	NUDT3	nudix hydrolase 3	11165	ENSG00000272325
ENSG00000272752	STAG3L5P-PVRIG2P-PILRB	STAG3L5P-PVRIG2P-PILRB readthrough	101752399	ENSG00000272752
ENSG00000272886	DCP1A	decapping mRNA 1A	55802	ENSG00000272886
ENSG00000275491	LINC01730	long intergenic non-protein coding RNA 1730	101929125	ENSG00000275491
ENSG00000277972	CISD3	CDGSH iron sulfur domain 3	284106	ENSG00000277972
ENSG00000280088	NA	NA	NA	ENSG00000280088
ENSG00000283103	NA	NA	NA	ENSG00000283103
ENSG00000284691	NA	NA	NA	ENSG00000284691

[truncated: 8 more sheets: grey60, lightcyan, magenta, midnightblue, royalblue, tan, turquoise, Blue]
