# Supplementary material for: Identification of differences in CD4+ T-cell gene expression between people with asthma and healthy controls
Source: Sci Rep. 2023 Dec 20;13:22796. doi: 10.1038/s41598-023-49135-9 (PMC10739740; doi:10.1038/s41598-023-49135-9)
Supplement: Supplementary file 2 — Supplementary Information 2. [file 41598_2023_49135_MOESM2_ESM.xlsx]

## Sheet: DE_main
DESeq2 differental expression results
ENSG	baseMean	log2FoldChange	lfcSE	stat	pvalue	padj	symbol	genename	entrez
ENSG00000170954	3.26881	-2.01339	0.484055	-4.15942	3.19061e-05	0.242958	ZNF415	zinc finger protein 415	55786
ENSG00000185811	1018.12	0.1477	0.0360257	4.09986	4.13404e-05	0.242958	IKZF1	IKAROS family zinc finger 1	10320
ENSG00000259924	15.7145	0.90152	0.223962	4.02532	5.68988e-05	0.242958	ENSG00000259924
ENSG00000278931	6.19793	-2.01586	0.512239	-3.9354	8.30599e-05	0.265999	ENSG00000278931
ENSG00000271533	51.6048	0.628318	0.16287	3.85778	0.00011442	0.293143	ENSG00000271533
ENSG00000251194	81.6399	0.47114	0.127369	3.69901	0.000216438	0.356393	ENSG00000251194
ENSG00000251215	10.3056	1.01487	0.274593	3.69592	0.000219093	0.356393	ENSG00000251215
ENSG00000159459	125.589	0.27979	0.0761285	3.67523	0.000237635	0.356393	UBR1	ubiquitin protein ligase E3 component n-recognin 1	197131
ENSG00000269892	5.67898	1.19345	0.325914	3.66186	0.000250393	0.356393	ENSG00000269892
ENSG00000276900	8.96365	-0.830045	0.231225	-3.58978	0.000330958	0.423957	ENSG00000276900
ENSG00000172053	169.698	-0.222061	0.0627346	-3.53969	0.000400596	0.450423	QARS1	glutaminyl-tRNA synthetase 1	5859
ENSG00000211780	34.6075	-0.605664	0.17364	-3.48805	0.000486557	0.450423	ENSG00000211780
ENSG00000163785	88.0818	0.293955	0.0845328	3.47741	0.000506279	0.450423	RYK	receptor like tyrosine kinase	6259
ENSG00000160307	3.64761	1.90616	0.561075	3.39733	0.00068047	0.450423	S100B	S100 calcium binding protein B	6285
ENSG00000261544	15.5031	0.707586	0.208328	3.39649	0.00068255	0.450423	ENSG00000261544
ENSG00000196814	7.85724	-0.831008	0.24671	-3.36836	0.00075616	0.450423	MVB12B	multivesicular body subunit 12B	89853
ENSG00000116539	738.132	0.169739	0.0504762	3.36274	0.000771728	0.450423	ASH1L	ASH1 like histone lysine methyltransferase	55870
ENSG00000213512	5.80961	2.72939	0.815201	3.34812	0.000813611	0.450423	GBP7	guanylate binding protein 7	388646
ENSG00000131043	41.5616	-0.387148	0.115911	-3.34004	0.000837676	0.450423	AAR2	AAR2 splicing factor	25980
ENSG00000252620	7.99912	0.929898	0.278627	3.33743	0.000845584	0.450423	ENSG00000252620
ENSG00000229820	7.92135	1.01727	0.305644	3.3283	0.000873789	0.450423	ENSG00000229820
ENSG00000107164	77.0906	0.28006	0.084167	3.32743	0.000876505	0.450423	FUBP3	far upstream element binding protein 3	8939
ENSG00000204592	1293.36	0.172627	0.0521542	3.30994	0.000933153	0.450423	HLA-E	major histocompatibility complex, class I, E	3133
ENSG00000065000	256.723	-0.195666	0.0591622	-3.30729	0.000942047	0.450423	AP3D1	adaptor related protein complex 3 subunit delta 1	8943
ENSG00000220848	17.5397	0.600504	0.181615	3.30646	0.000944823	0.450423	ENSG00000220848
ENSG00000105676	17.7094	-0.532703	0.161156	-3.30552	0.000948013	0.450423	ARMC6	armadillo repeat containing 6	93436
ENSG00000183684	30.0789	-0.430858	0.130361	-3.30512	0.000949369	0.450423	ALYREF	Aly/REF export factor	10189
ENSG00000143862	64.97	0.33156	0.100673	3.29345	0.000989673	0.451337	ARL8A	ADP ribosylation factor like GTPase 8A	127829
ENSG00000187742	307.962	0.199455	0.0607267	3.28447	0.00102176	0.451337	SECISBP2	SECIS binding protein 2	79048
ENSG00000196227	147.603	-0.212687	0.0651091	-3.26663	0.00108837	0.458431	FAM217B	family with sequence similarity 217 member B	63939
ENSG00000196950	198.059	0.218304	0.0669397	3.26121	0.0011094	0.458431	SLC39A10	solute carrier family 39 member 10	57181
ENSG00000259494	28.6331	-0.430823	0.133792	-3.22009	0.00128149	0.498307	MRPL46	mitochondrial ribosomal protein L46	26589
ENSG00000134597	109.146	-0.266341	0.0827813	-3.2174	0.00129356	0.498307	RBMX2	RNA binding motif protein X-linked 2	51634
ENSG00000163041	50.73	0.362834	0.113729	3.19034	0.00142105	0.498307	H3-3A	H3.3 histone A	3020
ENSG00000117724	78.5466	-0.39086	0.122612	-3.18778	0.00143371	0.498307	CENPF	centromere protein F	1063
ENSG00000198833	94.9726	-0.406459	0.127559	-3.18643	0.00144041	0.498307	UBE2J1	ubiquitin conjugating enzyme E2 J1	51465
ENSG00000279573	10.4031	0.773769	0.243193	3.18171	0.00146411	0.498307	ENSG00000279573
ENSG00000199377	8.87596	-0.85908	0.270242	-3.17893	0.00147819	0.498307	RNU5F-1	RNA, U5F small nuclear 1	26828
ENSG00000198089	124.338	0.289027	0.0915025	3.15868	0.00158485	0.499357	SFI1	SFI1 centrin binding protein	9814
ENSG00000126214	115.273	0.308148	0.0977186	3.15342	0.00161368	0.499357	KLC1	kinesin light chain 1	3831
ENSG00000099977	44.3497	-0.339609	0.108386	-3.13332	0.00172841	0.499357	DDT	D-dopachrome tautomerase	1652
ENSG00000130935	151.433	0.239867	0.076669	3.12861	0.00175636	0.499357	NOL11	nucleolar protein 11	25926
ENSG00000133812	43.7232	0.382708	0.122506	3.124	0.0017841	0.499357	SBF2	SET binding factor 2	81846
ENSG00000128815	13.0361	-0.873072	0.279632	-3.12222	0.00179494	0.499357	WDFY4	WDFY family member 4	57705
ENSG00000160218	69.411	0.343842	0.110178	3.12079	0.00180369	0.499357	TRAPPC10	trafficking protein particle complex 10	7109
ENSG00000172543	14.3728	-0.792178	0.254128	-3.11724	0.00182551	0.499357	CTSW	cathepsin W	1521
ENSG00000226318	7.13902	0.990731	0.317932	3.11617	0.00183214	0.499357	ENSG00000226318
ENSG00000151353	100.816	-0.252429	0.0811733	-3.10975	0.00187245	0.499711	TMEM18	transmembrane protein 18	129787
ENSG00000185361	61.1074	-0.299388	0.0964875	-3.10287	0.00191654	0.501039	TNFAIP8L1	TNF alpha induced protein 8 like 1	126282
ENSG00000177542	12.9199	0.644735	0.208306	3.09514	0.00196719	0.503995	SLC25A22	solute carrier family 25 member 22	79751
ENSG00000183662	4.63962	1.23564	0.400292	3.08684	0.00202296	0.50812	TAFA1	TAFA chemokine like family member 1	407738
ENSG00000105202	404.802	-0.18165	0.0594348	-3.0563	0.00224089	0.548505	FBL	fibrillarin	2091
ENSG00000017483	17.5928	-0.601709	0.19712	-3.05251	0.00226938	0.548505	SLC38A5	solute carrier family 38 member 5	92745
ENSG00000090316	98.1545	-0.244682	0.0806032	-3.03564	0.00240025	0.560471	MAEA	macrophage erythroblast attacher	10296
ENSG00000128228	37.1501	-0.456488	0.150736	-3.02839	0.00245862	0.560471	SDF2L1	stromal cell derived factor 2 like 1	23753
ENSG00000280828	8.54525	0.851464	0.281321	3.02667	0.00247264	0.560471	ENSG00000280828
ENSG00000134287	90.7659	-0.257816	0.0852544	-3.02408	0.0024939	0.560471	ARF3	ADP ribosylation factor 3	377
ENSG00000104472	57.7343	0.346052	0.114659	3.01811	0.00254356	0.561775	CHRAC1	chromatin accessibility complex subunit 1	54108
ENSG00000110075	231.427	0.180721	0.0600381	3.01011	0.00261153	0.567012	PPP6R3	protein phosphatase 6 regulatory subunit 3	55291
ENSG00000261596	35.9376	0.437601	0.146229	2.99257	0.0027664	0.582641	ENSG00000261596
ENSG00000113971	87.7855	-0.284203	0.0949978	-2.99168	0.00277448	0.582641	NPHP3	nephrocystin 3	27031
ENSG00000083535	150.701	0.220449	0.0738664	2.98443	0.00284106	0.587	PIBF1	progesterone immunomodulatory binding factor 1	10464
ENSG00000174373	158.216	0.253784	0.0852091	2.97836	0.00289791	0.589243	RALGAPA1	Ral GTPase activating protein catalytic alpha subunit 1	253959
ENSG00000144401	30.6549	-0.404278	0.136789	-2.95548	0.00312181	0.623314	METTL21A	methyltransferase like 21A	151194
ENSG00000100417	34.9326	-0.382212	0.129936	-2.94153	0.00326596	0.623314	PMM1	phosphomannomutase 1	5372
ENSG00000114626	37.1667	-0.382584	0.130189	-2.93868	0.00329611	0.623314	ABTB1	ankyrin repeat and BTB domain containing 1	80325
ENSG00000010818	263.185	0.19508	0.0665236	2.93249	0.00336254	0.623314	HIVEP2	HIVEP zinc finger 2	3097
ENSG00000186312	4.54226	1.70529	0.581956	2.93027	0.00338669	0.623314	ENSG00000186312
ENSG00000005810	947.555	0.147293	0.0503573	2.92496	0.003445	0.623314	MYCBP2	MYC binding protein 2	23077
ENSG00000182185	13.2335	0.583979	0.19973	2.92385	0.00345734	0.623314	RAD51B	RAD51 paralog B	5890
ENSG00000170906	83.3403	0.460162	0.1575	2.92166	0.00348175	0.623314	NDUFA3	NADH:ubiquinone oxidoreductase subunit A3	4696
ENSG00000269858	45.82	-0.339885	0.117088	-2.90281	0.00369825	0.623314	EGLN2	egl-9 family hypoxia inducible factor 2	112398
ENSG00000105369	9.40056	-0.892197	0.30758	-2.9007	0.00372326	0.623314	CD79A	CD79a molecule	973
ENSG00000133657	90.4509	0.261404	0.0902898	2.89517	0.00378956	0.623314	ATP13A3	ATPase 13A3	79572
ENSG00000138463	9.08828	0.743954	0.257393	2.89034	0.00384821	0.623314	SLC49A4	solute carrier family 49 member 4	84925
ENSG00000252305	6.12771	0.923714	0.319881	2.88768	0.00388091	0.623314	ENSG00000252305
ENSG00000197548	59.5794	0.294203	0.101884	2.88763	0.0038816	0.623314	ATG7	autophagy related 7	10533
ENSG00000200882	11.8641	0.930619	0.322397	2.88656	0.0038948	0.623314	ENSG00000200882
ENSG00000143324	40.1268	0.358402	0.124252	2.88446	0.00392081	0.623314	XPR1	xenotropic and polytropic retrovirus receptor 1	9213
ENSG00000168538	42.5541	-0.310511	0.107694	-2.88327	0.00393571	0.623314	TRAPPC11	trafficking protein particle complex 11	60684
ENSG00000004468	41.2417	-0.447977	0.155437	-2.88204	0.00395108	0.623314	CD38	CD38 molecule	952
ENSG00000198945	91.3796	0.334983	0.11643	2.87711	0.00401342	0.623314	L3MBTL3	L3MBTL histone methyl-lysine binding protein 3	84456
ENSG00000073417	67.8022	0.298001	0.103648	2.87513	0.00403865	0.623314	PDE8A	phosphodiesterase 8A	5151
ENSG00000167978	1040.56	0.171532	0.0599383	2.8618	0.0042124	0.624224	SRRM2	serine/arginine repetitive matrix 2	23524
ENSG00000206149	21.3985	-0.436052	0.153028	-2.84949	0.00437899	0.624224	HERC2P9	hect domain and RLD 2 pseudogene 9	440248
ENSG00000107281	29.7607	-0.50941	0.178914	-2.84724	0.00440997	0.624224	NPDC1	neural proliferation, differentiation and control 1	56654
ENSG00000131089	49.4458	0.305468	0.107309	2.84661	0.00441871	0.624224	ARHGEF9	Cdc42 guanine nucleotide exchange factor 9	23229
ENSG00000138185	8.89618	-1.06578	0.37491	-2.84278	0.00447226	0.624224	ENTPD1	ectonucleoside triphosphate diphosphohydrolase 1	953
ENSG00000109452	462.173	0.244175	0.0859892	2.8396	0.00451697	0.624224	INPP4B	inositol polyphosphate-4-phosphatase type II B	8821
ENSG00000242299	11.1974	0.770703	0.271414	2.83958	0.0045173	0.624224	ENSG00000242299
ENSG00000160310	805.383	0.200664	0.0707085	2.8379	0.00454114	0.624224	PRMT2	protein arginine methyltransferase 2	3275
ENSG00000158636	78.7042	0.281467	0.0991837	2.83784	0.00454204	0.624224	EMSY	EMSY transcriptional repressor, BRCA2 interacting	56946
ENSG00000135482	14.498	0.569788	0.200991	2.83489	0.00458412	0.624224	ZC3H10	zinc finger CCCH-type containing 10	84872
ENSG00000155657	1107.16	0.276371	0.0975512	2.83309	0.00461008	0.624224	TTN	titin	7273
ENSG00000112996	79.2602	-0.264211	0.0934011	-2.82878	0.00467258	0.624224	MRPS30	mitochondrial ribosomal protein S30	10884
ENSG00000124406	106.831	0.310241	0.109688	2.82841	0.00467803	0.624224	ATP8A1	ATPase phospholipid transporting 8A1	10396
ENSG00000129055	54.7151	-0.291451	0.103312	-2.82107	0.00478633	0.627851	ANAPC13	anaphase promoting complex subunit 13	25847
ENSG00000040933	200.176	0.176593	0.062623	2.81994	0.00480323	0.627851	INPP4A	inositol polyphosphate-4-phosphatase type I A	3631
ENSG00000241468	87.9148	-0.25902	0.0922803	-2.80688	0.00500234	0.635122	ATP5MF	ATP synthase membrane subunit f	9551
ENSG00000168066	560.037	0.170105	0.0606258	2.80582	0.00501882	0.635122	SF1	splicing factor 1	7536
ENSG00000137207	39.2144	-0.331028	0.118012	-2.80504	0.00503107	0.635122	YIPF3	Yip1 domain family member 3	25844
ENSG00000171097	20.1134	-0.411485	0.146782	-2.80337	0.00505718	0.635122	KYAT1	kynurenine aminotransferase 1	883
ENSG00000189067	425.46	-0.154921	0.0553452	-2.79918	0.00512332	0.637182	LITAF	lipopolysaccharide induced TNF factor	9516
ENSG00000164611	22.838	-0.478493	0.17156	-2.78906	0.00528606	0.643037	PTTG1	PTTG1 regulator of sister chromatid separation, securin	9232
ENSG00000267731	2.83435	1.37852	0.495288	2.78328	0.00538131	0.643037	ENSG00000267731
ENSG00000174684	14.7718	-0.487558	0.175263	-2.78186	0.00540487	0.643037	B4GAT1	beta-1,4-glucuronyltransferase 1	11041
ENSG00000100852	237.861	-0.210104	0.0755333	-2.7816	0.00540916	0.643037	ARHGAP5	Rho GTPase activating protein 5	394
ENSG00000213145	5.49824	1.04347	0.375231	2.78087	0.00542139	0.643037	CRIP1	cysteine rich protein 1	1396
ENSG00000119509	23.1826	0.431648	0.155559	2.77482	0.00552316	0.643861	INVS	inversin	27130
ENSG00000082805	212.346	0.207388	0.0747482	2.77449	0.00552886	0.643861	ERC1	ELKS/RAB6-interacting/CAST family member 1	23085
ENSG00000168569	51.591	-0.365662	0.132039	-2.76936	0.00561673	0.644307	TMEM223	transmembrane protein 223	79064
ENSG00000196912	171.524	0.270015	0.0976258	2.76582	0.005678	0.644307	ANKRD36B	ankyrin repeat domain 36B	57730
ENSG00000202031	2.6615	-1.18121	0.427123	-2.7655	0.00568358	0.644307	SNORD38A	small nucleolar RNA, C/D box 38A	94162
ENSG00000252021	29.2901	0.533824	0.19352	2.75849	0.00580684	0.652083	ENSG00000252021
ENSG00000226791	33.9481	-0.391853	0.142403	-2.75172	0.00592839	0.652083	LINC02611	long intergenic non-protein coding RNA 2611	101927070
ENSG00000084234	141.615	-0.195941	0.0712393	-2.75047	0.00595102	0.652083	APLP2	amyloid beta precursor like protein 2	334
ENSG00000156858	43.2124	0.337828	0.123048	2.7455	0.0060419	0.652083	PRR14	proline rich 14	78994
ENSG00000108639	88.6233	-0.243232	0.0886984	-2.74224	0.00610226	0.652083	SYNGR2	synaptogyrin 2	9144
ENSG00000157350	54.2494	-0.291244	0.106223	-2.74182	0.00611002	0.652083	ST3GAL2	ST3 beta-galactoside alpha-2,3-sialyltransferase 2	6483
ENSG00000122482	253.008	0.245175	0.0895861	2.73675	0.00620492	0.652083	ZNF644	zinc finger protein 644	84146
ENSG00000153006	155.711	-0.240778	0.0880007	-2.73609	0.00621738	0.652083	SREK1IP1	SREK1 interacting protein 1	285672
ENSG00000117616	512.953	0.143208	0.0523843	2.7338	0.00626074	0.652083	RSRP1	arginine and serine rich protein 1	57035
ENSG00000198830	43.1828	0.307903	0.112665	2.7329	0.00627788	0.652083	HMGN2	high mobility group nucleosomal binding domain 2	3151
ENSG00000090857	126.241	-0.340515	0.12478	-2.72893	0.00635408	0.652083	PDPR	pyruvate dehydrogenase phosphatase regulatory subunit	55066
ENSG00000176225	40.3478	0.30527	0.111967	2.72643	0.00640231	0.652083	RTTN	rotatin	25914
ENSG00000168255	29.2053	-0.715821	0.263339	-2.71826	0.00656272	0.652083	POLR2J3	RNA polymerase II subunit J3	548644
ENSG00000103061	94.6521	-0.207285	0.0763906	-2.71348	0.00665799	0.652083	SLC7A6OS	solute carrier family 7 member 6 opposite strand	84138
ENSG00000108578	82.1953	-0.236343	0.0871012	-2.71343	0.006659	0.652083	BLMH	bleomycin hydrolase	642
ENSG00000258337	9.33444	0.911154	0.335828	2.71316	0.00666457	0.652083	ENSG00000258337
ENSG00000107021	37.9739	-0.369297	0.136561	-2.70425	0.00684581	0.652083	TBC1D13	TBC1 domain family member 13	54662
ENSG00000185684	85.9361	0.263965	0.0976491	2.7032	0.00686745	0.652083	EP400P1	EP400 pseudogene 1	347918
ENSG00000106603	51.3722	0.315763	0.116831	2.70272	0.00687741	0.652083	COA1	cytochrome c oxidase assembly factor 1 homolog	55744
ENSG00000163492	127.677	0.313423	0.116136	2.69875	0.00696002	0.652083	CCDC141	coiled-coil domain containing 141	285025
ENSG00000242134	19.4705	0.514233	0.190626	2.6976	0.00698417	0.652083	ENSG00000242134
ENSG00000283345	4.20118	-1.42964	0.530394	-2.69544	0.0070296	0.652083	ENSG00000283345
ENSG00000111731	54.3027	0.37529	0.139318	2.69377	0.00706489	0.652083	C2CD5	C2 calcium dependent domain containing 5	9847
ENSG00000185864	39.8011	0.792148	0.29489	2.68625	0.00722599	0.652083	NPIPB4	nuclear pore complex interacting protein family member B4	440345
ENSG00000164332	96.0348	-0.285496	0.106345	-2.68462	0.00726119	0.652083	UBLCP1	ubiquitin like domain containing CTD phosphatase 1	134510
ENSG00000279794	4.06429	1.02782	0.383983	2.67675	0.00743405	0.652083	ENSG00000279794
ENSG00000082068	110.482	0.233867	0.0874584	2.67404	0.00749433	0.652083	WDR70	WD repeat domain 70	55100
ENSG00000281195	19.8257	0.496144	0.185549	2.67392	0.00749707	0.652083	ENSG00000281195
ENSG00000116014	8.6976	-0.783308	0.293003	-2.67338	0.00750903	0.652083	KISS1R	KISS1 receptor	84634
ENSG00000124772	10.32	-1.01338	0.379946	-2.66716	0.00764945	0.652083	CPNE5	copine 5	57699
ENSG00000176853	60.8508	0.26784	0.100427	2.66702	0.00765274	0.652083	FAM91A1	family with sequence similarity 91 member A1	157769
ENSG00000255358	6.18271	0.807575	0.303047	2.66486	0.00770212	0.652083	ENSG00000255358
ENSG00000279570	6.16779	0.847347	0.317996	2.66464	0.00770698	0.652083	ENSG00000279570
ENSG00000255857	4.04958	-0.923022	0.346606	-2.66303	0.00774401	0.652083	ENSG00000255857
ENSG00000048462	3.98293	-1.49963	0.563278	-2.66232	0.00776042	0.652083	TNFRSF17	TNF receptor superfamily member 17	608
ENSG00000142507	94.2585	-0.238081	0.0894813	-2.66068	0.00779827	0.652083	PSMB6	proteasome 20S subunit beta 6	5694
ENSG00000145041	71.5128	0.24584	0.0924459	2.65929	0.00783058	0.652083	DCAF1	DDB1 and CUL4 associated factor 1	9730
ENSG00000135372	167.418	-0.18179	0.0684007	-2.65773	0.00786695	0.652083	NAT10	N-acetyltransferase 10	55226
ENSG00000136816	17.6296	-0.427108	0.160834	-2.65558	0.00791715	0.652083	TOR1B	torsin family 1 member B	27348
ENSG00000207326	9.06019	0.750311	0.282582	2.6552	0.00792624	0.652083	ENSG00000207326
ENSG00000178028	59.9465	0.289163	0.108924	2.65473	0.00793725	0.652083	DMAP1	DNA methyltransferase 1 associated protein 1	55929
ENSG00000187601	60.3093	-0.280227	0.105635	-2.65279	0.00798285	0.652083	MAGEH1	MAGE family member H1	28986
ENSG00000081665	62.8168	0.276925	0.104407	2.65236	0.00799322	0.652083	ZNF506	zinc finger protein 506	440515
ENSG00000171307	17.9041	-0.434623	0.163894	-2.65186	0.00800493	0.652083	ZDHHC16	zinc finger DHHC-type containing 16	84287
ENSG00000188641	89.7709	0.220916	0.0833561	2.65027	0.00804286	0.652083	DPYD	dihydropyrimidine dehydrogenase	1806
ENSG00000142207	32.984	-0.338667	0.127906	-2.64777	0.00810236	0.652775	URB1	URB1 ribosome biogenesis homolog	9875
ENSG00000175482	49.059	-0.295591	0.111846	-2.64284	0.00822136	0.653408	POLD4	DNA polymerase delta 4, accessory subunit	57804
ENSG00000100201	1296.3	0.12439	0.0472148	2.63455	0.00842486	0.653408	DDX17	DEAD-box helicase 17	10521
ENSG00000133026	8.9506	-0.644785	0.244923	-2.6326	0.00847331	0.653408	MYH10	myosin heavy chain 10	4628
ENSG00000106144	135.335	-0.179476	0.0682335	-2.63032	0.00853036	0.653408	CASP2	caspase 2	835
ENSG00000041357	181.446	-0.201321	0.0765683	-2.6293	0.00855599	0.653408	PSMA4	proteasome 20S subunit alpha 4	5685
ENSG00000083097	72.2869	0.275202	0.104678	2.62904	0.0085626	0.653408	DOP1A	DOP1 leucine zipper like protein A	23033
ENSG00000233266	18.8081	0.529379	0.20144	2.62798	0.00858945	0.653408	ENSG00000233266
ENSG00000100243	70.3872	-0.235005	0.0894811	-2.6263	0.00863178	0.653408	CYB5R3	cytochrome b5 reductase 3	1727
ENSG00000189079	201.87	0.156707	0.0596788	2.62584	0.00864347	0.653408	ARID2	AT-rich interaction domain 2	196528
ENSG00000126746	16.21	-0.561414	0.213878	-2.62493	0.00866662	0.653408	ZNF384	zinc finger protein 384	171017
ENSG00000213654	115.674	-0.25514	0.0973637	-2.62049	0.00878044	0.653408	GPSM3	G protein signaling modulator 3	63940
ENSG00000165501	17.6953	-0.442633	0.16905	-2.61835	0.0088355	0.653408	LRR1	leucine rich repeat protein 1	122769
ENSG00000182534	4.25479	1.47788	0.565321	2.61423	0.0089428	0.653408	MXRA7	matrix remodeling associated 7	439921
ENSG00000250299	6.93577	0.806072	0.308896	2.60952	0.00906684	0.653408	ENSG00000250299
ENSG00000077157	93.443	0.234503	0.0899163	2.60802	0.00910684	0.653408	PPP1R12B	protein phosphatase 1 regulatory subunit 12B	4660
ENSG00000119787	32.6571	0.344072	0.131941	2.60778	0.00911328	0.653408	ATL2	atlastin GTPase 2	64225
ENSG00000243989	3.09342	-1.04006	0.400047	-2.59985	0.00932646	0.653408	ACY1	aminoacylase 1	95
ENSG00000131375	119.224	0.200415	0.0771373	2.59816	0.00937237	0.653408	CAPN7	calpain 7	23473
ENSG00000166405	72.5513	-0.293428	0.11298	-2.59716	0.00939982	0.653408	RIC3	RIC3 acetylcholine receptor chaperone	79608
ENSG00000264920	10.1896	-0.56806	0.218809	-2.59614	0.00942775	0.653408	LOC102724532	uncharacterized LOC102724532	102724532
ENSG00000186073	19.8934	0.444949	0.171462	2.59503	0.00945818	0.653408	C15orf41	chromosome 15 open reading frame 41	84529
ENSG00000099331	170.695	0.203773	0.0785285	2.5949	0.00946193	0.653408	MYO9B	myosin IXB	4650
ENSG00000101160	13.1897	-0.59171	0.228031	-2.59487	0.00946263	0.653408	CTSZ	cathepsin Z	1522
ENSG00000138758	127.222	-0.271627	0.104682	-2.59479	0.00946478	0.653408	SEPTIN11	septin 11	55752
ENSG00000198162	546.05	-0.155162	0.0599429	-2.5885	0.00963945	0.653408	MAN1A2	mannosidase alpha class 1A member 2	10905
ENSG00000145819	99.0216	0.251238	0.0970755	2.58807	0.00965153	0.653408	ARHGAP26	Rho GTPase activating protein 26	23092
ENSG00000225195	17.1089	0.559119	0.216266	2.58533	0.00972866	0.653408	ENSG00000225195
ENSG00000130723	265.567	0.177	0.0685143	2.5834	0.00978325	0.653408	PRRC2B	proline rich coiled-coil 2B	84726
ENSG00000184678	10.3851	-0.605881	0.234622	-2.58237	0.00981233	0.653408	H2BC21	H2B clustered histone 21	8349
ENSG00000267074	8.99498	0.674752	0.261292	2.58237	0.00981235	0.653408	ENSG00000267074
ENSG00000101182	348.788	-0.125881	0.0487565	-2.58183	0.00982766	0.653408	PSMA7	proteasome 20S subunit alpha 7	5688
ENSG00000174021	48.3595	-0.265648	0.1029	-2.58161	0.00983412	0.653408	GNG5	G protein subunit gamma 5	2787
ENSG00000102908	138.885	0.217276	0.0842093	2.58019	0.00987447	0.653408	NFAT5	nuclear factor of activated T cells 5	10725
ENSG00000073050	31.7972	-0.348548	0.135119	-2.57956	0.00989264	0.653408	XRCC1	X-ray repair cross complementing 1	7515
ENSG00000135272	185.94	0.217451	0.0843011	2.57946	0.00989548	0.653408	MDFIC	MyoD family inhibitor domain containing	29969
ENSG00000198752	22.2304	0.462336	0.18004	2.56796	0.01023	0.672031	CDC42BPB	CDC42 binding protein kinase beta	9578
ENSG00000218175	10.6999	0.791271	0.308819	2.56225	0.0103998	0.673879	ENSG00000218175
ENSG00000132842	128.673	0.222507	0.0868977	2.56056	0.0104503	0.673879	AP3B1	adaptor related protein complex 3 subunit beta 1	8546
ENSG00000087206	113.232	0.226559	0.0884896	2.56029	0.0104585	0.673879	UIMC1	ubiquitin interaction motif containing 1	51720
ENSG00000100242	467.235	0.203826	0.0797008	2.55739	0.0105462	0.673879	SUN2	Sad1 and UNC84 domain containing 2	25777
ENSG00000084754	288.648	-0.144692	0.0565845	-2.55711	0.0105547	0.673879	HADHA	hydroxyacyl-CoA dehydrogenase trifunctional multienzyme complex subunit alpha	3030
ENSG00000158711	175.285	0.208736	0.08165	2.55648	0.0105737	0.673879	ELK4	ETS transcription factor ELK4	2005
ENSG00000270696	9.67178	0.625486	0.24553	2.54749	0.01085	0.685557	ENSG00000270696
ENSG00000165055	43.7882	0.337937	0.132678	2.54704	0.010864	0.685557	METTL2B	methyltransferase like 2B	55798
ENSG00000168434	24.1507	-0.369844	0.145514	-2.54163	0.0110335	0.687787	COG7	component of oligomeric golgi complex 7	91949
ENSG00000134313	216.084	0.168796	0.0664906	2.53864	0.0111284	0.687787	KIDINS220	kinase D interacting substrate 220	57498
ENSG00000187735	135.917	0.218894	0.086359	2.5347	0.0112544	0.687787	TCEA1	transcription elongation factor A1	6917
ENSG00000049192	6.59983	0.833132	0.328811	2.53377	0.0112843	0.687787	ADAMTS6	ADAM metallopeptidase with thrombospondin type 1 motif 6	11174
ENSG00000084623	100.282	-0.20067	0.0792266	-2.53286	0.0113138	0.687787	EIF3I	eukaryotic translation initiation factor 3 subunit I	8668
ENSG00000214176	13.951	0.531028	0.209685	2.5325	0.0113252	0.687787	ENSG00000214176
ENSG00000271347	9.80411	0.623425	0.246228	2.53191	0.0113445	0.687787	ENSG00000271347
ENSG00000134851	103.507	0.226925	0.0896932	2.53002	0.0114057	0.687787	TMEM165	transmembrane protein 165	55858
ENSG00000272477	29.0048	0.463175	0.183158	2.52882	0.0114447	0.687787	ENSG00000272477
ENSG00000169715	13.5686	-0.815044	0.322655	-2.52606	0.0115351	0.687787	MT1E	metallothionein 1E	4493
ENSG00000215158	32.5051	0.442427	0.175156	2.52591	0.01154	0.687787	ENSG00000215158
ENSG00000065526	442.749	0.154059	0.0610623	2.52298	0.0116365	0.687787	SPEN	spen family transcriptional repressor	23013
ENSG00000170476	8.0331	-1.32364	0.524696	-2.52269	0.0116462	0.687787	MZB1	marginal zone B and B1 cell specific protein	51237
ENSG00000100425	95.6154	0.237873	0.0943109	2.52223	0.0116614	0.687787	BRD1	bromodomain containing 1	23774
ENSG00000221944	30.7173	0.382736	0.151892	2.51979	0.0117426	0.687787	TIGD1	tigger transposable element derived 1	200765
ENSG00000119514	24.0439	-0.350539	0.13933	-2.51589	0.0118731	0.687787	GALNT12	polypeptide N-acetylgalactosaminyltransferase 12	79695
ENSG00000270195	2.97908	-1.10671	0.439925	-2.51567	0.0118805	0.687787	ENSG00000270195
ENSG00000129680	146.452	-0.224663	0.0893226	-2.51519	0.0118968	0.687787	MAP7D3	MAP7 domain containing 3	79649
ENSG00000232934	10.6948	-0.530656	0.211043	-2.51445	0.0119219	0.687787	ENSG00000232934
ENSG00000272602	11.4085	-0.72506	0.288658	-2.51183	0.0120107	0.687787	ZNF595	zinc finger protein 595	152687
ENSG00000196544	51.7791	-0.317445	0.12645	-2.51044	0.0120581	0.687787	BORCS6	BLOC-1 related complex subunit 6	54785
ENSG00000185787	334.021	0.201594	0.0803442	2.50913	0.0121029	0.687787	MORF4L1	mortality factor 4 like 1	10933
ENSG00000177981	99.2568	-0.196561	0.078367	-2.50822	0.0121343	0.687787	ASB8	ankyrin repeat and SOCS box containing 8	140461
ENSG00000134779	75.5291	-0.226299	0.0904507	-2.5019	0.0123529	0.695366	TPGS2	tubulin polyglutamylase complex subunit 2	25941
ENSG00000146414	270.115	0.200569	0.0801884	2.50122	0.0123765	0.695366	SHPRH	SNF2 histone linker PHD RING helicase	257218
ENSG00000274922	9.9267	-0.564668	0.226175	-2.4966	0.0125391	0.70142	ENSG00000274922
ENSG00000237945	134.7	-0.349893	0.140336	-2.49325	0.0126579	0.701835	LINC00649	long intergenic non-protein coding RNA 649	100506334
ENSG00000153339	92.9316	0.234956	0.0944988	2.48634	0.0129064	0.701835	TRAPPC8	trafficking protein particle complex 8	22878
ENSG00000211898	4.54334	-1.89965	0.764413	-2.48511	0.012951	0.701835	ENSG00000211898
ENSG00000184675	11.0756	-0.514728	0.207129	-2.48506	0.0129528	0.701835	AMER1	APC membrane recruitment protein 1	139285
ENSG00000102879	71.8021	0.757984	0.305099	2.48439	0.0129774	0.701835	CORO1A	coronin 1A	11151
ENSG00000128829	66.8007	-0.24668	0.099377	-2.48226	0.0130552	0.701835	EIF2AK4	eukaryotic translation initiation factor 2 alpha kinase 4	440275
ENSG00000169193	9.67046	0.580662	0.23394	2.4821	0.013061	0.701835	CCDC126	coiled-coil domain containing 126	90693
ENSG00000178567	202.655	-0.154212	0.0621353	-2.48187	0.0130694	0.701835	EPM2AIP1	EPM2A interacting protein 1	9852
ENSG00000087299	13.3536	0.491327	0.198187	2.4791	0.0131713	0.701835	L2HGDH	L-2-hydroxyglutarate dehydrogenase	79944
ENSG00000225528	91.0565	0.337206	0.136091	2.47779	0.0132198	0.701835	ENSG00000225528
ENSG00000126561	84.4627	0.274127	0.110698	2.47635	0.0132734	0.701835	STAT5A	signal transducer and activator of transcription 5A	6776
ENSG00000197093	33.0619	0.442376	0.178796	2.4742	0.0133535	0.701835	GAL3ST4	galactose-3-O-sulfotransferase 4	79690
ENSG00000101464	14.1653	-0.450245	0.182019	-2.47361	0.0133755	0.701835	PIGU	phosphatidylinositol glycan anchor biosynthesis class U	128869
ENSG00000075539	295.598	0.134013	0.0541939	2.47285	0.0134042	0.701835	FRYL	FRY like transcription coactivator	285527
ENSG00000070526	18.8153	0.601478	0.243263	2.47254	0.0134156	0.701835	ST6GALNAC1	ST6 N-acetylgalactosaminide alpha-2,6-sialyltransferase 1	55808
ENSG00000100055	166.784	-0.196525	0.0795464	-2.47057	0.0134899	0.701835	CYTH4	cytohesin 4	27128
ENSG00000166024	52.1752	0.267599	0.10844	2.4677	0.0135983	0.701835	R3HCC1L	R3H domain and coiled-coil containing 1 like	27291
ENSG00000146067	61.8717	0.319846	0.129694	2.46616	0.0136571	0.701835	FAM193B	family with sequence similarity 193 member B	54540
ENSG00000171033	69.906	-0.256389	0.103963	-2.46614	0.0136577	0.701835	PKIA	cAMP-dependent protein kinase inhibitor alpha	5569
ENSG00000164587	1659.56	0.208087	0.084388	2.46584	0.0136693	0.701835	RPS14	ribosomal protein S14	6208
ENSG00000173141	109.168	-0.176829	0.0717422	-2.46478	0.0137099	0.701835	MRPL57	mitochondrial ribosomal protein L57	78988
ENSG00000279192	13.8001	0.525098	0.213475	2.45976	0.0139029	0.701835	PWAR5	Prader Willi/Angelman region RNA 5	8123
ENSG00000068745	96.5491	0.195536	0.0795593	2.45774	0.0139815	0.701835	IP6K2	inositol hexakisphosphate kinase 2	51447
ENSG00000165630	60.203	0.298678	0.1216	2.45624	0.01404	0.701835	PRPF18	pre-mRNA processing factor 18	8559
ENSG00000177951	72.3618	-0.2765	0.112633	-2.45487	0.0140935	0.701835	BET1L	Bet1 golgi vesicular membrane trafficking protein like	51272
ENSG00000200502	6.6159	0.726524	0.296063	2.45395	0.0141297	0.701835	ENSG00000200502
ENSG00000185885	33.6832	0.908885	0.370472	2.45331	0.0141547	0.701835	IFITM1	interferon induced transmembrane protein 1	8519
ENSG00000164483	162.025	0.281944	0.114929	2.4532	0.0141592	0.701835	SAMD3	sterile alpha motif domain containing 3	154075
ENSG00000259315	6.07442	-0.702075	0.286202	-2.45308	0.0141639	0.701835	ENSG00000259315
ENSG00000104738	23.0223	-0.383221	0.156422	-2.44992	0.014289	0.701835	MCM4	minichromosome maintenance complex component 4	4173
ENSG00000142599	234.033	0.165755	0.0677386	2.44698	0.0144057	0.701835	RERE	arginine-glutamic acid dipeptide repeats	473
ENSG00000137441	6.56668	1.83148	0.748598	2.44655	0.014423	0.701835	FGFBP2	fibroblast growth factor binding protein 2	83888
ENSG00000198894	14.1363	-0.489886	0.200315	-2.44557	0.0144623	0.701835	CIPC	CLOCK interacting pacemaker	85457
ENSG00000088986	109.867	-0.201677	0.0825449	-2.44324	0.0145559	0.701835	DYNLL1	dynein light chain LC8-type 1	8655
ENSG00000151240	21.3168	0.51338	0.210132	2.44313	0.0145603	0.701835	DIP2C	disco interacting protein 2 homolog C	22982
ENSG00000231500	1220.89	0.553972	0.226876	2.44174	0.0146166	0.701835	RPS18	ribosomal protein S18	6222
ENSG00000128272	242.577	-0.217597	0.0891553	-2.44064	0.0146611	0.701835	ATF4	activating transcription factor 4	468
ENSG00000164970	19.9342	0.400653	0.164344	2.43789	0.0147733	0.701835	FAM219A	family with sequence similarity 219 member A	203259
ENSG00000160113	5.92981	0.845768	0.346987	2.43746	0.0147908	0.701835	NR2F6	nuclear receptor subfamily 2 group F member 6	2063
ENSG00000169554	31.4562	0.768845	0.315857	2.43416	0.0149266	0.701835	ZEB2	zinc finger E-box binding homeobox 2	9839
ENSG00000278133	57.4639	-0.275213	0.113078	-2.43383	0.0149399	0.701835	ENSG00000278133
ENSG00000105640	424.25	0.841753	0.346639	2.42833	0.0151687	0.701835	RPL18A	ribosomal protein L18a	6142
ENSG00000094975	159.135	0.1806	0.0743833	2.42797	0.0151836	0.701835	SUCO	SUN domain containing ossification factor	51430
ENSG00000278384	4.52448	1.56734	0.646273	2.4252	0.0152999	0.701835	ENSG00000278384
ENSG00000026950	198.928	0.161225	0.0665578	2.42233	0.0154213	0.701835	BTN3A1	butyrophilin subfamily 3 member A1	11119
ENSG00000015171	205.709	-0.133299	0.0550339	-2.42213	0.0154298	0.701835	ZMYND11	zinc finger MYND-type containing 11	10771
ENSG00000274315	9.9559	0.575239	0.237498	2.42208	0.0154321	0.701835	ENSG00000274315
ENSG00000197128	9.6591	-0.65436	0.270228	-2.42151	0.0154561	0.701835	ZNF772	zinc finger protein 772	400720
ENSG00000231113	7.89559	-0.608403	0.251309	-2.42094	0.0154806	0.701835	ENSG00000231113
ENSG00000108061	126.959	0.216845	0.0896137	2.41978	0.0155301	0.701835	SHOC2	SHOC2 leucine rich repeat scaffold protein	8036
ENSG00000151148	90.607	0.202046	0.0835875	2.41718	0.0156411	0.701835	UBE3B	ubiquitin protein ligase E3B	89910
ENSG00000011523	143.266	-0.166569	0.0689316	-2.41643	0.0156734	0.701835	CEP68	centrosomal protein 68	23177
ENSG00000087470	96.154	-0.183861	0.0760899	-2.41636	0.0156764	0.701835	DNM1L	dynamin 1 like	10059
ENSG00000096063	112.386	0.16547	0.0685028	2.41552	0.0157127	0.701835	SRPK1	SRSF protein kinase 1	6732
ENSG00000182944	282.625	0.157383	0.0652232	2.413	0.015822	0.701835	EWSR1	EWS RNA binding protein 1	2130
ENSG00000102780	122.107	0.234449	0.0971642	2.41291	0.0158257	0.701835	DGKH	diacylglycerol kinase eta	160851
ENSG00000188739	48.4423	0.286944	0.118966	2.41199	0.0158655	0.701835	RBM34	RNA binding motif protein 34	23029
ENSG00000158092	52.4217	0.262717	0.108963	2.41106	0.0159063	0.701835	NCK1	NCK adaptor protein 1	4690
ENSG00000105176	356.446	0.123496	0.0512464	2.40985	0.0159591	0.701835	URI1	URI1 prefoldin like chaperone	8725
ENSG00000138750	74.4678	0.312855	0.129903	2.40838	0.0160234	0.701835	NUP54	nucleoporin 54	53371
ENSG00000205476	14.0932	-0.446453	0.185389	-2.4082	0.0160315	0.701835	CCDC85C	coiled-coil domain containing 85C	317762
ENSG00000005513	7.01083	-0.743358	0.308708	-2.40797	0.0160416	0.701835	SOX8	SRY-box transcription factor 8	30812
ENSG00000149527	17.5288	-0.447215	0.185796	-2.40703	0.0160829	0.701835	PLCH2	phospholipase C eta 2	9651
ENSG00000143297	3.53404	-1.3914	0.578091	-2.40689	0.016089	0.701835	FCRL5	Fc receptor like 5	83416
ENSG00000180185	27.5225	-0.392468	0.163221	-2.40452	0.0161938	0.701835	FAHD1	fumarylacetoacetate hydrolase domain containing 1	81889
ENSG00000261098	19.5545	0.428326	0.178184	2.40383	0.0162242	0.701835	ENSG00000261098
ENSG00000186591	202.586	0.155776	0.0648282	2.4029	0.0162658	0.701835	UBE2H	ubiquitin conjugating enzyme E2 H	7328
ENSG00000100926	13.9866	-0.487141	0.202744	-2.40274	0.0162727	0.701835	TM9SF1	transmembrane 9 superfamily member 1	10548
ENSG00000173334	8.81078	-0.685689	0.285522	-2.40153	0.0163268	0.701835	TRIB1	tribbles pseudokinase 1	10221
ENSG00000274523	35.6773	-0.314443	0.131028	-2.39982	0.0164032	0.702759	RCC1L	RCC1 like	81554
ENSG00000147133	200.736	0.216552	0.0903213	2.39758	0.0165038	0.704478	TAF1	TATA-box binding protein associated factor 1	6872
ENSG00000182180	91.5009	-0.198641	0.0829292	-2.39531	0.0166064	0.704478	MRPS16	mitochondrial ribosomal protein S16	51021
ENSG00000170448	43.789	0.267074	0.111501	2.39527	0.0166083	0.704478	NFXL1	nuclear transcription factor, X-box binding like 1	152518
ENSG00000099810	66.8516	0.235071	0.0982909	2.39159	0.0167757	0.708321	MTAP	methylthioadenosine phosphorylase	4507
ENSG00000092439	220.368	0.155942	0.065233	2.39054	0.0168236	0.708321	TRPM7	transient receptor potential cation channel subfamily M member 7	54822
ENSG00000200874	4.51718	-0.818826	0.342656	-2.38964	0.0168648	0.708321	ENSG00000200874
ENSG00000107929	112.384	0.223635	0.0936496	2.38799	0.0169407	0.709182	LARP4B	La ribonucleoprotein 4B	23185
ENSG00000204172	6.19693	0.846888	0.354893	2.38632	0.0170181	0.709434	AGAP9	ArfGAP with GTPase domain, ankyrin repeat and PH domain 9	642517
ENSG00000112242	75.423	0.253346	0.106204	2.38547	0.0170574	0.709434	E2F3	E2F transcription factor 3	1871
ENSG00000138190	64.2102	0.220613	0.0925319	2.38419	0.0171169	0.709605	EXOC6	exocyst complex component 6	54536
ENSG00000100632	126.419	-0.186456	0.0783448	-2.37994	0.0173153	0.711232	ERH	ERH mRNA splicing and mitosis factor	2079
ENSG00000206976	12.8638	0.577899	0.242833	2.37982	0.017321	0.711232	ENSG00000206976
ENSG00000152778	47.7843	0.336015	0.141196	2.37978	0.0173228	0.711232	IFIT5	interferon induced protein with tetratricopeptide repeats 5	24138
ENSG00000231887	84.8551	0.342782	0.144153	2.3779	0.0174114	0.711743	PRH1	proline rich protein HaeIII subfamily 1	5554
ENSG00000140545	37.4654	-0.372747	0.156803	-2.37716	0.0174463	0.711743	MFGE8	milk fat globule-EGF factor 8 protein	4240
ENSG00000116898	60.6288	-0.295466	0.124416	-2.37482	0.0175574	0.714001	MRPS15	mitochondrial ribosomal protein S15	64960
ENSG00000148773	53.5978	-0.592496	0.249754	-2.37231	0.017677	0.716591	MKI67	marker of proliferation Ki-67	4288
ENSG00000079335	173.407	0.283093	0.119626	2.36649	0.0179579	0.717299	CDC14A	cell division cycle 14A	8556
ENSG00000175198	29.2775	0.332079	0.140349	2.36608	0.0179774	0.717299	PCCA	propionyl-CoA carboxylase subunit alpha	5095
ENSG00000063046	268.872	0.228021	0.0964589	2.36392	0.0180828	0.717299	EIF4B	eukaryotic translation initiation factor 4B	1975
ENSG00000167548	78.2175	0.203721	0.0862439	2.36215	0.0181691	0.717299	KMT2D	lysine methyltransferase 2D	8085
ENSG00000120709	49.1177	-0.257716	0.109105	-2.36209	0.0181723	0.717299	FAM53C	family with sequence similarity 53 member C	51307
ENSG00000117691	51.7224	-0.288473	0.122154	-2.36155	0.0181985	0.717299	NENF	neudesin neurotrophic factor	29937
ENSG00000099204	561.629	0.1275	0.0539911	2.36151	0.0182009	0.717299	ABLIM1	actin binding LIM protein 1	3983
ENSG00000239382	24.0365	0.390366	0.165324	2.36122	0.0182151	0.717299	ALKBH6	alkB homolog 6	84964
ENSG00000180304	34.8452	-0.314143	0.133148	-2.35935	0.018307	0.717299	OAZ2	ornithine decarboxylase antizyme 2	4947
ENSG00000214626	6.14666	0.749484	0.317806	2.35831	0.0183585	0.717299	ENSG00000214626
ENSG00000115977	735.009	0.149871	0.0635577	2.35804	0.0183719	0.717299	AAK1	AP2 associated kinase 1	22848
ENSG00000116984	291.644	0.13362	0.0566736	2.3577	0.0183884	0.717299	MTR	5-methyltetrahydrofolate-homocysteine methyltransferase	4548
ENSG00000156521	38.7147	-0.31411	0.133286	-2.35666	0.0184402	0.717299	TYSND1	trypsin domain containing 1	219743
ENSG00000199357	14.4171	0.525316	0.22298	2.35589	0.0184784	0.717299	ENSG00000199357
ENSG00000181404	10.2614	0.69666	0.296131	2.35254	0.0186459	0.718745	WASHC1	WASH complex subunit 1	100287171
ENSG00000023909	41.6022	-0.286242	0.121757	-2.35093	0.0187265	0.718745	GCLM	glutamate-cysteine ligase modifier subunit	2730
ENSG00000181722	552.248	0.194504	0.0827705	2.34993	0.0187772	0.718745	ZBTB20	zinc finger and BTB domain containing 20	26137
ENSG00000160818	170.342	-0.219467	0.0934157	-2.34936	0.0188058	0.718745	GPATCH4	G-patch domain containing 4	54865
ENSG00000072401	33.4935	0.341091	0.14529	2.34765	0.0188924	0.718745	UBE2D1	ubiquitin conjugating enzyme E2 D1	7321
ENSG00000100116	2.99823	-0.915499	0.390127	-2.34667	0.0189422	0.718745	GCAT	glycine C-acetyltransferase	23464
ENSG00000204390	40.941	-0.286736	0.122269	-2.34513	0.0190204	0.718745	HSPA1L	heat shock protein family A (Hsp70) member 1 like	3305
ENSG00000102871	139.854	-0.218308	0.0931059	-2.34473	0.0190411	0.718745	TRADD	TNFRSF1A associated via death domain	8717
ENSG00000170144	481.478	0.197256	0.0841345	2.34453	0.0190512	0.718745	HNRNPA3	heterogeneous nuclear ribonucleoprotein A3	220988
ENSG00000152782	3.46146	-0.866519	0.369894	-2.34261	0.0191492	0.718745	PANK1	pantothenate kinase 1	53354
ENSG00000279811	5.72474	0.736409	0.314407	2.34222	0.0191696	0.718745	ENSG00000279811
ENSG00000155749	21.7037	-0.377037	0.161	-2.34184	0.019189	0.718745	FLACC1	flagellum associated containing coiled-coil domains 1	130540
ENSG00000272112	8.22269	-0.590812	0.252492	-2.33993	0.0192874	0.720325	ENSG00000272112
ENSG00000131686	3.46949	1.20953	0.517733	2.3362	0.0194807	0.723518	CA6	carbonic anhydrase 6	765
ENSG00000178761	63.4084	-0.20713	0.0887634	-2.33351	0.0196216	0.723518	FAM219B	family with sequence similarity 219 member B	57184
ENSG00000171443	24.7549	-0.392624	0.1683	-2.33289	0.0196539	0.723518	ZNF524	zinc finger protein 524	147807
ENSG00000261061	4.01015	-0.796883	0.342029	-2.32987	0.0198131	0.723518	ENSG00000261061
ENSG00000103064	170.577	0.168445	0.0723019	2.32974	0.0198197	0.723518	SLC7A6	solute carrier family 7 member 6	9057
ENSG00000231389	73.5843	-0.415991	0.178651	-2.32851	0.019885	0.723518	HLA-DPA1	major histocompatibility complex, class II, DP alpha 1	3113
ENSG00000119596	367.733	0.123805	0.0531966	2.3273	0.0199492	0.723518	YLPM1	YLP motif containing 1	56252
ENSG00000123737	150.878	-0.209813	0.0901836	-2.32651	0.0199914	0.723518	EXOSC9	exosome component 9	5393
ENSG00000070444	70.9617	-0.220172	0.0946393	-2.32643	0.0199956	0.723518	MNT	MAX network transcriptional repressor	4335
ENSG00000177854	17.3692	-0.443118	0.190477	-2.32636	0.0199993	0.723518	TMEM187	transmembrane protein 187	8269
ENSG00000166452	20.4749	-0.362669	0.155904	-2.32623	0.0200061	0.723518	AKIP1	A-kinase interacting protein 1	56672
ENSG00000081237	2112.13	0.0928177	0.0399148	2.3254	0.0200506	0.723518	PTPRC	protein tyrosine phosphatase receptor type C	5788
ENSG00000160654	706.333	0.0987932	0.0425573	2.32142	0.0202643	0.728319	CD3G	CD3g molecule	917
ENSG00000262312	7.24861	-0.714826	0.308106	-2.32006	0.0203376	0.728319	ENSG00000262312
ENSG00000128872	38.7604	0.293812	0.126788	2.31735	0.0204846	0.728319	TMOD2	tropomodulin 2	29767
ENSG00000186908	77.1946	0.192032	0.0828938	2.3166	0.0205256	0.728319	ZDHHC17	zinc finger DHHC-type containing 17	23390
ENSG00000100784	208.91	0.191005	0.0825675	2.31331	0.0207053	0.728319	RPS6KA5	ribosomal protein S6 kinase A5	9252
ENSG00000104859	58.8029	-0.221799	0.0959367	-2.31193	0.0207813	0.728319	CLASRP	CLK4 associating serine/arginine rich protein	11129
ENSG00000218596	70.0603	0.379155	0.164018	2.31167	0.0207961	0.728319	ENSG00000218596
ENSG00000084693	9.57031	-0.518649	0.224365	-2.31163	0.0207979	0.728319	AGBL5	ATP/GTP binding protein like 5	60509
ENSG00000130749	116.931	-0.165225	0.0715159	-2.31032	0.0208702	0.728319	ZC3H4	zinc finger CCCH-type containing 4	23211
ENSG00000049618	519.43	0.186888	0.0809071	2.30991	0.020893	0.728319	ARID1B	AT-rich interaction domain 1B	57492
ENSG00000171681	382.222	0.119884	0.0519111	2.3094	0.0209213	0.728319	ATF7IP	activating transcription factor 7 interacting protein	55729
ENSG00000157764	136.431	0.163066	0.0706258	2.30887	0.0209507	0.728319	BRAF	B-Raf proto-oncogene, serine/threonine kinase	673
ENSG00000136026	51.054	-0.30043	0.130129	-2.3087	0.0209601	0.728319	CKAP4	cytoskeleton associated protein 4	10970
ENSG00000119396	198.812	0.142199	0.0616275	2.3074	0.0210326	0.728319	RAB14	RAB14, member RAS oncogene family	51552
ENSG00000198728	30.2129	0.578986	0.251288	2.30407	0.0212185	0.728319	LDB1	LIM domain binding 1	8861
ENSG00000186298	196.553	-0.143475	0.0622789	-2.30375	0.0212365	0.728319	PPP1CC	protein phosphatase 1 catalytic subunit gamma	5501
ENSG00000232677	5.75774	-0.921255	0.399952	-2.30342	0.0212554	0.728319	LINC00665	long intergenic non-protein coding RNA 665	100506930
ENSG00000144120	13.0359	-0.460227	0.200094	-2.30005	0.0214454	0.728319	TMEM177	transmembrane protein 177	80775
ENSG00000132313	45.8212	-0.270273	0.117572	-2.29878	0.0215173	0.728319	MRPL35	mitochondrial ribosomal protein L35	51318
ENSG00000168476	26.3353	-0.361748	0.157415	-2.29806	0.0215583	0.728319	REEP4	receptor accessory protein 4	80346
ENSG00000100345	663.245	0.123323	0.0536815	2.29731	0.0216008	0.728319	MYH9	myosin heavy chain 9	4627
ENSG00000184414	9.40064	-0.54783	0.238539	-2.2966	0.0216414	0.728319	ENSG00000184414
ENSG00000106244	88.4983	0.219552	0.0956102	2.29632	0.0216574	0.728319	PDAP1	PDGFA associated protein 1	11333
ENSG00000131067	16.9507	-0.451185	0.196526	-2.2958	0.0216874	0.728319	GGT7	gamma-glutamyltransferase 7	2686
ENSG00000113441	437.285	0.139296	0.0607323	2.2936	0.0218135	0.728319	LNPEP	leucyl and cystinyl aminopeptidase	4012
ENSG00000126756	216.839	-0.16164	0.0704885	-2.29314	0.0218402	0.728319	UXT	ubiquitously expressed prefoldin like chaperone	8409
ENSG00000252835	55.0506	0.319206	0.139251	2.2923	0.0218881	0.728319	SCARNA21	small Cajal body-specific RNA 21	677763
ENSG00000169372	14.3323	0.495032	0.216153	2.2902	0.0220098	0.728319	CRADD	CASP2 and RIPK1 domain containing adaptor with death domain	8738
ENSG00000121895	60.448	-0.314125	0.137191	-2.2897	0.0220389	0.728319	TMEM156	transmembrane protein 156	80008
ENSG00000162929	13.112	0.484645	0.211767	2.28857	0.0221042	0.728319	KIAA1841	KIAA1841	84542
ENSG00000256092	7.27183	-0.638986	0.279253	-2.2882	0.0221261	0.728319	ENSG00000256092
ENSG00000071246	9.78055	-0.666318	0.291254	-2.28775	0.0221518	0.728319	VASH1	vasohibin 1	22846
ENSG00000213442	15.9244	0.465816	0.203726	2.28648	0.0222259	0.728319	ENSG00000213442
ENSG00000143228	13.3638	-0.483611	0.211554	-2.286	0.0222545	0.728319	NUF2	NUF2 component of NDC80 kinetochore complex	83540
ENSG00000089876	14.227	0.493631	0.216063	2.28466	0.0223328	0.728319	DHX32	DEAH-box helicase 32 (putative)	55760
ENSG00000197779	14.536	0.437839	0.191763	2.28323	0.0224171	0.728319	ZNF81	zinc finger protein 81	347344
ENSG00000186814	53.6051	-0.241762	0.105893	-2.28308	0.0224254	0.728319	ZSCAN30	zinc finger and SCAN domain containing 30	100101467
ENSG00000241258	73.7512	0.196399	0.0860519	2.28233	0.0224698	0.728319	CRCP	CGRP receptor component	27297
ENSG00000048707	175.846	0.161234	0.0706728	2.28141	0.0225239	0.728319	VPS13D	vacuolar protein sorting 13 homolog D	55187
ENSG00000215021	172.989	-0.146209	0.0641391	-2.27956	0.0226336	0.728319	PHB2	prohibitin 2	11331
ENSG00000042286	6.66442	0.667099	0.292865	2.27784	0.0227362	0.728319	AIFM2	apoptosis inducing factor mitochondria associated 2	84883
ENSG00000147654	110.532	-0.177657	0.0780081	-2.27742	0.0227614	0.728319	EBAG9	estrogen receptor binding site associated antigen 9	9166
ENSG00000120742	298.634	-0.141326	0.0620872	-2.27625	0.0228313	0.728319	SERP1	stress associated endoplasmic reticulum protein 1	27230
ENSG00000175274	6.0345	0.73894	0.32466	2.27604	0.0228437	0.728319	TP53I11	tumor protein p53 inducible protein 11	9537
ENSG00000072042	157.968	-0.143153	0.0629139	-2.27538	0.0228833	0.728319	RDH11	retinol dehydrogenase 11	51109
ENSG00000267368	20.0126	2.3643	1.03938	2.27472	0.022923	0.728319	UPK3BL1	uroplakin 3B like 1	100134938
ENSG00000163932	14.481	-0.430267	0.189199	-2.27415	0.0229567	0.728319	PRKCD	protein kinase C delta	5580
ENSG00000136710	62.513	0.264656	0.11639	2.27387	0.0229736	0.728319	CCDC115	coiled-coil domain containing 115	84317
ENSG00000120159	49.324	0.267974	0.117881	2.27325	0.0230111	0.728319	CAAP1	caspase activity and apoptosis inhibitor 1	79886
ENSG00000103042	16.0418	-0.476512	0.209666	-2.27272	0.0230433	0.728319	SLC38A7	solute carrier family 38 member 7	55238
ENSG00000023572	24.676	-0.320466	0.141047	-2.27205	0.0230833	0.728319	GLRX2	glutaredoxin 2	51022
ENSG00000229245	4.00024	-2.10603	0.927542	-2.27055	0.0231743	0.729229	ENSG00000229245
ENSG00000113068	153.136	-0.148334	0.0654051	-2.26792	0.0233341	0.729229	PFDN1	prefoldin subunit 1	5201
ENSG00000215252	340.422	0.26598	0.117286	2.26778	0.0233426	0.729229	GOLGA8B	golgin A8 family member B	440270
ENSG00000198265	305.964	0.153816	0.0678573	2.26676	0.0234049	0.729229	HELZ	helicase with zinc finger	9931
ENSG00000149311	1074.34	0.157951	0.0696879	2.26655	0.0234175	0.729229	ATM	ATM serine/threonine kinase	472
ENSG00000170043	70.9347	-0.238487	0.105266	-2.26557	0.023478	0.729229	TRAPPC1	trafficking protein particle complex 1	58485
ENSG00000114331	249.934	0.142346	0.0628451	2.26503	0.0235107	0.729229	ACAP2	ArfGAP with coiled-coil, ankyrin repeat and PH domains 2	23527
ENSG00000146463	121.936	0.181757	0.0802801	2.26404	0.0235716	0.729353	ZMYM4	zinc finger MYM-type containing 4	9202
ENSG00000112773	41.5908	-0.266834	0.117913	-2.26298	0.0236371	0.729469	TENT5A	terminal nucleotidyltransferase 5A	55603
ENSG00000223599	12.5419	0.523876	0.231585	2.26213	0.0236892	0.729469	ENSG00000223599
ENSG00000087088	7.6869	-0.607052	0.268684	-2.25935	0.0238614	0.730827	BAX	BCL2 associated X, apoptosis regulator	581
ENSG00000100348	88.4185	-0.272507	0.120634	-2.25895	0.0238862	0.730827	TXN2	thioredoxin 2	25828
ENSG00000172575	427.147	0.0995281	0.0440756	2.25812	0.0239381	0.730827	RASGRP1	RAS guanyl releasing protein 1	10125
ENSG00000184661	3.12396	-0.955422	0.423309	-2.25703	0.0240061	0.730827	CDCA2	cell division cycle associated 2	157313
ENSG00000141446	207.663	0.17003	0.07534	2.25683	0.0240186	0.730827	ESCO1	establishment of sister chromatid cohesion N-acetyltransferase 1	114799
ENSG00000105612	51.691	-0.251564	0.111529	-2.2556	0.0240959	0.731441	DNASE2	deoxyribonuclease 2, lysosomal	1777
ENSG00000117632	131.915	-0.181984	0.0807669	-2.2532	0.0242465	0.734274	STMN1	stathmin 1	3925
ENSG00000157349	36.0894	-0.319257	0.141792	-2.25159	0.0243483	0.735087	DDX19B	DEAD-box helicase 19B	11269
ENSG00000100084	3.75987	-0.8515	0.378283	-2.25096	0.0243881	0.735087	HIRA	histone cell cycle regulator	7290
ENSG00000165661	19.5468	-0.379859	0.168934	-2.24857	0.0245398	0.736463	QSOX2	quiescin sulfhydryl oxidase 2	169714
ENSG00000185825	73.1753	0.321402	0.143043	2.24689	0.0246469	0.736463	BCAP31	B cell receptor associated protein 31	10134
ENSG00000126787	3.82995	-0.757042	0.337092	-2.2458	0.0247168	0.736463	DLGAP5	DLG associated protein 5	9787
ENSG00000160305	201.663	0.194548	0.08663	2.24574	0.0247207	0.736463	DIP2A	disco interacting protein 2 homolog A	23181
ENSG00000272918	15.191	0.424927	0.189402	2.24352	0.0248634	0.736463	ENSG00000272918
ENSG00000140396	94.2632	0.195381	0.0871618	2.2416	0.0249875	0.736463	NCOA2	nuclear receptor coactivator 2	10499
ENSG00000204842	200.805	0.142908	0.0637677	2.24107	0.0250218	0.736463	ATXN2	ataxin 2	6311
ENSG00000154305	241.895	0.116242	0.0519021	2.23964	0.0251141	0.736463	MIA3	MIA SH3 domain ER export factor 3	375056
ENSG00000198952	21.2318	0.368704	0.164631	2.23958	0.0251182	0.736463	SMG5	SMG5 nonsense mediated mRNA decay factor	23381
ENSG00000131171	163.323	-0.137219	0.0612722	-2.23951	0.0251231	0.736463	SH3BGRL	SH3 domain binding glutamate rich protein like	6451
ENSG00000244187	22.3357	-0.363661	0.162386	-2.23948	0.0251248	0.736463	TMEM141	transmembrane protein 141	85014
ENSG00000103512	19.2768	-0.378616	0.169252	-2.23699	0.0252869	0.736463	NOMO1	NODAL modulator 1	23420
ENSG00000123810	21.4908	-0.370225	0.165599	-2.23567	0.0253736	0.736463	B9D2	B9 domain containing 2	80776
ENSG00000210100	10.7742	-0.523958	0.234367	-2.23563	0.0253762	0.736463	ENSG00000210100
ENSG00000166669	139.357	0.194105	0.0868463	2.23504	0.0254144	0.736463	ATF7IP2	activating transcription factor 7 interacting protein 2	80063
ENSG00000071054	425.442	0.128548	0.0575298	2.23446	0.0254531	0.736463	MAP4K4	mitogen-activated protein kinase kinase kinase kinase 4	9448
ENSG00000170142	96.6302	-0.214067	0.095879	-2.23267	0.0255704	0.736463	UBE2E1	ubiquitin conjugating enzyme E2 E1	7324
ENSG00000132953	47.9932	0.290949	0.130318	2.23261	0.0255744	0.736463	XPO4	exportin 4	64328
ENSG00000167985	61.6007	-0.217145	0.0972902	-2.23193	0.0256199	0.736463	SDHAF2	succinate dehydrogenase complex assembly factor 2	54949
ENSG00000145990	11.642	-0.47128	0.211195	-2.23149	0.0256488	0.736463	GFOD1	glucose-fructose oxidoreductase domain containing 1	54438
ENSG00000148334	20.1877	-0.380808	0.170828	-2.22919	0.0258015	0.736463	PTGES2	prostaglandin E synthase 2	80142
ENSG00000182512	69.3264	-0.214827	0.0963898	-2.22874	0.0258315	0.736463	GLRX5	glutaredoxin 5	51218
ENSG00000154727	40.2605	0.366429	0.164451	2.2282	0.025867	0.736463	GABPA	GA binding protein transcription factor subunit alpha	2551
ENSG00000175707	8.57336	-0.536568	0.240858	-2.22774	0.0258979	0.736463	KDF1	keratinocyte differentiation factor 1	126695
ENSG00000055147	45.5347	-0.239964	0.107745	-2.22715	0.0259374	0.736463	FAM114A2	family with sequence similarity 114 member A2	10827
ENSG00000270072	20.4288	0.453495	0.203692	2.22638	0.0259887	0.736463	ENSG00000270072
ENSG00000102893	124.141	0.215226	0.0967087	2.22551	0.0260472	0.736463	PHKB	phosphorylase kinase regulatory subunit beta	5257
ENSG00000112339	131.799	0.193166	0.0868524	2.22407	0.0261434	0.736463	HBS1L	HBS1 like translational GTPase	10767
ENSG00000041880	15.4752	-0.45808	0.206038	-2.22328	0.0261972	0.736463	PARP3	poly(ADP-ribose) polymerase family member 3	10039
ENSG00000139291	44.9455	-0.271673	0.122204	-2.22312	0.0262078	0.736463	TMEM19	transmembrane protein 19	55266
ENSG00000115661	35.0072	-0.284511	0.128033	-2.22217	0.0262722	0.736463	STK16	serine/threonine kinase 16	8576
ENSG00000063241	3.56195	-0.821291	0.369656	-2.22177	0.0262987	0.736463	ISOC2	isochorismatase domain containing 2	79763
ENSG00000137968	2.95892	-2.03518	0.916414	-2.22081	0.0263641	0.736463	SLC44A5	solute carrier family 44 member 5	204962
ENSG00000151422	48.324	0.252296	0.113624	2.22045	0.0263885	0.736463	FER	FER tyrosine kinase	2241
ENSG00000230673	31.5367	0.355329	0.160141	2.21885	0.0264971	0.736764	ENSG00000230673
ENSG00000248592	4.77964	0.713888	0.321899	2.21774	0.0265726	0.736764	STIMATE-MUSTN1	STIMATE-MUSTN1 readthrough	100526772
ENSG00000232859	39.6285	-0.279326	0.125966	-2.21747	0.0265908	0.736764	LYRM9	LYR motif containing 9	201229
ENSG00000123684	81.9526	0.266714	0.120309	2.21691	0.0266293	0.736764	LPGAT1	lysophosphatidylglycerol acyltransferase 1	9926
ENSG00000209082	142.315	-0.215253	0.0971719	-2.21518	0.0267477	0.737881	ENSG00000209082
ENSG00000272316	32.2073	0.341548	0.154223	2.21464	0.0267849	0.737881	ENSG00000272316
ENSG00000174177	11.2206	0.504868	0.228285	2.21156	0.0269968	0.740692	CTU2	cytosolic thiouridylase subunit 2	348180
ENSG00000124299	47.9373	-0.248713	0.112466	-2.21146	0.0270041	0.740692	PEPD	peptidase D	5184
ENSG00000173200	83.6584	0.25742	0.116446	2.21065	0.0270604	0.740692	PARP15	poly(ADP-ribose) polymerase family member 15	165631
ENSG00000164898	25.8184	0.357632	0.161943	2.20839	0.0272173	0.743397	FMC1	formation of mitochondrial complex V assembly factor 1 homolog	154791
ENSG00000214067	10.1616	0.558272	0.252982	2.20676	0.0273308	0.743747	ENSG00000214067
ENSG00000149231	182.973	-0.199242	0.0902962	-2.20654	0.0273462	0.743747	CCDC82	coiled-coil domain containing 82	79780
ENSG00000186866	35.2893	0.285054	0.129419	2.20257	0.0276252	0.749744	POFUT2	protein O-fucosyltransferase 2	23275
ENSG00000138641	60.0873	0.238562	0.108417	2.20042	0.0277773	0.752277	HERC3	HECT and RLD domain containing E3 ubiquitin protein ligase 3	8916
ENSG00000184209	53.8988	-0.260301	0.118358	-2.19927	0.0278588	0.752321	SNRNP35	small nuclear ribonucleoprotein U11/U12 subunit 35	11066
ENSG00000172765	70.3899	0.195367	0.0888628	2.19853	0.0279116	0.752321	TMCC1	transmembrane and coiled-coil domain family 1	23023
ENSG00000105355	46.6404	-0.258494	0.117609	-2.19792	0.0279551	0.752321	PLIN3	perilipin 3	10226
ENSG00000110514	60.1654	0.226844	0.103355	2.1948	0.0281782	0.75638	MADD	MAP kinase activating death domain	8567
ENSG00000160602	19.9511	-0.376913	0.171791	-2.19402	0.0282342	0.75638	NEK8	NIMA related kinase 8	284086
ENSG00000272578	42.5186	0.294361	0.134215	2.19321	0.0282922	0.75638	ENSG00000272578
ENSG00000197457	175.021	-0.200375	0.091402	-2.19224	0.0283624	0.75638	STMN3	stathmin 3	50861
ENSG00000169598	35.7305	0.312767	0.142705	2.1917	0.0284012	0.75638	DFFB	DNA fragmentation factor subunit beta	1677
ENSG00000228956	121.424	0.211992	0.0967906	2.19021	0.028509	0.757677	ENSG00000228956
ENSG00000196139	6.27575	-0.625087	0.285667	-2.18817	0.0286573	0.758548	AKR1C3	aldo-keto reductase family 1 member C3	8644
ENSG00000165288	152.717	0.176188	0.08052	2.18812	0.0286606	0.758548	BRWD3	bromodomain and WD repeat domain containing 3	254065
ENSG00000101986	6.43463	0.610004	0.278937	2.18689	0.0287506	0.758548	ABCD1	ATP binding cassette subfamily D member 1	215
ENSG00000198648	88.9049	0.201504	0.092188	2.18579	0.028831	0.758548	STK39	serine/threonine kinase 39	27347
ENSG00000108828	41.1485	-0.344707	0.157711	-2.1857	0.0288378	0.758548	VAT1	vesicle amine transport 1	10493
ENSG00000170832	41.4346	0.258592	0.118396	2.18413	0.0289528	0.759943	USP32	ubiquitin specific peptidase 32	84669
ENSG00000107521	101.864	-0.20761	0.0950955	-2.18317	0.0290234	0.759943	HPS1	HPS1 biogenesis of lysosomal organelles complex 3 subunit 1	3257
ENSG00000118007	182.752	0.165419	0.0757989	2.18234	0.0290841	0.759943	STAG1	stromal antigen 1	10274
ENSG00000252498	90.8008	0.239042	0.109597	2.1811	0.0291759	0.759943	ENSG00000252498
ENSG00000210049	77.2202	-0.28078	0.128746	-2.18087	0.0291928	0.759943	ENSG00000210049
ENSG00000004534	273.382	0.193556	0.0887813	2.18014	0.0292468	0.759943	RBM6	RNA binding motif protein 6	10180
ENSG00000183665	22.8514	-0.368436	0.169282	-2.17647	0.0295204	0.765498	TRMT12	tRNA methyltransferase 12 homolog	55039
ENSG00000175893	55.3531	0.251626	0.115687	2.17505	0.0296262	0.766469	ZDHHC21	zinc finger DHHC-type containing 21	340481
ENSG00000146223	154.047	-0.177696	0.0817294	-2.1742	0.02969	0.766469	RPL7L1	ribosomal protein L7 like 1	285855
ENSG00000149476	19.2744	-0.437142	0.20117	-2.173	0.0297805	0.766469	TKFC	triokinase and FMN cyclase	26007
ENSG00000100503	469.434	0.144046	0.0662958	2.17278	0.0297971	0.766469	NIN	ninein	51199
ENSG00000118689	93.5765	-0.198095	0.0913248	-2.16912	0.0300734	0.772025	FOXO3	forkhead box O3	2309
ENSG00000163528	16.5958	-0.409434	0.188873	-2.16777	0.0301758	0.77309	CHCHD4	coiled-coil-helix-coiled-coil-helix domain containing 4	131474
ENSG00000109046	285.513	-0.102269	0.047244	-2.1647	0.0304108	0.77309	WSB1	WD repeat and SOCS box containing 1	26118
ENSG00000078747	61.5593	0.209687	0.0969023	2.1639	0.0304723	0.77309	ITCH	itchy E3 ubiquitin protein ligase	83737
ENSG00000225783	223.958	-0.205154	0.0948131	-2.16377	0.0304816	0.77309	MIAT	myocardial infarction associated transcript	440823
ENSG00000215421	125.552	0.177915	0.0822475	2.16317	0.0305283	0.77309	ZNF407	zinc finger protein 407	55628
ENSG00000145022	26.607	-0.319518	0.147786	-2.16203	0.0306157	0.77309	TCTA	T cell leukemia translocation altered	6988
ENSG00000143222	161.136	-0.145762	0.0674462	-2.16115	0.0306834	0.77309	UFC1	ubiquitin-fold modifier conjugating enzyme 1	51506
ENSG00000076641	636.92	0.113441	0.0524924	2.1611	0.0306879	0.77309	PAG1	phosphoprotein membrane anchor with glycosphingolipid microdomains 1	55824
ENSG00000125944	435.707	0.110265	0.0510273	2.1609	0.0307028	0.77309	HNRNPR	heterogeneous nuclear ribonucleoprotein R	10236
ENSG00000166503	24.9995	-0.492785	0.228095	-2.16044	0.0307387	0.77309	HDGFL3	HDGF like 3	50810
ENSG00000127884	52.3052	-0.237662	0.110033	-2.15992	0.0307787	0.77309	ECHS1	enoyl-CoA hydratase, short chain 1	1892
ENSG00000258701	2.47178	-1.06071	0.491345	-2.15879	0.0308666	0.773779	LINC00638	long intergenic non-protein coding RNA 638	196872
ENSG00000009780	54.8341	-0.197792	0.0916841	-2.15732	0.030981	0.775129	FAM76A	family with sequence similarity 76 member A	199870
ENSG00000120875	13.4556	0.814828	0.378594	2.15225	0.0313778	0.783528	DUSP4	dual specificity phosphatase 4	1846
ENSG00000272509	4.8316	0.781039	0.363511	2.1486	0.0316664	0.788395	ENSG00000272509
ENSG00000256188	23.8884	0.397987	0.185263	2.14823	0.0316958	0.788395	TAS2R30	taste 2 receptor member 30	259293
ENSG00000124098	109.454	-0.172596	0.0803896	-2.14699	0.0317942	0.78931	FAM210B	family with sequence similarity 210 member B	116151
ENSG00000140262	102.141	0.184474	0.0860307	2.14428	0.0320104	0.791203	TCF12	transcription factor 12	6938
ENSG00000159216	102.344	0.167774	0.0782479	2.14414	0.0320217	0.791203	RUNX1	RUNX family transcription factor 1	861
ENSG00000279283	16.7537	-0.42179	0.196869	-2.14249	0.032154	0.791203	ENSG00000279283
ENSG00000131323	85.0175	0.207913	0.0970846	2.14156	0.0322286	0.791203	TRAF3	TNF receptor associated factor 3	7187
ENSG00000046651	500.776	-0.143855	0.0671915	-2.14097	0.0322761	0.791203	OFD1	OFD1 centriole and centriolar satellite protein	8481
ENSG00000264745	7.10763	-0.724655	0.338485	-2.14088	0.032284	0.791203	TTC39C-AS1	TTC39C antisense RNA 1	102724246
ENSG00000129932	7.49982	-0.541632	0.253023	-2.14064	0.0323028	0.791203	DOHH	deoxyhypusine hydroxylase	83475
ENSG00000039560	3.04972	0.947365	0.442756	2.1397	0.032379	0.791556	RAI14	retinoic acid induced 14	26064
ENSG00000166295	314.635	-0.123273	0.0576672	-2.13766	0.0325441	0.792679	ANAPC16	anaphase promoting complex subunit 16	119504
ENSG00000205744	109.737	-0.165663	0.0775113	-2.13728	0.032575	0.792679	DENND1C	DENN domain containing 1C	79958
ENSG00000100592	169.57	-0.153689	0.0719233	-2.13684	0.0326106	0.792679	DAAM1	dishevelled associated activator of morphogenesis 1	23002
ENSG00000101413	40.6363	0.26996	0.12661	2.13222	0.0329886	0.799637	RPRD1B	regulation of nuclear pre-mRNA domain containing 1B	58490
ENSG00000212464	48.4209	0.289411	0.135758	2.13182	0.0330217	0.799637	SNORA12	small nucleolar RNA, H/ACA box 12	677800
ENSG00000100354	1152.6	0.0996332	0.0468153	2.12822	0.0333191	0.8028	TNRC6B	trinucleotide repeat containing adaptor 6B	23112
ENSG00000032444	19.2894	-0.366609	0.17229	-2.12786	0.0333486	0.8028	PNPLA6	patatin like phospholipase domain containing 6	10908
ENSG00000102678	8.53125	0.594028	0.27923	2.12738	0.0333889	0.8028	FGF9	fibroblast growth factor 9	2254
ENSG00000006756	8.44107	-0.585701	0.275343	-2.12717	0.0334061	0.8028	ARSD	arylsulfatase D	414
ENSG00000167778	53.1862	-0.25897	0.121791	-2.12635	0.0334739	0.8028	SPRYD3	SPRY domain containing 3	84926
ENSG00000186197	8.03296	-0.574271	0.270169	-2.1256	0.0335368	0.8028	EDARADD	EDAR associated death domain	128178
ENSG00000240024	7.25014	-0.556772	0.26228	-2.12282	0.0337691	0.8028	LINC00888	long intergenic non-protein coding RNA 888	100505687
ENSG00000132906	13.7437	0.533815	0.251835	2.1197	0.0340315	0.8028	CASP9	caspase 9	842
ENSG00000244041	7.12274	-0.528587	0.249373	-2.11967	0.0340341	0.8028	ENSG00000244041
ENSG00000147604	804.834	-0.088216	0.0416211	-2.1195	0.0340479	0.8028	RPL7	ribosomal protein L7	6129
ENSG00000227097	7.62951	0.838446	0.39559	2.11948	0.03405	0.8028	ENSG00000227097
ENSG00000204351	41.4697	0.26217	0.12377	2.1182	0.0341582	0.8028	SKIV2L	Ski2 like RNA helicase	6499
ENSG00000166681	106.552	-0.324443	0.153185	-2.11797	0.0341773	0.8028	BEX3	brain expressed X-linked 3	27018
ENSG00000175573	53.5752	-0.281387	0.132915	-2.11705	0.0342556	0.8028	C11orf68	chromosome 11 open reading frame 68	83638
ENSG00000279078	73.2738	0.281218	0.132908	2.11587	0.0343555	0.8028	SND1-IT1	SND1 intronic transcript 1	27099
ENSG00000278970	61.2958	-0.232073	0.109712	-2.1153	0.0344046	0.8028	HEIH	hepatocellular carcinoma up-regulated EZH2-associated long non-coding RNA	100859930
ENSG00000143207	47.4447	0.247556	0.117034	2.11525	0.0344089	0.8028	COP1	COP1 E3 ubiquitin ligase	64326
ENSG00000204261	162.829	-0.167797	0.0793331	-2.11509	0.0344219	0.8028	PSMB8-AS1	PSMB8 antisense RNA 1 (head to head)	100507463
ENSG00000181090	136.081	0.147744	0.0698725	2.11448	0.0344744	0.8028	EHMT1	euchromatic histone lysine methyltransferase 1	79813
ENSG00000102078	18.3097	-0.362877	0.171664	-2.11388	0.0345256	0.8028	SLC25A14	solute carrier family 25 member 14	9016
ENSG00000075234	6.29501	-0.618509	0.292671	-2.11333	0.0345728	0.8028	TTC38	tetratricopeptide repeat domain 38	55020
ENSG00000068489	15.3356	-0.381221	0.180479	-2.11227	0.0346631	0.8028	PRR11	proline rich 11	55771
ENSG00000181126	15.3074	-2.84846	1.3486	-2.11216	0.0346725	0.8028	HLA-V	major histocompatibility complex, class I, V (pseudogene)	352962
ENSG00000214114	29.2054	-0.288822	0.136775	-2.11166	0.0347155	0.8028	MYCBP	MYC binding protein	26292
ENSG00000100523	215.556	0.162304	0.0768901	2.11086	0.0347844	0.8028	DDHD1	DDHD domain containing 1	80821
ENSG00000210112	7.9025	-0.662481	0.31397	-2.11001	0.0348575	0.8028	ENSG00000210112
ENSG00000089289	214.285	-0.154128	0.0731088	-2.1082	0.0350137	0.8028	IGBP1	immunoglobulin binding protein 1	3476
ENSG00000090554	21.9669	0.358452	0.170055	2.10786	0.0350434	0.8028	FLT3LG	fms related tyrosine kinase 3 ligand	2323
ENSG00000120509	18.9027	-0.368489	0.174864	-2.10729	0.0350924	0.8028	PDZD11	PDZ domain containing 11	51248
ENSG00000102796	30.724	-0.299998	0.142372	-2.10715	0.0351046	0.8028	DHRS12	dehydrogenase/reductase 12	79758
ENSG00000259706	3.5086	-0.781094	0.370837	-2.1063	0.0351782	0.8028	HSP90B2P	heat shock protein 90 beta family member 2, pseudogene	7190
ENSG00000068366	53.7114	0.220744	0.104818	2.10598	0.0352061	0.8028	ACSL4	acyl-CoA synthetase long chain family member 4	2182
ENSG00000118762	25.6223	-0.344688	0.163789	-2.10447	0.0353379	0.8028	PKD2	polycystin 2, transient receptor potential cation channel	5311
ENSG00000162408	146.782	0.225031	0.106933	2.10441	0.0353424	0.8028	NOL9	nucleolar protein 9	79707
ENSG00000111641	29.4095	-0.284605	0.135245	-2.10437	0.0353457	0.8028	NOP2	NOP2 nucleolar protein	4839
ENSG00000182551	101.298	-0.158806	0.0755496	-2.10201	0.0355523	0.805727	ADI1	acireductone dioxygenase 1	55256
ENSG00000104835	13.052	-0.417303	0.198615	-2.10106	0.0356357	0.805727	SARS2	seryl-tRNA synthetase 2, mitochondrial	54938
ENSG00000128656	9.96678	-0.644011	0.306563	-2.10075	0.0356633	0.805727	CHN1	chimerin 1	1123
ENSG00000067369	105.417	0.158783	0.0756435	2.0991	0.0358084	0.807449	TP53BP1	tumor protein p53 binding protein 1	7158
ENSG00000149970	74.7478	0.25211	0.120153	2.09824	0.035884	0.807449	CNKSR2	connector enhancer of kinase suppressor of Ras 2	22866
ENSG00000182979	80.4167	0.351448	0.167579	2.09721	0.035975	0.807449	MTA1	metastasis associated 1	9112
ENSG00000167112	34.1394	-0.263223	0.125522	-2.09702	0.0359917	0.807449	TRUB2	TruB pseudouridine synthase family member 2	26995
ENSG00000153201	292.005	0.136217	0.0650137	2.0952	0.0361533	0.809658	RANBP2	RAN binding protein 2	5903
ENSG00000103145	27.0365	-0.2994	0.143072	-2.09265	0.0363804	0.81332	HCFC1R1	host cell factor C1 regulator 1	54985
ENSG00000178802	54.2423	-0.234463	0.112119	-2.0912	0.0365105	0.813389	MPI	mannose phosphate isomerase	4351
ENSG00000136149	13.8716	-0.416226	0.199159	-2.08992	0.0366252	0.813389	ENSG00000136149
ENSG00000197599	3.81501	0.885541	0.423955	2.08876	0.0367293	0.813389	CCDC154	coiled-coil domain containing 154	645811
ENSG00000265218	7.5975	1.00485	0.481229	2.08809	0.03679	0.813389	ENSG00000265218
ENSG00000277147	53.3664	-0.243046	0.116421	-2.08764	0.0368301	0.813389	LINC00869	long intergenic non-protein coding RNA 869	57234
ENSG00000138468	345.57	0.156428	0.0749792	2.08628	0.0369529	0.813389	SENP7	SUMO specific peptidase 7	57337
ENSG00000138071	561.148	0.107592	0.0515759	2.08609	0.0369701	0.813389	ACTR2	actin related protein 2	10097
ENSG00000283498	38.564	0.291676	0.139828	2.08596	0.0369818	0.813389	MIR1244-2	microRNA 1244-2	100422885
ENSG00000164008	26.1408	-0.282251	0.135354	-2.08527	0.0370446	0.813389	C1orf50	chromosome 1 open reading frame 50	79078
ENSG00000134291	28.3022	-0.290094	0.139116	-2.08527	0.037045	0.813389	TMEM106C	transmembrane protein 106C	79022
ENSG00000211592	165.723	-1.00791	0.483444	-2.08486	0.0370819	0.813389	ENSG00000211592
ENSG00000153827	374.913	0.113291	0.0543644	2.08392	0.0371677	0.813481	TRIP12	thyroid hormone receptor interactor 12	9320
ENSG00000196505	29.4414	0.266522	0.127925	2.08342	0.0372131	0.813481	GDAP2	ganglioside induced differentiation associated protein 2	54834
ENSG00000107077	74.0693	0.181315	0.0872168	2.0789	0.037627	0.820397	KDM4C	lysine demethylase 4C	23081
ENSG00000187554	12.9853	-0.477309	0.229634	-2.07856	0.0376576	0.820397	TLR5	toll like receptor 5	7100
ENSG00000185432	19.5473	-0.444773	0.214093	-2.07748	0.0377574	0.821174	METTL7A	methyltransferase like 7A	25840
ENSG00000100353	314.719	-0.100503	0.0484407	-2.07476	0.038009	0.821915	EIF3D	eukaryotic translation initiation factor 3 subunit D	8664
ENSG00000158470	33.6004	-0.416894	0.201051	-2.07358	0.0381188	0.821915	B4GALT5	beta-1,4-galactosyltransferase 5	9334
ENSG00000233330	9.6471	-0.595276	0.287111	-2.07333	0.0381413	0.821915	ENSG00000233330
ENSG00000134824	5.9722	1.90254	0.917642	2.07329	0.0381453	0.821915	FADS2	fatty acid desaturase 2	9415
ENSG00000124659	59.5372	-0.255132	0.123059	-2.07325	0.0381488	0.821915	TBCC	tubulin folding cofactor C	6903
ENSG00000177600	1693.79	0.171901	0.0829651	2.07197	0.0382685	0.821915	RPLP2	ribosomal protein lateral stalk subunit P2	6181
ENSG00000199545	4.70621	0.736704	0.355721	2.07102	0.0383573	0.821915	ENSG00000199545
ENSG00000140749	4.10346	1.17022	0.56519	2.07049	0.0384061	0.821915	IGSF6	immunoglobulin superfamily member 6	10261
ENSG00000185522	7.16014	-0.587111	0.283594	-2.07025	0.0384287	0.821915	LMNTD2	lamin tail domain containing 2	256329
ENSG00000102898	90.1277	-0.237601	0.114786	-2.06995	0.0384573	0.821915	NUTF2	nuclear transport factor 2	10204
ENSG00000092470	39.1993	0.25653	0.123967	2.06935	0.0385136	0.821915	WDR76	WD repeat domain 76	79968
ENSG00000279544	6.40759	0.625581	0.302475	2.0682	0.0386208	0.821915	ENSG00000279544
ENSG00000003756	286.152	0.109351	0.0528739	2.06815	0.0386255	0.821915	RBM5	RNA binding motif protein 5	10181
ENSG00000184613	78.6826	-0.251562	0.121744	-2.06632	0.0387984	0.822131	NELL2	neural EGFL like 2	4753
ENSG00000203778	7.14125	-0.581969	0.281777	-2.06536	0.0388894	0.822131	FAM229B	family with sequence similarity 229 member B	619208
ENSG00000135829	338.559	0.116769	0.0565425	2.06515	0.0389085	0.822131	DHX9	DExH-box helicase 9	1660
ENSG00000068912	89.8401	-0.177662	0.0860498	-2.06464	0.0389572	0.822131	ERLEC1	endoplasmic reticulum lectin 1	27248
ENSG00000134574	58.7891	-0.199947	0.0968676	-2.06413	0.0390057	0.822131	DDB2	damage specific DNA binding protein 2	1643
ENSG00000129003	614.908	0.119843	0.0580645	2.06397	0.0390207	0.822131	VPS13C	vacuolar protein sorting 13 homolog C	54832
ENSG00000276234	58.0007	-0.201251	0.0975656	-2.06272	0.0391389	0.823145	TADA2A	transcriptional adaptor 2A	6871
ENSG00000055609	683.874	0.112516	0.0545634	2.06211	0.0391974	0.823145	KMT2C	lysine methyltransferase 2C	58508
ENSG00000159082	54.8825	0.229076	0.1112	2.06002	0.0393962	0.823732	SYNJ1	synaptojanin 1	8867
ENSG00000119689	62.6743	-0.199101	0.0966694	-2.0596	0.0394365	0.823732	DLST	dihydrolipoamide S-succinyltransferase	1743
ENSG00000166377	105.187	0.180352	0.0875772	2.05935	0.0394604	0.823732	ATP9B	ATPase phospholipid transporting 9B (putative)	374868
ENSG00000198301	234.293	-0.144347	0.0701284	-2.05833	0.0395585	0.823732	SDAD1	SDA1 domain containing 1	55153
ENSG00000083454	30.2638	-0.283313	0.137711	-2.0573	0.0396571	0.823732	P2RX5	purinergic receptor P2X 5	5026
ENSG00000248323	3.49775	0.844646	0.410597	2.05711	0.0396752	0.823732	LUCAT1	lung cancer associated transcript 1	100505994
ENSG00000271789	8.25848	0.495546	0.240894	2.05711	0.0396755	0.823732	ENSG00000271789
ENSG00000139579	20.0946	-0.32452	0.157826	-2.05619	0.0397643	0.824241	NABP2	nucleic acid binding protein 2	79035
ENSG00000107736	18.8258	-0.424215	0.206429	-2.05502	0.0398771	0.825244	CDH23	cadherin related 23	64072
ENSG00000279108	4.74141	0.72881	0.354798	2.05416	0.0399605	0.825635	ENSG00000279108
ENSG00000010165	37.7917	-0.257119	0.125265	-2.05261	0.0401106	0.826072	EEF1AKNMT	eEF1A lysine and N-terminal methyltransferase	51603
ENSG00000167258	282.066	0.127073	0.0619179	2.05228	0.0401424	0.826072	CDK12	cyclin dependent kinase 12	51755
ENSG00000157106	347.68	0.137645	0.0670805	2.05194	0.0401751	0.826072	SMG1	SMG1 nonsense mediated mRNA decay associated PI3K related kinase	23049
ENSG00000232995	6.89581	0.608297	0.296556	2.0512	0.0402472	0.826229	RGS5	regulator of G protein signaling 5	8490
ENSG00000163611	15.2339	0.367303	0.179146	2.05029	0.0403357	0.82628	SPICE1	spindle and centriole associated protein 1	152185
ENSG00000120948	130.746	0.194345	0.0948467	2.04905	0.0404577	0.82628	TARDBP	TAR DNA binding protein	23435
ENSG00000157538	55.1683	-0.275729	0.134592	-2.04862	0.040499	0.82628	VPS26C	VPS26 endosomal protein sorting factor C	10311
ENSG00000260708	26.2145	-0.49091	0.239639	-2.04853	0.0405077	0.82628	ENSG00000260708
ENSG00000107331	17.0804	-0.431767	0.210987	-2.04642	0.0407153	0.826786	ABCA2	ATP binding cassette subfamily A member 2	20
ENSG00000269044	39.7216	0.284439	0.139008	2.04621	0.040736	0.826786	ENSG00000269044
ENSG00000109065	21.4944	-0.319472	0.156144	-2.04601	0.0407555	0.826786	NAT9	N-acetyltransferase 9 (putative)	26151
ENSG00000132623	13.3231	-0.459206	0.22448	-2.04565	0.0407911	0.826786	ANKEF1	ankyrin repeat and EF-hand domain containing 1	63926
ENSG00000164576	84.2762	-0.167828	0.0820686	-2.04497	0.0408579	0.826786	SAP30L	SAP30 like	79685
ENSG00000279281	42.68	0.32441	0.1587	2.04417	0.0409364	0.826786	ENSG00000279281
ENSG00000076928	174.157	0.253788	0.124187	2.0436	0.0409932	0.826786	ARHGEF1	Rho guanine nucleotide exchange factor 1	9138
ENSG00000177370	36.5262	-0.267978	0.131176	-2.0429	0.0410627	0.826786	TIMM22	translocase of inner mitochondrial membrane 22	29928
ENSG00000168566	119.116	-0.172162	0.0842945	-2.04238	0.0411134	0.826786	SNRNP48	small nuclear ribonucleoprotein U11/U12 subunit 48	154007
ENSG00000103266	54.5554	-0.249219	0.122158	-2.04015	0.0413355	0.828241	STUB1	STIP1 homology and U-box containing protein 1	10273
ENSG00000101361	268.275	-0.130797	0.0641522	-2.03886	0.0414642	0.828241	NOP56	NOP56 ribonucleoprotein	10528
ENSG00000278829	17.5979	0.376891	0.184855	2.03885	0.0414648	0.828241	ENSG00000278829
ENSG00000232818	4.25888	-0.655452	0.321488	-2.0388	0.0414697	0.828241	RPS2P32	ribosomal protein S2 pseudogene 32	256355
ENSG00000132376	56.6336	-0.22923	0.112455	-2.03841	0.041509	0.828241	INPP5K	inositol polyphosphate-5-phosphatase K	51763
ENSG00000276494	18.1784	0.437685	0.214851	2.03716	0.0416341	0.829445	ENSG00000276494
ENSG00000184787	283.622	0.12735	0.0625336	2.0365	0.0417004	0.829475	UBE2G2	ubiquitin conjugating enzyme E2 G2	7327
ENSG00000185658	419.48	0.118123	0.0580438	2.03506	0.0418445	0.830121	BRWD1	bromodomain and WD repeat domain containing 1	54014
ENSG00000185088	235.828	-0.120407	0.0591716	-2.03488	0.0418625	0.830121	RPS27L	ribosomal protein S27 like	51065
ENSG00000078668	117.815	-0.1439	0.070786	-2.03289	0.0420633	0.830671	VDAC3	voltage dependent anion channel 3	7419
ENSG00000178074	74.5638	-0.180275	0.0886836	-2.03279	0.0420735	0.830671	C2orf69	chromosome 2 open reading frame 69	205327
ENSG00000188554	183.421	-0.119113	0.058599	-2.03268	0.0420847	0.830671	NBR1	NBR1 autophagy cargo receptor	4077
ENSG00000172262	204.174	0.115503	0.0568531	2.03161	0.0421935	0.831537	ZNF131	zinc finger protein 131	7690
ENSG00000226067	50.6949	0.376201	0.185255	2.03072	0.0422836	0.831732	ENSG00000226067
ENSG00000285106	7.0392	0.627901	0.309276	2.03023	0.0423333	0.831732	ENSG00000285106
ENSG00000093072	124.83	0.17909	0.0882532	2.02928	0.0424301	0.831879	ADA2	adenosine deaminase 2	51816
ENSG00000077549	376.688	0.113126	0.0557946	2.02754	0.0426069	0.831879	CAPZB	capping actin protein of muscle Z-line subunit beta	832
ENSG00000250011	18.43	0.405079	0.199792	2.0275	0.042611	0.831879	ENSG00000250011
ENSG00000128833	3.51426	-0.725407	0.357786	-2.02748	0.0426129	0.831879	MYO5C	myosin VC	55930
ENSG00000115548	143.206	0.168288	0.0830762	2.0257	0.0427956	0.831879	KDM3A	lysine demethylase 3A	55818
ENSG00000198246	9.32133	-0.464002	0.229174	-2.02467	0.0429013	0.831879	SLC29A3	solute carrier family 29 member 3	55315
ENSG00000092929	91.8504	-0.191431	0.0945588	-2.02447	0.0429221	0.831879	UNC13D	unc-13 homolog D	201294
ENSG00000182158	84.391	0.223477	0.110413	2.02401	0.0429687	0.831879	CREB3L2	cAMP responsive element binding protein 3 like 2	64764
ENSG00000180329	55.9472	-0.193025	0.0953751	-2.02385	0.0429854	0.831879	CCDC43	coiled-coil domain containing 43	124808
ENSG00000183401	12.1419	0.483707	0.239033	2.0236	0.0430116	0.831879	CCDC159	coiled-coil domain containing 159	126075
ENSG00000101901	94.8878	0.185639	0.0917562	2.02318	0.0430551	0.831879	ALG13	ALG13 UDP-N-acetylglucosaminyltransferase subunit	79868
ENSG00000267702	13.9364	0.508959	0.251989	2.01976	0.0434078	0.835839	ENSG00000267702
ENSG00000132465	68.1162	-1.05914	0.524643	-2.01878	0.0435101	0.835839	JCHAIN	joining chain of multimeric IgA and IgM	3512
ENSG00000205583	5.95519	0.613518	0.304021	2.01801	0.04359	0.835839	ENSG00000205583
ENSG00000093217	8.95902	0.648973	0.321634	2.01774	0.0436186	0.835839	XYLB	xylulokinase	9942
ENSG00000106327	3.62124	-0.740641	0.36708	-2.01766	0.043627	0.835839	TFR2	transferrin receptor 2	7036
ENSG00000148120	8.41921	0.521773	0.258681	2.01705	0.04369	0.835839	AOPEP	aminopeptidase O (putative)	84909
ENSG00000177173	3.29533	0.862704	0.42776	2.0168	0.0437168	0.835839	ENSG00000177173
ENSG00000130638	83.5172	-0.165295	0.0819993	-2.0158	0.0438204	0.836559	ATXN10	ataxin 10	25814
ENSG00000146409	31.3623	0.271416	0.13482	2.01317	0.0440963	0.836559	SLC18B1	solute carrier family 18 member B1	116843
ENSG00000129083	166.894	0.157942	0.0784955	2.01212	0.0442074	0.836559	COPB1	coatomer protein complex subunit beta 1	1315
ENSG00000112304	35.8357	-0.257405	0.127934	-2.01201	0.044219	0.836559	ACOT13	acyl-CoA thioesterase 13	55856
ENSG00000160633	123.835	0.159202	0.0791346	2.01178	0.044243	0.836559	SAFB	scaffold attachment factor B	6294
ENSG00000129355	92.7167	0.188139	0.0936033	2.00996	0.0444353	0.836559	CDKN2D	cyclin dependent kinase inhibitor 2D	1032
ENSG00000172175	268.739	0.100462	0.0500136	2.00869	0.0445703	0.836559	MALT1	MALT1 paracaspase	10892
ENSG00000146828	52.4035	0.216676	0.107894	2.00824	0.0446175	0.836559	SLC12A9	solute carrier family 12 member 9	56996
ENSG00000173928	15.2007	-0.363258	0.181008	-2.00687	0.0447639	0.836559	SWSAP1	SWIM-type zinc finger 7 associated protein 1	126074
ENSG00000197081	180.495	0.170589	0.0850355	2.00609	0.0448471	0.836559	IGF2R	insulin like growth factor 2 receptor	3482
ENSG00000163840	203.507	0.184153	0.09189	2.00406	0.0450639	0.836559	DTX3L	deltex E3 ubiquitin ligase 3L	151636
ENSG00000120451	65.515	-0.245497	0.122558	-2.00312	0.0451649	0.836559	SNX19	sorting nexin 19	399979
ENSG00000129103	81.2137	-0.219706	0.109721	-2.00241	0.0452408	0.836559	SUMF2	sulfatase modifying factor 2	25870
ENSG00000279571	3.47808	0.838031	0.418575	2.0021	0.0452736	0.836559	ENSG00000279571
ENSG00000164327	255.858	0.140268	0.070083	2.00146	0.0453427	0.836559	RICTOR	RPTOR independent companion of MTOR complex 2	253260
ENSG00000164889	13.2128	0.455127	0.227412	2.00134	0.0453563	0.836559	SLC4A2	solute carrier family 4 member 2	6522
ENSG00000189164	14.6043	-0.355881	0.177823	-2.00132	0.0453578	0.836559	ZNF527	zinc finger protein 527	84503
ENSG00000279865	2.99864	0.901322	0.450379	2.00125	0.0453651	0.836559	ENSG00000279865
ENSG00000171425	42.1346	-0.289979	0.144948	-2.00057	0.0454385	0.836559	ZNF581	zinc finger protein 581	51545
ENSG00000087274	187.554	0.13073	0.0653599	2.00015	0.0454841	0.836559	ADD1	adducin 1	118
ENSG00000165684	24.4617	0.331449	0.165719	2.00006	0.0454934	0.836559	SNAPC4	small nuclear RNA activating complex polypeptide 4	6621
ENSG00000167595	26.8977	-0.281742	0.140879	-1.99989	0.0455119	0.836559	PROSER3	proline and serine rich 3	148137
ENSG00000135334	24.6137	-0.302777	0.151399	-1.99987	0.0455147	0.836559	AKIRIN2	akirin 2	55122
ENSG00000233929	11.7116	0.432617	0.216415	1.99901	0.045607	0.836559	ENSG00000233929
ENSG00000174080	24.6843	-0.325271	0.162769	-1.99836	0.0456778	0.836559	CTSF	cathepsin F	8722
ENSG00000111696	12.286	0.418724	0.209641	1.99733	0.045789	0.836559	NT5DC3	5'-nucleotidase domain containing 3	51559
ENSG00000198851	224.601	-0.143584	0.0719025	-1.99692	0.0458335	0.836559	CD3E	CD3e molecule	916
ENSG00000133612	29.3753	-0.343555	0.172094	-1.99632	0.0458995	0.836559	AGAP3	ArfGAP with GTPase domain, ankyrin repeat and PH domain 3	116988
ENSG00000121413	82.2333	-0.195974	0.0981681	-1.99631	0.0459001	0.836559	ZSCAN18	zinc finger and SCAN domain containing 18	65982
ENSG00000198382	105.108	0.171928	0.0861244	1.99627	0.0459042	0.836559	UVRAG	UV radiation resistance associated	7405
ENSG00000116852	90.3527	-0.170679	0.0855276	-1.99561	0.0459768	0.836559	KIF21B	kinesin family member 21B	23046
ENSG00000156026	15.7807	0.412674	0.206884	1.99472	0.0460738	0.836559	MCU	mitochondrial calcium uniporter	90550
ENSG00000144357	136.057	0.160246	0.0803807	1.99358	0.0461977	0.836559	UBR3	ubiquitin protein ligase E3 component n-recognin 3	130507
ENSG00000105372	1264.16	0.138151	0.0693149	1.99309	0.046252	0.836559	RPS19	ribosomal protein S19	6223
ENSG00000136930	108.641	-0.199878	0.10034	-1.992	0.046371	0.836559	PSMB7	proteasome 20S subunit beta 7	5695
ENSG00000214629	4.63814	0.789369	0.396439	1.99115	0.0464643	0.836559	ENSG00000214629
ENSG00000196172	16.9915	-0.343146	0.172429	-1.99007	0.0465828	0.836559	ZNF681	zinc finger protein 681	148213
ENSG00000140948	38.4224	0.271793	0.136601	1.98969	0.0466255	0.836559	ZCCHC14	zinc finger CCHC-type containing 14	23174
ENSG00000163946	271.601	0.114246	0.0574665	1.98804	0.0468076	0.836559	TASOR	transcription activation suppressor	23272
ENSG00000185495	7.32185	0.551696	0.277991	1.98459	0.0471906	0.836559	ENSG00000185495
ENSG00000175054	126.23	0.133574	0.0673141	1.98434	0.0472176	0.836559	ATR	ATR serine/threonine kinase	545
ENSG00000206965	3.37672	0.916108	0.461973	1.98303	0.0473636	0.836559	ENSG00000206965
ENSG00000135365	116.897	0.158166	0.0797664	1.98286	0.0473827	0.836559	PHF21A	PHD finger protein 21A	51317
ENSG00000162604	159.208	0.141311	0.0712746	1.98263	0.0474087	0.836559	TM2D1	TM2 domain containing 1	83941
ENSG00000169045	579.832	0.0910016	0.0459019	1.98253	0.0474205	0.836559	HNRNPH1	heterogeneous nuclear ribonucleoprotein H1	3187
ENSG00000196591	133.265	-0.133461	0.0673356	-1.98203	0.0474754	0.836559	HDAC2	histone deacetylase 2	3066
ENSG00000176986	51.8967	0.287499	0.145075	1.98172	0.0475101	0.836559	SEC24C	SEC24 homolog C, COPII coat complex component	9632
ENSG00000263731	10.044	-0.46814	0.236238	-1.98165	0.0475184	0.836559	ENSG00000263731
ENSG00000114948	10.9036	-0.487796	0.246178	-1.98148	0.0475378	0.836559	ADAM23	ADAM metallopeptidase domain 23	8745
ENSG00000205885	19.882	0.358967	0.181209	1.98095	0.0475965	0.836559	C1RL-AS1	C1RL antisense RNA 1	283314
ENSG00000152117	57.9067	0.306672	0.154851	1.98043	0.0476551	0.836559	LOC150776	sphingomyelin phosphodiesterase 4, neutral membrane (neutral sphingomyelinase-3) pseudogene	150776
ENSG00000232437	4.03296	0.799514	0.403727	1.98033	0.0476661	0.836559	ENSG00000232437
ENSG00000284770	21.747	-0.312925	0.158024	-1.98024	0.0476764	0.836559	TBCE	tubulin folding cofactor E	6905
ENSG00000141447	11.8915	0.520559	0.263055	1.9789	0.0478275	0.836559	OSBPL1A	oxysterol binding protein like 1A	114876
ENSG00000174791	5.1574	-0.63004	0.318391	-1.97882	0.0478359	0.836559	RIN1	Ras and Rab interactor 1	9610
ENSG00000272034	4.02794	0.852257	0.430846	1.9781	0.0479172	0.836559	SNORD14A	small nucleolar RNA, C/D box 14A	26822
ENSG00000132549	171.496	0.134963	0.0682344	1.97793	0.0479365	0.836559	VPS13B	vacuolar protein sorting 13 homolog B	157680
ENSG00000136807	19.0469	0.398399	0.201448	1.97768	0.0479652	0.836559	CDK9	cyclin dependent kinase 9	1025
ENSG00000176783	98.9614	0.177226	0.0896596	1.97665	0.0480807	0.836559	RUFY1	RUN and FYVE domain containing 1	80230
ENSG00000259943	12.9989	-0.38123	0.19292	-1.9761	0.0481435	0.836559	ENSG00000259943
ENSG00000166233	181.179	0.145231	0.0735	1.97594	0.0481621	0.836559	ARIH1	ariadne RBR E3 ubiquitin protein ligase 1	25820
ENSG00000280207	3.15752	0.946135	0.479378	1.97367	0.0484192	0.836559	ENSG00000280207
ENSG00000130396	39.4849	0.302152	0.153172	1.97264	0.0485371	0.836559	AFDN	afadin, adherens junction formation factor	4301
ENSG00000140650	67.3186	0.212993	0.107976	1.97259	0.0485419	0.836559	PMM2	phosphomannomutase 2	5373
ENSG00000274667	3.56263	0.796158	0.403735	1.97198	0.0486117	0.836559	ENSG00000274667
ENSG00000151136	29.4006	-0.270686	0.137269	-1.97194	0.0486163	0.836559	BTBD11	BTB domain containing 11	121551
ENSG00000130772	11.442	-0.449227	0.227942	-1.97079	0.0487476	0.836559	MED18	mediator complex subunit 18	54797
ENSG00000125755	95.2766	-0.258296	0.131065	-1.97075	0.0487526	0.836559	SYMPK	symplekin	8189
ENSG00000166783	203.65	0.149974	0.0761016	1.97071	0.0487569	0.836559	MARF1	meiosis regulator and mRNA stability factor 1	9665
ENSG00000138757	235.345	0.135017	0.0685215	1.97043	0.0487891	0.836559	G3BP2	G3BP stress granule assembly factor 2	9908
ENSG00000177830	28.7097	-0.283717	0.144054	-1.96952	0.0488931	0.836559	CHID1	chitinase domain containing 1	66005
ENSG00000147475	29.3247	-0.261908	0.133078	-1.96808	0.0490592	0.836559	ERLIN2	ER lipid raft associated 2	11160
ENSG00000150776	161.086	-0.155565	0.0790555	-1.96779	0.0490922	0.836559	NKAPD1	NKAP domain containing 1	55216
ENSG00000196586	20.3857	-0.40031	0.203477	-1.96735	0.0491428	0.836559	MYO6	myosin VI	4646
ENSG00000226696	7.50696	0.598739	0.304418	1.96683	0.0492023	0.836559	LENG8-AS1	LENG8 antisense RNA 1	104355426
ENSG00000156411	235.269	-0.129452	0.065881	-1.96494	0.049421	0.836559	ATP5MPL	ATP synthase membrane subunit 6.8PL	9556
ENSG00000197536	167.268	0.170032	0.0865584	1.96436	0.0494886	0.836559	ENSG00000197536
ENSG00000121741	161.643	0.164292	0.0836437	1.96419	0.0495076	0.836559	ZMYM2	zinc finger MYM-type containing 2	7750
ENSG00000259092	15.8799	-0.441386	0.224776	-1.96367	0.0495687	0.836559	ENSG00000259092
ENSG00000230002	6.95611	0.532581	0.271274	1.96326	0.0496158	0.836559	ALMS1-IT1	ALMS1 intronic transcript 1	100874291
ENSG00000074966	242.63	0.22624	0.115323	1.9618	0.0497858	0.836559	TXK	TXK tyrosine kinase	7294
ENSG00000112182	348.784	0.148455	0.0756733	1.96179	0.0497866	0.836559	BACH2	BTB domain and CNC homolog 2	60468
ENSG00000241288	5.89642	0.558136	0.284517	1.9617	0.0497976	0.836559	LINC02614	long intergenic non-protein coding RNA 2614	101927056
ENSG00000167977	19.5173	0.337306	0.171981	1.9613	0.0498442	0.836559	KCTD5	potassium channel tetramerization domain containing 5	54442
ENSG00000232810	8.49414	-0.564803	0.288151	-1.96009	0.0499848	0.836559	TNF	tumor necrosis factor	7124
ENSG00000142173	10.1348	-0.633541	0.32348	-1.95852	0.0501694	0.836559	COL6A2	collagen type VI alpha 2 chain	1292
ENSG00000007516	5.80218	-0.70745	0.361246	-1.95836	0.0501877	0.836559	BAIAP3	BAI1 associated protein 3	8938
ENSG00000166839	13.4375	-0.940065	0.480419	-1.95676	0.0503755	0.836559	ANKDD1A	ankyrin repeat and death domain containing 1A	348094
ENSG00000279700	43.8762	0.270341	0.138177	1.95649	0.0504075	0.836559	ENSG00000279700
ENSG00000278879	17.7085	-0.581268	0.297099	-1.95648	0.050409	0.836559	ENSG00000278879
ENSG00000132481	7.17529	-0.516646	0.264154	-1.95585	0.0504826	0.836559	TRIM47	tripartite motif containing 47	91107
ENSG00000254556	14.0071	0.501645	0.256567	1.95522	0.0505574	0.836559	ENSG00000254556
ENSG00000263465	231.122	-0.141368	0.072343	-1.95414	0.050685	0.836559	SRSF8	serine and arginine rich splicing factor 8	10929
ENSG00000151151	29.9213	0.273402	0.139936	1.95376	0.0507293	0.836559	IPMK	inositol polyphosphate multikinase	253430
ENSG00000099817	105.356	-0.168186	0.0860861	-1.95369	0.0507378	0.836559	POLR2E	RNA polymerase II subunit E	5434
ENSG00000164938	74.652	-0.246883	0.126375	-1.95357	0.0507523	0.836559	TP53INP1	tumor protein p53 inducible nuclear protein 1	94241
ENSG00000228300	56.6131	0.294751	0.15091	1.95315	0.0508018	0.836559	FAM174C	family with sequence similarity 174 member C	55009
ENSG00000156127	31.3871	-0.266625	0.136544	-1.95267	0.0508593	0.836559	BATF	basic leucine zipper ATF-like transcription factor	10538
ENSG00000159921	17.3996	-0.394018	0.201791	-1.9526	0.0508673	0.836559	GNE	glucosamine (UDP-N-acetyl)-2-epimerase/N-acetylmannosamine kinase	10020
ENSG00000110074	17.4294	0.374303	0.191762	1.95191	0.0509491	0.836559	FOXRED1	FAD dependent oxidoreductase domain containing 1	55572
ENSG00000081189	11.2017	-0.675915	0.346505	-1.95066	0.0510971	0.836559	MEF2C	myocyte enhancer factor 2C	4208
ENSG00000167775	35.1116	0.275688	0.141409	1.94958	0.0512258	0.836559	CD320	CD320 molecule	51293
ENSG00000228218	3.54706	0.819782	0.420595	1.9491	0.0512834	0.836559	ENSG00000228218
ENSG00000143155	148.814	-0.131521	0.0675053	-1.94831	0.0513778	0.836559	TIPRL	TOR signaling pathway regulator	261726
ENSG00000019582	278.343	-0.195485	0.100351	-1.94801	0.0514134	0.836559	CD74	CD74 molecule	972
ENSG00000083828	28.2394	-0.299251	0.153644	-1.94769	0.051452	0.836559	ZNF586	zinc finger protein 586	54807
ENSG00000185862	394.543	-0.152689	0.0784252	-1.94693	0.0515426	0.836559	EVI2B	ecotropic viral integration site 2B	2124
ENSG00000221216	9.13202	0.471998	0.242555	1.94594	0.0516621	0.836559	ENSG00000221216
ENSG00000013583	19.5439	-0.321215	0.165119	-1.94535	0.0517325	0.836559	HEBP1	heme binding protein 1	50865
ENSG00000083937	109.924	-0.173531	0.0892657	-1.94398	0.0518978	0.836559	CHMP2B	charged multivesicular body protein 2B	25978
ENSG00000168795	18.0779	-0.323871	0.16669	-1.94295	0.0520219	0.836559	ZBTB5	zinc finger and BTB domain containing 5	9925
ENSG00000137845	183.664	0.16484	0.0848521	1.94268	0.0520549	0.836559	ADAM10	ADAM metallopeptidase domain 10	102
ENSG00000182685	12.6826	0.550796	0.283624	1.94199	0.0521378	0.836559	BRICD5	BRICHOS domain containing 5	283870
ENSG00000250565	39.5589	-0.253379	0.130479	-1.94192	0.0521468	0.836559	ATP6V1E2	ATPase H+ transporting V1 subunit E2	90423
ENSG00000111845	35.2546	-0.242573	0.125004	-1.94052	0.0523163	0.836559	PAK1IP1	PAK1 interacting protein 1	55003
ENSG00000100068	15.6796	0.3888	0.200381	1.9403	0.0523433	0.836559	LRP5L	LDL receptor related protein 5 like	91355
ENSG00000213413	17.5498	-0.375567	0.193618	-1.93973	0.0524124	0.836559	PVRIG	PVR related immunoglobulin domain containing	79037
ENSG00000021355	180.052	-0.121774	0.0627928	-1.9393	0.0524647	0.836559	SERPINB1	serpin family B member 1	1992
ENSG00000048405	195.214	-0.171566	0.0884683	-1.93929	0.0524658	0.836559	ZNF800	zinc finger protein 800	168850
ENSG00000235183	13.2617	0.391071	0.201658	1.93928	0.0524678	0.836559	ENSG00000235183
ENSG00000273045	6.45829	0.637109	0.328684	1.93836	0.0525792	0.836559	C2orf15	chromosome 2 open reading frame 15	150590
ENSG00000163754	28.7783	-0.269217	0.13892	-1.93793	0.0526318	0.836559	GYG1	glycogenin 1	2992
ENSG00000156384	14.9882	-0.33336	0.172095	-1.93708	0.0527361	0.836559	SFR1	SWI5 dependent homologous recombination repair protein 1	119392
ENSG00000198034	1237.41	-0.0887477	0.0458205	-1.93686	0.0527628	0.836559	RPS4X	ribosomal protein S4 X-linked	6191
ENSG00000237940	8.64709	0.522375	0.269708	1.93682	0.0527678	0.836559	LINC01238	long intergenic non-protein coding RNA 1238	102723927
ENSG00000224707	5.36431	0.623034	0.321683	1.9368	0.0527702	0.836559	ENSG00000224707
ENSG00000223284	9.91603	-0.423506	0.218713	-1.93636	0.0528235	0.836559	ENSG00000223284
ENSG00000102393	5.46694	0.608109	0.314156	1.93569	0.0529058	0.836559	GLA	galactosidase alpha	2717
ENSG00000060762	57.6001	-0.190622	0.098489	-1.93546	0.0529338	0.836559	MPC1	mitochondrial pyruvate carrier 1	51660
ENSG00000090615	164.333	0.123906	0.0640605	1.93421	0.0530878	0.836559	GOLGA3	golgin A3	2802
ENSG00000226352	3.52105	-0.687849	0.355636	-1.93413	0.0530966	0.836559	ENSG00000226352
ENSG00000270170	91.9181	-0.185098	0.095713	-1.93389	0.0531269	0.836559	NCBP2AS2	NCBP2 antisense 2 (head to head)	152217
ENSG00000131747	55.3951	-0.364954	0.188752	-1.93351	0.0531738	0.836559	TOP2A	DNA topoisomerase II alpha	7153
ENSG00000256235	10.6444	-0.418339	0.216454	-1.93269	0.0532741	0.836559	SMIM3	small integral membrane protein 3	85027
ENSG00000185187	178.619	0.361197	0.186942	1.93213	0.0533435	0.836559	SIGIRR	single Ig and TIR domain containing	59307
ENSG00000174943	23.8757	0.360372	0.186559	1.93168	0.0533992	0.836559	KCTD13	potassium channel tetramerization domain containing 13	253980
ENSG00000132768	26.8656	-0.274788	0.142288	-1.93121	0.0534571	0.836559	DPH2	diphthamide biosynthesis 2	1802
ENSG00000154059	45.1441	-0.21908	0.113442	-1.9312	0.0534581	0.836559	IMPACT	impact RWD domain protein	55364
ENSG00000182183	97.2326	-0.249132	0.129028	-1.93084	0.0535028	0.836559	SHISAL2A	shisa like 2A	348378
ENSG00000261416	3.36045	0.78478	0.406452	1.93081	0.0535069	0.836559	ENSG00000261416
ENSG00000141429	128.719	-0.149041	0.0771967	-1.93067	0.0535238	0.836559	GALNT1	polypeptide N-acetylgalactosaminyltransferase 1	2589
ENSG00000198373	79.8103	-0.17371	0.0900171	-1.92974	0.0536386	0.836559	WWP2	WW domain containing E3 ubiquitin protein ligase 2	11060
ENSG00000173611	34.9199	0.259832	0.134676	1.92931	0.053692	0.836559	SCAI	suppressor of cancer cell invasion	286205
ENSG00000229473	16.2361	0.390163	0.202341	1.92824	0.053825	0.836559	ENSG00000229473
ENSG00000140455	308.476	0.118555	0.0615148	1.92725	0.0539482	0.836559	USP3	ubiquitin specific peptidase 3	9960
ENSG00000204287	90.1692	-0.341545	0.177262	-1.92678	0.0540072	0.836559	HLA-DRA	major histocompatibility complex, class II, DR alpha	3122
ENSG00000158850	67.4904	-0.170282	0.0883775	-1.92676	0.0540101	0.836559	B4GALT3	beta-1,4-galactosyltransferase 3	8703
ENSG00000111707	129.974	-0.153431	0.079716	-1.92472	0.0542646	0.836559	SUDS3	SDS3 homolog, SIN3A corepressor complex component	64426
ENSG00000183878	46.0148	0.277772	0.144359	1.92418	0.0543321	0.836559	UTY	ubiquitously transcribed tetratricopeptide repeat containing, Y-linked	7404
ENSG00000175106	5.39309	0.660122	0.343167	1.92362	0.0544025	0.836559	TVP23C	trans-golgi network vesicle protein 23 homolog C	201158
ENSG00000144566	83.456	-0.160715	0.0835605	-1.92334	0.0544375	0.836559	RAB5A	RAB5A, member RAS oncogene family	5868
ENSG00000198727	2251.6	-0.124482	0.0647269	-1.92318	0.0544569	0.836559	CYTB	cytochrome b	4519
ENSG00000234329	2.93843	1.29098	0.67173	1.92187	0.0546217	0.836559	ENSG00000234329
ENSG00000118058	596.694	0.0990527	0.0515425	1.92177	0.0546352	0.836559	KMT2A	lysine methyltransferase 2A	4297
ENSG00000135905	340.62	0.116998	0.0609057	1.92097	0.0547356	0.836559	DOCK10	dedicator of cytokinesis 10	55619
ENSG00000061987	109.146	0.177815	0.0925742	1.92078	0.0547597	0.836559	MON2	MON2 homolog, regulator of endosome-to-Golgi trafficking	23041
ENSG00000135617	8.57678	-0.464939	0.242066	-1.92071	0.054768	0.836559	PRADC1	protease associated domain containing 1	84279
ENSG00000240531	10.5646	0.519768	0.270677	1.92025	0.054826	0.836559	ENSG00000240531
ENSG00000084072	48.5954	0.202099	0.105285	1.91954	0.0549159	0.836559	PPIE	peptidylprolyl isomerase E	10450
ENSG00000172273	20.7508	-0.310415	0.161739	-1.91923	0.0549557	0.836559	HINFP	histone H4 transcription factor	25988
ENSG00000139626	170.296	-0.170303	0.0887495	-1.91892	0.0549942	0.836559	ITGB7	integrin subunit beta 7	3695
ENSG00000100138	204.162	-0.139914	0.0729175	-1.9188	0.05501	0.836559	SNU13	small nuclear ribonucleoprotein 13	4809
ENSG00000162959	34.3736	0.304581	0.158918	1.91659	0.0552898	0.836559	MEMO1	mediator of cell motility 1	51072
ENSG00000100596	73.3489	0.174606	0.0911073	1.91649	0.0553028	0.836559	SPTLC2	serine palmitoyltransferase long chain base subunit 2	9517
ENSG00000054965	21.8874	0.292922	0.152852	1.91637	0.0553178	0.836559	FAM168A	family with sequence similarity 168 member A	23201
ENSG00000050748	42.0418	0.234185	0.122207	1.91631	0.0553261	0.836559	MAPK9	mitogen-activated protein kinase 9	5601
ENSG00000023171	15.0286	-0.40381	0.210728	-1.91626	0.0553322	0.836559	GRAMD1B	GRAM domain containing 1B	57476
ENSG00000179085	55.5586	0.271584	0.141742	1.91604	0.0553597	0.836559	DPM3	dolichyl-phosphate mannosyltransferase subunit 3, regulatory	54344
ENSG00000204220	18.9444	-0.33032	0.17242	-1.91578	0.0553925	0.836559	PFDN6	prefoldin subunit 6	10471
ENSG00000166225	47.3472	0.218655	0.114142	1.91564	0.0554108	0.836559	FRS2	fibroblast growth factor receptor substrate 2	10818
ENSG00000270225	4.33243	-0.771028	0.402528	-1.91546	0.0554333	0.836559	ENSG00000270225
ENSG00000263823	5.37007	-0.611301	0.31914	-1.91546	0.0554336	0.836559	ENSG00000263823
ENSG00000151092	106.928	0.151218	0.0789621	1.91507	0.0554839	0.836559	NGLY1	N-glycanase 1	55768
ENSG00000135048	100.726	0.244883	0.127874	1.91504	0.0554879	0.836559	CEMIP2	cell migration inducing hyaluronidase 2	23670
ENSG00000148180	5.18336	-0.587242	0.306994	-1.91288	0.0557633	0.836559	GSN	gelsolin	2934
ENSG00000087301	40.0625	0.213534	0.111636	1.91278	0.0557764	0.836559	TXNDC16	thioredoxin domain containing 16	57544
ENSG00000152601	1170.66	0.104783	0.0547806	1.91277	0.055777	0.836559	MBNL1	muscleblind like splicing regulator 1	4154
ENSG00000246526	21.2972	-0.383598	0.200651	-1.91177	0.0559055	0.836559	LINC002481	long intergenic non-protein coding RNA 2481	339988
ENSG00000175352	3.36611	-0.852474	0.445974	-1.91149	0.055942	0.836559	NRIP3	nuclear receptor interacting protein 3	56675
ENSG00000204397	69.0893	-0.221433	0.115912	-1.91035	0.0560881	0.836559	CARD16	caspase recruitment domain family member 16	114769
ENSG00000135838	4.6486	0.667921	0.349744	1.90974	0.0561666	0.836559	NPL	N-acetylneuraminate pyruvate lyase	80896
ENSG00000104691	10.6638	0.413535	0.216553	1.90963	0.056181	0.836559	UBXN8	UBX domain protein 8	7993
ENSG00000155324	19.0599	-0.31987	0.167514	-1.90951	0.0561961	0.836559	GRAMD2B	GRAM domain containing 2B	65983
ENSG00000107643	56.0664	0.242658	0.127088	1.90937	0.0562137	0.836559	MAPK8	mitogen-activated protein kinase 8	5599
ENSG00000162630	8.10578	-0.68642	0.359542	-1.90915	0.0562423	0.836559	B3GALT2	beta-1,3-galactosyltransferase 2	8707
ENSG00000159496	36.2023	0.37217	0.194947	1.90908	0.0562517	0.836559	RGL4	ral guanine nucleotide dissociation stimulator like 4	266747
ENSG00000197226	54.4097	-0.186569	0.0977426	-1.90878	0.0562909	0.836559	TBC1D9B	TBC1 domain family member 9B	23061
ENSG00000107438	5.95906	-0.725497	0.380092	-1.90874	0.0562955	0.836559	PDLIM1	PDZ and LIM domain 1	9124
ENSG00000121022	70.1674	-0.243421	0.127552	-1.9084	0.0563391	0.836559	COPS5	COP9 signalosome subunit 5	10987
ENSG00000076321	105.107	0.174554	0.0914886	1.90793	0.0564003	0.836559	KLHL20	kelch like family member 20	27252
ENSG00000255310	4.19157	0.686392	0.359898	1.90718	0.0564968	0.836559	ENSG00000255310
ENSG00000172006	10.9241	-0.396243	0.207852	-1.90637	0.0566019	0.836559	ZNF554	zinc finger protein 554	115196
ENSG00000137880	14.8101	0.41869	0.219631	1.90633	0.056607	0.836559	GCHFR	GTP cyclohydrolase I feedback regulator	2644
ENSG00000175137	30.1237	-0.315666	0.165598	-1.90622	0.0566211	0.836559	SH3BP5L	SH3 binding domain protein 5 like	80851
ENSG00000205268	348.505	0.128408	0.0673764	1.90582	0.056673	0.836559	PDE7A	phosphodiesterase 7A	5150
ENSG00000151651	96.9019	0.237726	0.124757	1.90552	0.056713	0.836559	ADAM8	ADAM metallopeptidase domain 8	101
ENSG00000173588	79.4235	0.182035	0.0955762	1.9046	0.0568318	0.836559	CEP83	centrosomal protein 83	51134
ENSG00000106636	62.9775	-0.184081	0.0967135	-1.90336	0.0569931	0.836559	YKT6	YKT6 v-SNARE homolog	10652
ENSG00000156515	125.905	-0.150562	0.0791344	-1.90261	0.0570911	0.836559	HK1	hexokinase 1	3098
ENSG00000158006	33.7533	-0.269031	0.141471	-1.90166	0.0572153	0.836559	PAFAH2	platelet activating factor acetylhydrolase 2	5051
ENSG00000273173	8.6001	0.545927	0.287134	1.9013	0.0572627	0.836559	SNURF	SNRPN upstream reading frame	8926
ENSG00000167969	33.0332	-0.249811	0.131395	-1.90123	0.0572719	0.836559	ECI1	enoyl-CoA delta isomerase 1	1632
ENSG00000133561	183.49	-0.151118	0.0794955	-1.90097	0.0573063	0.836559	GIMAP6	GTPase, IMAP family member 6	474344
ENSG00000140265	47.5752	-0.203535	0.107079	-1.9008	0.0573287	0.836559	ZSCAN29	zinc finger and SCAN domain containing 29	146050
ENSG00000117155	37.5965	0.224577	0.118167	1.9005	0.0573675	0.836559	SSX2IP	SSX family member 2 interacting protein	117178
ENSG00000168765	14.5554	0.464928	0.244663	1.90028	0.0573965	0.836559	GSTM4	glutathione S-transferase mu 4	2948
ENSG00000132436	24.7577	0.362463	0.190787	1.89984	0.0574547	0.836559	FIGNL1	fidgetin like 1	63979
ENSG00000229124	15.1624	-0.424096	0.223228	-1.89983	0.0574554	0.836559	VIM-AS1	VIM antisense RNA 1	100507347
ENSG00000262468	8.31743	-0.450017	0.236873	-1.89982	0.0574568	0.836559	ENSG00000262468
ENSG00000261315	5.35171	0.776976	0.409099	1.89923	0.0575337	0.836559	ENSG00000261315
ENSG00000057663	53.045	0.196276	0.103351	1.89912	0.0575483	0.836559	ATG5	autophagy related 5	9474
ENSG00000110660	17.2402	-0.33504	0.176454	-1.89874	0.0575991	0.836559	SLC35F2	solute carrier family 35 member F2	54733
ENSG00000211863	4.21708	0.687067	0.36202	1.89787	0.0577136	0.837272	ENSG00000211863
ENSG00000234665	1.88985	4.48511	2.36525	1.89625	0.0579272	0.838551	ENSG00000234665
ENSG00000170471	125.744	0.124886	0.0658631	1.89614	0.0579414	0.838551	RALGAPB	Ral GTPase activating protein non-catalytic beta subunit	57148
ENSG00000136643	22.9476	0.28184	0.14868	1.89561	0.0580114	0.838551	RPS6KC1	ribosomal protein S6 kinase C1	26750
ENSG00000149187	601.971	0.0957093	0.0505005	1.89522	0.0580636	0.838551	CELF1	CUGBP Elav-like family member 1	10658
ENSG00000178209	127.887	0.238897	0.126123	1.89417	0.058203	0.83931	PLEC	plectin	5339
ENSG00000215845	145.292	-0.159851	0.0844063	-1.89383	0.0582472	0.83931	TSTD1	thiosulfate sulfurtransferase like domain containing 1	100131187
ENSG00000152495	403.93	0.141018	0.0745092	1.89262	0.0584086	0.840644	CAMK4	calcium/calmodulin dependent protein kinase IV	814
ENSG00000198563	32.1893	0.27491	0.145349	1.89138	0.058574	0.840644	DDX39B	DExD-box helicase 39B	7919
ENSG00000106785	201.378	0.12875	0.0680775	1.89123	0.0585936	0.840644	TRIM14	tripartite motif containing 14	9830
ENSG00000225791	5.00251	-0.581314	0.307384	-1.89117	0.0586022	0.840644	TRAM2-AS1	TRAM2 antisense RNA 1 (head to head)	401264
ENSG00000172086	121.19	-0.181502	0.0961433	-1.88783	0.059049	0.845007	KRCC1	lysine rich coiled-coil 1	51315
ENSG00000149600	118.76	-0.144362	0.0764841	-1.88747	0.0590966	0.845007	COMMD7	COMM domain containing 7	149951
ENSG00000163608	110.834	-0.146122	0.0774425	-1.88684	0.0591813	0.845007	NEPRO	nucleolus and neural progenitor protein	25871
ENSG00000187514	1134.55	0.0790365	0.0418903	1.88675	0.0591941	0.845007	PTMA	prothymosin alpha	5757
ENSG00000114861	1823.28	0.0957009	0.0507311	1.88644	0.0592363	0.845007	FOXP1	forkhead box P1	27086
ENSG00000122884	64.5983	0.176028	0.093404	1.88458	0.0594862	0.846402	P4HA1	prolyl 4-hydroxylase subunit alpha 1	5033
ENSG00000116679	175.151	-0.14778	0.0784198	-1.88447	0.059501	0.846402	IVNS1ABP	influenza virus NS1A binding protein	10625
ENSG00000213889	18.1064	-0.337118	0.178914	-1.88424	0.0595323	0.846402	PPM1N	protein phosphatase, Mg2+/Mn2+ dependent 1N (putative)	147699
ENSG00000099624	56.0128	0.340086	0.18056	1.88351	0.059632	0.84688	ATP5F1D	ATP synthase F1 subunit delta	513
ENSG00000178057	61.7278	-0.191988	0.101999	-1.88226	0.0598003	0.84714	NDUFAF3	NADH:ubiquinone oxidoreductase complex assembly factor 3	25915
ENSG00000225975	5.62118	0.593582	0.315442	1.88175	0.0598706	0.84714	LINC01534	long intergenic non-protein coding RNA 1534	101927621
ENSG00000168288	89.5593	-0.171035	0.0909297	-1.88096	0.0599777	0.84714	MMADHC	metabolism of cobalamin associated D	27249
ENSG00000110777	11.7376	-0.613241	0.326059	-1.88077	0.0600038	0.84714	POU2AF1	POU class 2 homeobox associating factor 1	5450
ENSG00000159228	31.2004	-0.306866	0.163173	-1.88061	0.0600245	0.84714	CBR1	carbonyl reductase 1	873
ENSG00000143502	18.5833	-0.404037	0.214874	-1.88034	0.0600614	0.84714	SUSD4	sushi domain containing 4	55061
ENSG00000204386	18.2571	-0.300741	0.160057	-1.87896	0.0602498	0.84714	NEU1	neuraminidase 1	4758
ENSG00000076242	33.1526	0.230364	0.122635	1.87846	0.0603187	0.84714	MLH1	mutL homolog 1	4292
ENSG00000219665	24.4047	-0.272284	0.144974	-1.87816	0.0603594	0.84714	ZNF433-AS1	ZNF433 and ZNF878 antisense RNA 1	101928464
ENSG00000104133	131.76	0.145518	0.0774793	1.87815	0.0603602	0.84714	SPG11	SPG11 vesicle trafficking associated, spatacsin	80208
ENSG00000164715	11.9782	0.40252	0.214374	1.87765	0.0604286	0.84714	LMTK2	lemur tyrosine kinase 2	22853
ENSG00000114423	126.955	0.182605	0.0972625	1.87745	0.0604565	0.84714	CBLB	Cbl proto-oncogene B	868
ENSG00000115561	279.059	-0.112938	0.0601674	-1.87706	0.06051	0.84714	CHMP3	charged multivesicular body protein 3	51652
ENSG00000171067	9.84986	-0.398746	0.212702	-1.87467	0.0608382	0.850155	C11orf24	chromosome 11 open reading frame 24	53838
ENSG00000066422	124.362	0.137822	0.0735712	1.87332	0.0610246	0.850155	ZBTB11	zinc finger and BTB domain containing 11	27107
ENSG00000101079	67.0074	-0.168275	0.0898327	-1.87321	0.0610401	0.850155	NDRG3	NDRG family member 3	57446
ENSG00000276517	69.6688	0.24099	0.128701	1.87247	0.0611413	0.850155	ENSG00000276517
ENSG00000110367	392.278	0.0987753	0.052758	1.87223	0.0611744	0.850155	DDX6	DEAD-box helicase 6	1656
ENSG00000114125	70.3289	-0.185531	0.0991013	-1.87213	0.0611886	0.850155	RNF7	ring finger protein 7	9616
ENSG00000279765	13.1776	0.443186	0.236729	1.87212	0.0611899	0.850155	ENSG00000279765
ENSG00000187605	31.4724	0.309543	0.165401	1.87147	0.0612806	0.85038	TET3	tet methylcytosine dioxygenase 3	200424
ENSG00000089022	97.4947	-0.146546	0.0783316	-1.87085	0.0613665	0.85038	MAPKAPK5	MAPK activated protein kinase 5	8550
ENSG00000112144	46.92	-0.205008	0.109659	-1.86951	0.0615518	0.85038	ICK	intestinal cell kinase	22858
ENSG00000197054	4.21814	-0.635845	0.34019	-1.86909	0.0616105	0.85038	ZNF763	zinc finger protein 763	284390
ENSG00000156171	62.5406	-0.243584	0.130342	-1.86881	0.0616495	0.85038	DRAM2	DNA damage regulated autophagy modulator 2	128338
ENSG00000200840	3.21858	1.09644	0.586721	1.86875	0.061657	0.85038	ENSG00000200840
ENSG00000182196	9.45249	-0.424708	0.22728	-1.86866	0.0616708	0.85038	ARL6IP4	ADP ribosylation factor like GTPase 6 interacting protein 4	51329
ENSG00000211779	3.89328	0.731918	0.391867	1.86777	0.0617943	0.850511	ENSG00000211779
ENSG00000252914	4.11312	0.657278	0.352026	1.86713	0.0618832	0.850511	ENSG00000252914
ENSG00000179933	54.942	-0.266029	0.142528	-1.8665	0.0619708	0.850511	C14orf119	chromosome 14 open reading frame 119	55017
ENSG00000124198	131.439	0.149872	0.0803058	1.86627	0.0620037	0.850511	ARFGEF2	ADP ribosylation factor guanine nucleotide exchange factor 2	10564
ENSG00000198520	34.3316	-0.256883	0.13766	-1.86607	0.0620312	0.850511	ARMH1	armadillo like helical domain containing 1	339541
ENSG00000066322	17.5304	-0.360679	0.193317	-1.86573	0.0620787	0.850511	ELOVL1	ELOVL fatty acid elongase 1	64834
ENSG00000240695	54.7194	0.332295	0.178226	1.86446	0.062257	0.852042	ENSG00000240695
ENSG00000064932	37.3183	-0.251224	0.134925	-1.86195	0.0626108	0.853438	SBNO2	strawberry notch homolog 2	22904
ENSG00000274501	13.4743	-0.372913	0.200286	-1.8619	0.0626165	0.853438	ENSG00000274501
ENSG00000266338	20.7968	0.336559	0.180776	1.86175	0.0626385	0.853438	NBPF15	NBPF member 15	284565
ENSG00000086730	5.99072	-0.602682	0.32373	-1.86168	0.0626485	0.853438	LAT2	linker for activation of T cells family member 2	7462
ENSG00000078699	104.253	0.14308	0.0768761	1.86117	0.0627199	0.853438	CBFA2T2	CBFA2/RUNX1 partner transcriptional co-repressor 2	9139
ENSG00000145715	128.291	0.175857	0.0945013	1.8609	0.0627586	0.853438	RASA1	RAS p21 protein activator 1	5921
ENSG00000129347	122.281	-0.180366	0.0969499	-1.86041	0.0628282	0.853477	KRI1	KRI1 homolog	65095
ENSG00000196588	36.2108	-0.233225	0.125416	-1.85962	0.0629396	0.854085	MRTFA	myocardin related transcription factor A	57591
ENSG00000105778	82.6553	0.178047	0.0958006	1.85852	0.0630959	0.854621	AVL9	AVL9 cell migration associated	23080
ENSG00000182199	47.9151	-0.196823	0.10591	-1.8584	0.0631125	0.854621	SHMT2	serine hydroxymethyltransferase 2	6472
ENSG00000136108	57.3427	0.20697	0.111403	1.85785	0.0631896	0.854761	CKAP2	cytoskeleton associated protein 2	26586
ENSG00000125898	23.8842	-0.307825	0.165906	-1.85542	0.0635365	0.858547	FAM110A	family with sequence similarity 110 member A	83541
ENSG00000101596	1314.37	0.139844	0.0754335	1.85387	0.0637578	0.859022	SMCHD1	structural maintenance of chromosomes flexible hinge domain containing 1	23347
ENSG00000084774	40.4314	-0.251201	0.135516	-1.85367	0.063787	0.859022	CAD	carbamoyl-phosphate synthetase 2, aspartate transcarbamylase, and dihydroorotase	790
ENSG00000275835	86.0113	0.183024	0.0987635	1.85316	0.0638595	0.859022	TUBGCP5	tubulin gamma complex associated protein 5	114791
ENSG00000126070	209.881	0.117964	0.0636962	1.85199	0.0640279	0.859022	AGO3	argonaute RISC catalytic component 3	192669
ENSG00000104870	44.9671	-0.244195	0.131865	-1.85185	0.0640471	0.859022	FCGRT	Fc fragment of IgG receptor and transporter	2217
ENSG00000034152	57.7237	0.28267	0.152647	1.85179	0.0640559	0.859022	MAP2K3	mitogen-activated protein kinase kinase 3	5606
ENSG00000102554	11.1363	-0.53345	0.288093	-1.85166	0.0640745	0.859022	KLF5	Kruppel like factor 5	688
ENSG00000166582	19.3298	0.345475	0.186644	1.85099	0.0641711	0.859022	CENPV	centromere protein V	201161
ENSG00000282988	3.15332	-0.728335	0.39349	-1.85096	0.0641752	0.859022	ENSG00000282988
ENSG00000102390	77.0648	-0.153269	0.0828489	-1.84999	0.0643157	0.859209	PBDC1	polysaccharide biosynthesis domain containing 1	51260
ENSG00000204257	13.6655	-0.375714	0.203181	-1.84916	0.0644347	0.859209	HLA-DMA	major histocompatibility complex, class II, DM alpha	3108
ENSG00000197057	5.55217	-0.624914	0.337974	-1.849	0.0644579	0.859209	DTHD1	death domain containing 1	401124
ENSG00000031823	79.3191	-0.159576	0.0863107	-1.84886	0.064478	0.859209	RANBP3	RAN binding protein 3	8498
ENSG00000063177	1182.87	0.140144	0.0758228	1.84831	0.0645582	0.859209	RPL18	ribosomal protein L18	6141
ENSG00000173889	259.131	0.17659	0.0955535	1.84807	0.0645916	0.859209	PHC3	polyhomeotic homolog 3	80012
ENSG00000090621	327.399	-0.137227	0.0743051	-1.84681	0.0647749	0.85961	PABPC4	poly(A) binding protein cytoplasmic 4	8761
ENSG00000169926	314.54	0.181165	0.0981346	1.84608	0.0648801	0.85961	KLF13	Kruppel like factor 13	51621
ENSG00000140983	129.524	-0.151633	0.0821991	-1.8447	0.0650809	0.85961	RHOT2	ras homolog family member T2	89941
ENSG00000121851	182.887	-0.134912	0.0731462	-1.84442	0.0651223	0.85961	POLR3GL	RNA polymerase III subunit G like	84265
ENSG00000172992	28.2999	-0.264084	0.143187	-1.84433	0.0651344	0.85961	DCAKD	dephospho-CoA kinase domain containing	79877
ENSG00000164631	67.4603	-0.203782	0.110587	-1.84274	0.0653675	0.85961	ZNF12	zinc finger protein 12	7559
ENSG00000089248	290.957	-0.111672	0.0606034	-1.84267	0.0653776	0.85961	ERP29	endoplasmic reticulum protein 29	10961
ENSG00000074319	51.2408	0.225243	0.122274	1.84212	0.0654578	0.85961	TSG101	tumor susceptibility 101	7251
ENSG00000122390	74.4839	-0.169968	0.0922856	-1.84176	0.0655095	0.85961	NAA60	N(alpha)-acetyltransferase 60, NatF catalytic subunit	79903
ENSG00000151687	31.7083	0.278664	0.151314	1.84162	0.0655306	0.85961	ANKAR	ankyrin and armadillo repeat containing	150709
ENSG00000102897	31.3756	-0.233705	0.12699	-1.84033	0.0657191	0.85961	LYRM1	LYR motif containing 1	57149
ENSG00000211679	33.6662	-1.22646	0.666511	-1.84012	0.0657512	0.85961	ENSG00000211679
ENSG00000140043	6.75812	-0.490786	0.266758	-1.83982	0.0657952	0.85961	PTGR2	prostaglandin reductase 2	145482
ENSG00000013561	30.3221	0.277697	0.150978	1.83932	0.0658685	0.85961	RNF14	ring finger protein 14	9604
ENSG00000159131	62.5648	0.173361	0.0942876	1.83864	0.065968	0.85961	GART	phosphoribosylglycinamide formyltransferase, phosphoribosylglycinamide synthetase, phosphoribosylaminoimidazole synthetase	2618
ENSG00000186462	17.8602	-0.359213	0.195373	-1.8386	0.065974	0.85961	NAP1L2	nucleosome assembly protein 1 like 2	4674
ENSG00000145907	227.304	0.103052	0.0560516	1.83853	0.0659847	0.85961	G3BP1	G3BP stress granule assembly factor 1	10146
ENSG00000024862	77.0869	0.191708	0.104283	1.83835	0.0660115	0.85961	CCDC28A	coiled-coil domain containing 28A	25901
ENSG00000176293	4.28379	-0.697657	0.379646	-1.83765	0.0661138	0.85961	ZNF135	zinc finger protein 135	7694
ENSG00000015133	473.712	0.102751	0.05592	1.83747	0.0661411	0.85961	CCDC88C	coiled-coil domain containing 88C	440193
ENSG00000083168	752.957	0.0902644	0.0491437	1.83674	0.0662477	0.85961	KAT6A	lysine acetyltransferase 6A	7994
ENSG00000116661	8.34918	-0.616753	0.335875	-1.83626	0.0663197	0.85961	FBXO2	F-box protein 2	26232
ENSG00000114127	413.654	0.120792	0.0657895	1.83604	0.066352	0.85961	XRN1	5'-3' exoribonuclease 1	54464
ENSG00000198919	129.827	-0.211121	0.115001	-1.83583	0.0663831	0.85961	DZIP3	DAZ interacting zinc finger protein 3	9666
ENSG00000038002	62.1223	0.213325	0.116234	1.8353	0.0664613	0.85961	AGA	aspartylglucosaminidase	175
ENSG00000283499	5.45556	0.64637	0.352271	1.83486	0.0665257	0.85961	ENSG00000283499
ENSG00000143570	16.4189	-0.311209	0.16969	-1.83399	0.066655	0.85961	SLC39A1	solute carrier family 39 member 1	27173
ENSG00000138326	1626.11	-0.103408	0.0563907	-1.83378	0.0666859	0.85961	RPS24	ribosomal protein S24	6229
ENSG00000017797	208.273	-0.115781	0.0631557	-1.83327	0.0667626	0.85961	RALBP1	ralA binding protein 1	10928
ENSG00000072571	5.52086	-0.533321	0.290962	-1.83296	0.0668091	0.85961	HMMR	hyaluronan mediated motility receptor	3161
ENSG00000088298	19.4597	0.328671	0.179327	1.8328	0.0668321	0.85961	EDEM2	ER degradation enhancing alpha-mannosidase like protein 2	55741
ENSG00000200651	2.93826	0.900041	0.491204	1.83232	0.0669041	0.85961	ENSG00000200651
ENSG00000143643	47.1191	0.206892	0.112963	1.83151	0.0670249	0.85961	TTC13	tetratricopeptide repeat domain 13	79573
ENSG00000149260	5.70348	0.599672	0.327436	1.83142	0.0670383	0.85961	CAPN5	calpain 5	726
ENSG00000131634	93.0718	-0.194369	0.106144	-1.83119	0.0670725	0.85961	TMEM204	transmembrane protein 204	79652
ENSG00000124570	56.7251	-0.365049	0.199372	-1.83099	0.0671016	0.85961	SERPINB6	serpin family B member 6	5269
ENSG00000184007	840.155	0.0783801	0.0428079	1.83097	0.0671046	0.85961	PTP4A2	protein tyrosine phosphatase 4A2	8073
ENSG00000172361	8.93933	-0.430864	0.235398	-1.83037	0.0671948	0.859906	CFAP53	cilia and flagella associated protein 53	220136
ENSG00000229447	30.9785	-0.265455	0.145068	-1.82987	0.0672693	0.859951	ENSG00000229447
ENSG00000172336	35.5144	-0.220846	0.120718	-1.82945	0.0673326	0.859951	POP7	POP7 homolog, ribonuclease P/MRP subunit	10248
ENSG00000258634	6.90575	-0.460081	0.251733	-1.82765	0.0676014	0.861088	ENSG00000258634
ENSG00000107819	31.9231	-0.233631	0.127856	-1.8273	0.0676547	0.861088	SFXN3	sideroflexin 3	81855
ENSG00000236576	13.729	0.639119	0.349914	1.8265	0.0677745	0.861088	ENSG00000236576
ENSG00000134697	150.612	-0.15553	0.0851594	-1.82634	0.0677996	0.861088	GNL2	G protein nucleolar 2	29889
ENSG00000156273	46.135	0.248555	0.136115	1.82607	0.0678394	0.861088	BACH1	BTB domain and CNC homolog 1	571
ENSG00000196756	45.198	0.237587	0.130131	1.82575	0.0678879	0.861088	SNHG17	small nucleolar RNA host gene 17	388796
ENSG00000169239	159.815	-0.139586	0.0764551	-1.82572	0.0678922	0.861088	CA5B	carbonic anhydrase 5B	11238
ENSG00000123124	293.888	0.110631	0.0606496	1.82409	0.0681378	0.862903	WWP1	WW domain containing E3 ubiquitin protein ligase 1	11059
ENSG00000089280	692.596	0.0993451	0.054469	1.82388	0.06817	0.862903	FUS	FUS RNA binding protein	2521
ENSG00000013810	122.966	0.144069	0.0790449	1.82263	0.0683601	0.86365	TACC3	transforming acidic coiled-coil containing protein 3	10460
ENSG00000279691	3.61144	-0.679584	0.372865	-1.8226	0.0683638	0.86365	ENSG00000279691
ENSG00000211875	6.00104	0.6736	0.3699	1.82103	0.068602	0.865375	ENSG00000211875
ENSG00000173681	76.1815	0.170781	0.093794	1.82081	0.0686355	0.865375	BCLAF3	BCLAF1 and THRAP3 family member 3	256643
ENSG00000178464	3.62478	0.833701	0.458089	1.81995	0.0687659	0.86572	ENSG00000178464
ENSG00000164465	13.4359	-0.381767	0.209792	-1.81974	0.068798	0.86572	DCBLD1	discoidin, CUB and LCCL domain containing 1	285761
ENSG00000276337	7.40516	0.559483	0.307665	1.81848	0.0689911	0.866437	ENSG00000276337
ENSG00000130303	47.5426	0.226937	0.124838	1.81786	0.0690862	0.866437	BST2	bone marrow stromal cell antigen 2	684
ENSG00000028116	53.0163	0.210358	0.115732	1.81762	0.0691215	0.866437	VRK2	VRK serine/threonine kinase 2	7444
ENSG00000154723	119.568	-0.139354	0.0766693	-1.8176	0.0691256	0.866437	ATP5PF	ATP synthase peripheral stalk subunit F6	522
ENSG00000140264	473.239	0.199615	0.109888	1.81653	0.0692895	0.867643	SERF2	small EDRK-rich factor 2	10169
ENSG00000228857	18.5102	-0.350389	0.192992	-1.81557	0.0694365	0.868635	ENSG00000228857
ENSG00000128040	8.84203	-0.473312	0.261102	-1.81275	0.0698711	0.873219	SPINK2	serine peptidase inhibitor, Kazal type 2	6691
ENSG00000149806	1171.8	0.0942976	0.0520678	1.81105	0.0701326	0.875632	FAU	FAU ubiquitin like and ribosomal protein S30 fusion	2197
ENSG00000165195	13.4522	0.385931	0.213216	1.81005	0.0702886	0.876725	PIGA	phosphatidylinositol glycan anchor biosynthesis class A	5277
ENSG00000134690	5.4524	-0.525491	0.290429	-1.80936	0.0703947	0.876735	CDCA8	cell division cycle associated 8	55143
ENSG00000206605	9.67352	0.465384	0.257249	1.80908	0.0704391	0.876735	ENSG00000206605
ENSG00000137266	25.3992	0.347814	0.192423	1.80755	0.0706766	0.876735	SLC22A23	solute carrier family 22 member 23	63027
ENSG00000117528	53.1503	0.188486	0.104295	1.80725	0.0707241	0.876735	ABCD3	ATP binding cassette subfamily D member 3	5825
ENSG00000166579	79.9297	0.176478	0.0976901	1.8065	0.0708395	0.876735	NDEL1	nudE neurodevelopment protein 1 like 1	81565
ENSG00000247853	5.4744	0.575428	0.318662	1.80577	0.0709549	0.876735	ENSG00000247853
ENSG00000155636	29.8892	0.238623	0.132149	1.80571	0.0709639	0.876735	RBM45	RNA binding motif protein 45	129831
ENSG00000162639	21.2536	-0.301993	0.167328	-1.8048	0.0711061	0.876735	HENMT1	HEN methyltransferase 1	113802
ENSG00000170627	6.34677	-0.516072	0.285993	-1.80449	0.0711539	0.876735	GTSF1	gametocyte specific factor 1	121355
ENSG00000169689	38.4157	-0.223346	0.123805	-1.80401	0.0712292	0.876735	CENPX	centromere protein X	201254
ENSG00000177963	81.4848	-0.163002	0.0903986	-1.80315	0.0713641	0.876735	RIC8A	RIC8 guanine nucleotide exchange factor A	60626
ENSG00000254936	13.5737	0.467629	0.259667	1.80088	0.0717216	0.876735	ENSG00000254936
ENSG00000011451	41.2496	0.22105	0.122756	1.80072	0.0717465	0.876735	WIZ	WIZ zinc finger	58525
ENSG00000196943	32.7575	-0.267116	0.148357	-1.80049	0.0717829	0.876735	NOP9	NOP9 nucleolar protein	161424
ENSG00000185163	62.6482	-0.189842	0.105468	-1.79999	0.0718624	0.876735	DDX51	DEAD-box helicase 51	317781
ENSG00000115464	599.521	0.0795748	0.0442103	1.79992	0.0718738	0.876735	USP34	ubiquitin specific peptidase 34	9736
ENSG00000071859	55.0896	0.24954	0.138648	1.79981	0.0718902	0.876735	FAM50A	family with sequence similarity 50 member A	9130
ENSG00000197265	72.5392	0.15579	0.0865637	1.79971	0.0719059	0.876735	GTF2E2	general transcription factor IIE subunit 2	2961
ENSG00000224895	5.50696	0.577108	0.320786	1.79904	0.072012	0.876735	ENSG00000224895
ENSG00000198689	43.6085	0.27118	0.150753	1.79884	0.0720435	0.876735	SLC9A6	solute carrier family 9 member A6	10479
ENSG00000186812	138.819	-0.214613	0.119316	-1.79869	0.0720671	0.876735	ZNF397	zinc finger protein 397	84307
ENSG00000105185	95.4066	-0.186719	0.103837	-1.79819	0.072147	0.876735	PDCD5	programmed cell death 5	9141
ENSG00000246174	7.14872	0.705446	0.392333	1.79808	0.0721647	0.876735	KCTD21-AS1	KCTD21 antisense RNA 1	100289388
ENSG00000083807	8.08083	-0.437185	0.243233	-1.79739	0.072273	0.876735	SLC27A5	solute carrier family 27 member 5	10998
ENSG00000089063	82.7557	0.242079	0.134756	1.79642	0.0724271	0.876735	TMEM230	transmembrane protein 230	29058
ENSG00000256537	86.8145	-0.150678	0.0838965	-1.796	0.0724946	0.876735	SMIM10L1	small integral membrane protein 10 like 1	100129361
ENSG00000137818	1624.91	0.14257	0.0793832	1.79597	0.0725	0.876735	RPLP1	ribosomal protein lateral stalk subunit P1	6176
ENSG00000119906	126.132	0.158068	0.0880255	1.79571	0.0725406	0.876735	SLF2	SMC5-SMC6 complex localization factor 2	55719
ENSG00000266412	145.528	-0.138167	0.0769583	-1.79535	0.0725985	0.876735	NCOA4	nuclear receptor coactivator 4	8031
ENSG00000129534	207.813	-0.1313	0.0731347	-1.79531	0.0726036	0.876735	MIS18BP1	MIS18 binding protein 1	55320
ENSG00000104889	5.78279	-0.528684	0.294611	-1.79452	0.0727305	0.876735	RNASEH2A	ribonuclease H2 subunit A	10535
ENSG00000148290	59.8471	-0.176537	0.0983771	-1.7945	0.0727338	0.876735	SURF1	SURF1 cytochrome c oxidase assembly factor	6834
ENSG00000004779	98.7811	-0.16592	0.0924755	-1.79421	0.0727804	0.876735	NDUFAB1	NADH:ubiquinone oxidoreductase subunit AB1	4706
ENSG00000125821	40.0877	0.343418	0.191428	1.79399	0.0728155	0.876735	DTD1	D-aminoacyl-tRNA deacylase 1	92675
ENSG00000168298	90.6856	0.378897	0.211382	1.79247	0.0730571	0.876735	H1-4	H1.4 linker histone, cluster member	3008
ENSG00000085719	133.902	-0.115513	0.0644558	-1.79212	0.0731134	0.876735	CPNE3	copine 3	8895
ENSG00000201343	12.6282	0.501952	0.280124	1.79189	0.0731501	0.876735	ENSG00000201343
ENSG00000162736	32.3186	0.376866	0.210482	1.79049	0.0733754	0.876735	NCSTN	nicastrin	23385
ENSG00000110429	139.22	0.204909	0.11447	1.79006	0.0734447	0.876735	FBXO3	F-box protein 3	26273
ENSG00000130402	175.47	0.232526	0.129957	1.78925	0.0735742	0.876735	ACTN4	actinin alpha 4	81
ENSG00000069869	11.415	0.380483	0.21271	1.78874	0.0736565	0.876735	NEDD4	NEDD4 E3 ubiquitin protein ligase	4734
ENSG00000144791	27.4505	-0.282823	0.158152	-1.7883	0.0737282	0.876735	LIMD1	LIM domains containing 1	8994
ENSG00000068120	41.5612	-0.192247	0.107509	-1.78821	0.0737429	0.876735	COASY	Coenzyme A synthase	80347
ENSG00000047849	167.411	0.163197	0.0912715	1.78803	0.0737704	0.876735	MAP4	microtubule associated protein 4	4134
ENSG00000233716	6.23618	0.636146	0.356008	1.78689	0.073956	0.876735	ENSG00000233716
ENSG00000163406	6.20414	-0.567864	0.317913	-1.78622	0.0740635	0.876735	SLC15A2	solute carrier family 15 member 2	6565
ENSG00000244509	152.64	-0.197557	0.110631	-1.78573	0.0741427	0.876735	APOBEC3C	apolipoprotein B mRNA editing enzyme catalytic subunit 3C	27350
ENSG00000257303	7.94123	-0.428096	0.239734	-1.78571	0.0741457	0.876735	ENSG00000257303
ENSG00000116350	358.795	0.125063	0.0700566	1.78517	0.0742339	0.876735	SRSF4	serine and arginine rich splicing factor 4	6429
ENSG00000132507	62.7293	0.309183	0.173289	1.7842	0.0743905	0.876735	EIF5A	eukaryotic translation initiation factor 5A	1984
ENSG00000169131	34.2329	0.217362	0.121887	1.7833	0.0745378	0.876735	ZNF354A	zinc finger protein 354A	6940
ENSG00000138032	141.213	0.11978	0.0671694	1.78326	0.0745444	0.876735	PPM1B	protein phosphatase, Mg2+/Mn2+ dependent 1B	5495
ENSG00000112200	312.171	0.108637	0.0609238	1.78316	0.0745598	0.876735	ZNF451	zinc finger protein 451	26036
ENSG00000163900	41.3258	-0.208955	0.117211	-1.78273	0.0746299	0.876735	TMEM41A	transmembrane protein 41A	90407
ENSG00000257267	103.59	-0.141234	0.0792322	-1.78253	0.0746631	0.876735	ZNF271P	zinc finger protein 271, pseudogene	10778
ENSG00000152582	81.5708	-0.155201	0.0870758	-1.78237	0.0746888	0.876735	SPEF2	sperm flagellar 2	79925
ENSG00000147164	42.3092	-0.221166	0.124102	-1.78213	0.0747278	0.876735	SNX12	sorting nexin 12	29934
ENSG00000076662	205.271	-0.15626	0.0876865	-1.78203	0.0747444	0.876735	ICAM3	intercellular adhesion molecule 3	3385
ENSG00000056972	34.0594	-0.233551	0.13108	-1.78174	0.0747916	0.876735	TRAF3IP2	TRAF3 interacting protein 2	10758
ENSG00000101977	2.92596	-0.77713	0.436268	-1.78131	0.0748614	0.876735	MCF2	MCF.2 cell line derived transforming sequence	4168
ENSG00000126246	26.7339	-0.31294	0.17568	-1.78131	0.074862	0.876735	IGFLR1	IGF like family receptor 1	79713
ENSG00000280383	33.9187	0.25608	0.143771	1.78116	0.0748859	0.876735	ENSG00000280383
ENSG00000258289	337.581	-0.147886	0.083075	-1.78015	0.0750516	0.876735	CHURC1	churchill domain containing 1	91612
ENSG00000253200	13.672	0.373885	0.210048	1.78	0.0750765	0.876735	ENSG00000253200
ENSG00000227055	10.9652	-0.391097	0.219754	-1.7797	0.0751246	0.876735	ENSG00000227055
ENSG00000152213	3.27523	0.73366	0.412378	1.7791	0.075224	0.876735	ARL11	ADP ribosylation factor like GTPase 11	115761
ENSG00000147251	263.644	0.125644	0.0706241	1.77906	0.0752301	0.876735	DOCK11	dedicator of cytokinesis 11	139818
ENSG00000107938	162.188	0.115111	0.0647034	1.77905	0.0752317	0.876735	EDRF1	erythroid differentiation regulatory factor 1	26098
ENSG00000158623	9.7792	0.41913	0.235713	1.77813	0.0753818	0.876735	COPG2	coatomer protein complex subunit gamma 2	26958
ENSG00000198740	142.635	0.124948	0.0702817	1.77782	0.075434	0.876735	ZNF652	zinc finger protein 652	22834
ENSG00000170946	40.3758	0.203703	0.114587	1.77772	0.07545	0.876735	DNAJC24	DnaJ heat shock protein family (Hsp40) member C24	120526
ENSG00000152256	233.617	0.196961	0.110804	1.77756	0.0754761	0.876735	PDK1	pyruvate dehydrogenase kinase 1	5163
ENSG00000125772	187.236	0.16591	0.0933397	1.77748	0.0754885	0.876735	GPCPD1	glycerophosphocholine phosphodiesterase 1	56261
ENSG00000102781	12.5766	0.422491	0.237851	1.77628	0.075686	0.876735	KATNAL1	katanin catalytic subunit A1 like 1	84056
ENSG00000165733	224.641	0.118866	0.0669236	1.77614	0.0757102	0.876735	BMS1	BMS1 ribosome biogenesis factor	9790
ENSG00000100519	135.655	0.132629	0.074682	1.77592	0.0757458	0.876735	PSMC6	proteasome 26S subunit, ATPase 6	5706
ENSG00000166908	38.0103	0.363363	0.204654	1.7755	0.0758152	0.876735	PIP4K2C	phosphatidylinositol-5-phosphate 4-kinase type 2 gamma	79837
ENSG00000157833	3.41461	-0.671641	0.378427	-1.77482	0.0759273	0.876735	GAREM2	GRB2 associated regulator of MAPK1 subtype 2	150946
ENSG00000131495	117.848	-0.117992	0.0664862	-1.77469	0.0759494	0.876735	NDUFA2	NADH:ubiquinone oxidoreductase subunit A2	4695
ENSG00000100297	36.412	-0.290728	0.16382	-1.77468	0.0759514	0.876735	MCM5	minichromosome maintenance complex component 5	4174
ENSG00000150347	430.105	-0.145768	0.0821897	-1.77355	0.0761368	0.876735	ARID5B	AT-rich interaction domain 5B	84159
ENSG00000137103	15.9444	-0.338968	0.191169	-1.77314	0.0762061	0.876735	TMEM8B	transmembrane protein 8B	51754
ENSG00000171793	54.1467	0.245766	0.13865	1.77256	0.0763022	0.876735	CTPS1	CTP synthase 1	1503
ENSG00000196792	136.383	0.142968	0.0806602	1.77248	0.0763157	0.876735	STRN3	striatin 3	29966
ENSG00000047188	153.515	0.165569	0.0934191	1.77232	0.0763409	0.876735	YTHDC2	YTH domain containing 2	64848
ENSG00000174917	44.9322	0.312981	0.17665	1.77176	0.0764337	0.876735	MICOS13	mitochondrial contact site and cristae organizing system subunit 13	125988
ENSG00000085760	125.845	-0.119456	0.0674427	-1.77121	0.076525	0.876735	MTIF2	mitochondrial translational initiation factor 2	4528
ENSG00000260810	3.01824	-0.733015	0.413859	-1.77117	0.0765322	0.876735	ENSG00000260810
ENSG00000164111	66.6683	-0.22227	0.125514	-1.77088	0.0765809	0.876735	ANXA5	annexin A5	308
ENSG00000077254	249.976	0.0907983	0.0512834	1.77052	0.0766402	0.876735	USP33	ubiquitin specific peptidase 33	23032
ENSG00000150672	6.84268	0.511835	0.289103	1.77043	0.0766563	0.876735	DLG2	discs large MAGUK scaffold protein 2	1740
ENSG00000117450	132.656	-0.126677	0.0715546	-1.77036	0.076668	0.876735	PRDX1	peroxiredoxin 1	5052
ENSG00000221946	5.79164	-0.575109	0.324864	-1.77031	0.0766757	0.876735	FXYD7	FXYD domain containing ion transport regulator 7	53822
ENSG00000198918	688.192	-0.0999136	0.0564642	-1.7695	0.0768098	0.876735	RPL39	ribosomal protein L39	6170
ENSG00000255561	8.17337	-0.415822	0.23503	-1.76923	0.0768557	0.876735	FDXACB1	ferredoxin-fold anticodon binding domain containing 1	91893
ENSG00000207223	9.76053	0.415547	0.234891	1.76911	0.0768758	0.876735	ENSG00000207223
ENSG00000214900	49.5253	0.221425	0.125227	1.7682	0.0770283	0.876735	LINC01588	long intergenic non-protein coding RNA 1588	283551
ENSG00000085224	1571.49	0.0935738	0.052972	1.76648	0.0773157	0.876735	ATRX	ATRX chromatin remodeler	546
ENSG00000163291	24.741	0.291229	0.164915	1.76594	0.0774062	0.876735	PAQR3	progestin and adipoQ receptor family member 3	152559
ENSG00000157741	183.696	0.12695	0.0718914	1.76585	0.0774209	0.876735	UBN2	ubinuclein 2	254048
ENSG00000167733	4.46008	-0.62131	0.351883	-1.76567	0.077451	0.876735	HSD11B1L	hydroxysteroid 11-beta dehydrogenase 1 like	374875
ENSG00000092203	146.486	-0.138645	0.0785291	-1.76553	0.0774748	0.876735	TOX4	TOX high mobility group box family member 4	9878
ENSG00000204568	143.851	-0.1674	0.0948269	-1.76532	0.0775097	0.876735	MRPS18B	mitochondrial ribosomal protein S18B	28973
ENSG00000171503	26.3711	-0.262193	0.148531	-1.76524	0.0775231	0.876735	ETFDH	electron transfer flavoprotein dehydrogenase	2110
ENSG00000119632	33.2364	-0.315411	0.178693	-1.7651	0.0775465	0.876735	IFI27L2	interferon alpha inducible protein 27 like 2	83982
ENSG00000176788	8.82849	-0.572232	0.324291	-1.76456	0.0776375	0.876735	BASP1	brain abundant membrane attached signal protein 1	10409
ENSG00000168404	53.8564	-0.239656	0.135887	-1.76365	0.0777914	0.876735	MLKL	mixed lineage kinase domain like pseudokinase	197259
ENSG00000122783	19.6584	-0.272186	0.154348	-1.76346	0.0778231	0.876735	CYREN	cell cycle regulator of NHEJ	78996
ENSG00000256128	10.5789	0.494251	0.280314	1.7632	0.0778661	0.876735	ENSG00000256128
ENSG00000169105	13.3014	0.41814	0.237216	1.7627	0.0779511	0.876735	CHST14	carbohydrate sulfotransferase 14	113189
ENSG00000167632	25.878	0.263492	0.149483	1.76269	0.077952	0.876735	TRAPPC9	trafficking protein particle complex 9	83696
ENSG00000189195	38.353	0.217542	0.123416	1.76268	0.0779548	0.876735	KIAA1107	KIAA1107	23285
ENSG00000089154	101.337	-0.140851	0.0799452	-1.76184	0.0780958	0.876781	GCN1	GCN1 activator of EIF2AK4	10985
ENSG00000262823	13.0231	-0.398925	0.226425	-1.76184	0.0780958	0.876781	ENSG00000262823
ENSG00000272936	6.70879	-0.553297	0.314124	-1.7614	0.0781714	0.876861	ENSG00000272936
ENSG00000181396	32.9026	-0.253242	0.143817	-1.76086	0.0782623	0.87697	OGFOD3	2-oxoglutarate and iron dependent oxygenase domain containing 3	79701
ENSG00000204514	31.1594	-0.315841	0.179415	-1.76039	0.0783411	0.87697	ZNF814	zinc finger protein 814	730051
ENSG00000167987	8.03999	0.457493	0.26005	1.75925	0.0785353	0.87697	VPS37C	VPS37C subunit of ESCRT-I	55048
ENSG00000226777	7.0613	-0.678427	0.385753	-1.75871	0.078627	0.87697	FAM30A	family with sequence similarity 30 member A	9834
ENSG00000176171	47.7482	-0.207118	0.117781	-1.75851	0.0786607	0.87697	BNIP3	BCL2 interacting protein 3	664
ENSG00000270077	11.0997	0.408421	0.232266	1.75842	0.0786754	0.87697	ENSG00000270077
ENSG00000198420	19.0653	0.303334	0.172565	1.75779	0.0787826	0.87697	TCAF1	TRPM8 channel associated factor 1	9747
ENSG00000131467	66.1285	-0.156795	0.089262	-1.75657	0.0789918	0.87697	PSME3	proteasome activator subunit 3	10197
ENSG00000150779	54.8373	-0.190878	0.108674	-1.75643	0.0790153	0.87697	TIMM8B	translocase of inner mitochondrial membrane 8 homolog B	26521
ENSG00000167637	12.1526	-0.339058	0.193052	-1.75631	0.0790359	0.87697	ZNF283	zinc finger protein 283	284349
ENSG00000197969	271.608	0.11862	0.0675397	1.7563	0.0790365	0.87697	VPS13A	vacuolar protein sorting 13 homolog A	23230
ENSG00000105552	11.824	0.360488	0.205346	1.75552	0.0791706	0.87697	BCAT2	branched chain amino acid transaminase 2	587
ENSG00000105939	756.811	0.111776	0.0636882	1.75504	0.0792518	0.87697	ZC3HAV1	zinc finger CCCH-type containing, antiviral 1	56829
ENSG00000229808	3.71557	0.661551	0.376999	1.75478	0.0792965	0.87697	ENSG00000229808
ENSG00000075218	2.72799	-0.775682	0.442092	-1.75457	0.0793331	0.87697	GTSE1	G2 and S-phase expressed 1	51512
ENSG00000112394	65.5021	0.1873	0.106754	1.7545	0.0793452	0.87697	SLC16A10	solute carrier family 16 member 10	117247
ENSG00000170242	427.582	0.0939301	0.0535492	1.75409	0.0794148	0.87697	USP47	ubiquitin specific peptidase 47	55031
ENSG00000182325	4.02398	0.657281	0.374809	1.75364	0.0794916	0.87697	FBXL6	F-box and leucine rich repeat protein 6	26233
ENSG00000110057	12.9982	0.660301	0.376548	1.75357	0.0795049	0.87697	UNC93B1	unc-93 homolog B1, TLR signaling regulator	81622
ENSG00000116731	312.622	0.114315	0.0652001	1.7533	0.0795503	0.87697	PRDM2	PR/SET domain 2	7799
ENSG00000108107	903.893	0.20935	0.119439	1.75277	0.0796408	0.877213	RPL28	ribosomal protein L28	6158
ENSG00000246366	13.5449	-0.329894	0.188356	-1.75144	0.0798705	0.877693	LACTB2-AS1	LACTB2 antisense RNA 1	286190
ENSG00000092068	7.58159	1.03694	0.592116	1.75124	0.0799044	0.877693	SLC7A8	solute carrier family 7 member 8	23428
ENSG00000119760	68.2552	-0.174494	0.0996457	-1.75114	0.0799212	0.877693	SUPT7L	SPT7 like, STAGA complex gamma subunit	9913
ENSG00000080839	86.6605	0.152225	0.0869394	1.75093	0.0799585	0.877693	RBL1	RB transcriptional corepressor like 1	5933
ENSG00000198042	45.2119	-0.198445	0.113419	-1.74966	0.0801774	0.878305	MAK16	MAK16 homolog	84549
ENSG00000103653	104.204	0.194725	0.111302	1.74952	0.0802014	0.878305	CSK	C-terminal Src kinase	1445
ENSG00000197714	6.59603	0.490956	0.280729	1.74886	0.0803144	0.878305	ZNF460	zinc finger protein 460	10794
ENSG00000115138	8.07743	0.510664	0.292086	1.74834	0.080406	0.878305	POMC	proopiomelanocortin	5443
ENSG00000267554	15.1798	0.323959	0.185339	1.74792	0.0804775	0.878305	ENSG00000267554
ENSG00000156395	9.8147	-0.509873	0.291761	-1.74757	0.0805385	0.878305	SORCS3	sortilin related VPS10 domain containing receptor 3	22986
ENSG00000112249	163.073	0.13046	0.0746557	1.74749	0.080552	0.878305	ASCC3	activating signal cointegrator 1 complex subunit 3	10973
ENSG00000083799	941.904	0.0942434	0.0539465	1.74698	0.0806412	0.878305	CYLD	CYLD lysine 63 deubiquitinase	1540
ENSG00000159023	681.186	0.0894169	0.0511933	1.74665	0.0806976	0.878305	EPB41	erythrocyte membrane protein band 4.1	2035
ENSG00000196155	27.1414	-0.274224	0.157018	-1.74644	0.0807341	0.878305	PLEKHG4	pleckstrin homology and RhoGEF domain containing G4	25894
ENSG00000099904	20.762	0.464409	0.26625	1.74426	0.0811145	0.878305	ZDHHC8	zinc finger DHHC-type containing 8	29801
ENSG00000089685	6.05485	-0.619984	0.355456	-1.74419	0.0811256	0.878305	BIRC5	baculoviral IAP repeat containing 5	332
ENSG00000184384	229.746	0.104235	0.0597736	1.74382	0.0811899	0.878305	MAML2	mastermind like transcriptional coactivator 2	84441
ENSG00000100109	37.4421	-0.241075	0.138283	-1.74334	0.0812737	0.878305	TFIP11	tuftelin interacting protein 11	24144
ENSG00000068305	124.482	0.131571	0.0754712	1.74333	0.0812754	0.878305	MEF2A	myocyte enhancer factor 2A	4205
ENSG00000198363	70.1499	0.17815	0.102206	1.74306	0.0813237	0.878305	ASPH	aspartate beta-hydroxylase	444
ENSG00000238324	3.27864	0.744529	0.427329	1.74229	0.0814586	0.878305	ENSG00000238324
ENSG00000130830	22.5462	-0.258004	0.1481	-1.74209	0.0814924	0.878305	MPP1	membrane palmitoylated protein 1	4354
ENSG00000248956	8.85437	0.507222	0.291199	1.74184	0.0815369	0.878305	ENSG00000248956
ENSG00000243554	3.40729	0.686414	0.394241	1.7411	0.0816657	0.878305	ENSG00000243554
ENSG00000139146	57.9602	0.222066	0.127546	1.74106	0.0816724	0.878305	SINHCAF	SIN3-HDAC complex associated factor	58516
ENSG00000242493	6.77371	0.490913	0.282084	1.74031	0.0818054	0.878305	ENSG00000242493
ENSG00000164300	187.561	0.164454	0.0944989	1.74028	0.0818105	0.878305	SERINC5	serine incorporator 5	256987
ENSG00000134086	105.149	-0.139353	0.0800754	-1.74027	0.0818113	0.878305	VHL	von Hippel-Lindau tumor suppressor	7428
ENSG00000116106	92.7095	-0.207438	0.119213	-1.74006	0.0818482	0.878305	EPHA4	EPH receptor A4	2043
ENSG00000172301	12.5299	-0.341974	0.196535	-1.74002	0.0818563	0.878305	COPRS	coordinator of PRMT5 and differentiation stimulator	55352
ENSG00000117226	99.6377	0.214876	0.123496	1.73994	0.0818697	0.878305	GBP3	guanylate binding protein 3	2635
ENSG00000145331	25.2255	-0.267124	0.153557	-1.73957	0.081934	0.878305	TRMT10A	tRNA methyltransferase 10A	93587
ENSG00000160219	40.7453	-0.26265	0.151041	-1.73893	0.0820471	0.878401	GAB3	GRB2 associated binding protein 3	139716
ENSG00000140497	146.583	0.172933	0.0994585	1.73874	0.0820801	0.878401	SCAMP2	secretory carrier membrane protein 2	10066
ENSG00000006025	27.6368	0.320688	0.184614	1.73707	0.0823746	0.878411	OSBPL7	oxysterol binding protein like 7	114881
ENSG00000181610	46.1454	-0.188712	0.108652	-1.73684	0.0824151	0.878411	MRPS23	mitochondrial ribosomal protein S23	51649
ENSG00000156990	57.5816	-0.199234	0.114715	-1.73676	0.0824289	0.878411	RPUSD3	RNA pseudouridine synthase D3	285367
ENSG00000177469	3.79722	-0.685609	0.394797	-1.73661	0.0824559	0.878411	CAVIN1	caveolae associated protein 1	284119
ENSG00000181523	37.6922	0.31198	0.179653	1.73657	0.0824626	0.878411	SGSH	N-sulfoglucosamine sulfohydrolase	6448
ENSG00000254087	11.8773	-0.490095	0.28243	-1.73528	0.0826907	0.878411	LYN	LYN proto-oncogene, Src family tyrosine kinase	4067
ENSG00000124203	81.3605	0.167503	0.0965307	1.73523	0.0827001	0.878411	ZNF831	zinc finger protein 831	128611
ENSG00000131116	91.5071	-0.2216	0.127725	-1.73498	0.0827447	0.878411	ZNF428	zinc finger protein 428	126299
ENSG00000108557	28.9257	-0.269979	0.155657	-1.73445	0.0828376	0.878411	RAI1	retinoic acid induced 1	10743
ENSG00000109790	55.9056	0.195907	0.113008	1.73357	0.0829938	0.878411	KLHL5	kelch like family member 5	51088
ENSG00000152784	33.1488	-0.244061	0.140791	-1.73349	0.083008	0.878411	PRDM8	PR/SET domain 8	56978
ENSG00000092847	79.9363	0.139867	0.0806955	1.73327	0.0830473	0.878411	AGO1	argonaute RISC component 1	26523
ENSG00000175550	64.9846	0.222184	0.128336	1.73127	0.0834029	0.878411	DRAP1	DR1 associated protein 1	10589
ENSG00000105576	89.9085	-0.162657	0.0939539	-1.73125	0.0834079	0.878411	TNPO2	transportin 2	30000
ENSG00000104824	214.349	0.182173	0.105245	1.73094	0.0834616	0.878411	HNRNPL	heterogeneous nuclear ribonucleoprotein L	3191
ENSG00000137168	23.4227	-0.272553	0.157577	-1.72965	0.0836931	0.878411	PPIL1	peptidylprolyl isomerase like 1	51645
ENSG00000175387	239.821	0.105681	0.0611235	1.72897	0.083814	0.878411	SMAD2	SMAD family member 2	4087
ENSG00000113593	133.216	0.16396	0.0948331	1.72893	0.0838221	0.878411	PPWD1	peptidylprolyl isomerase domain and WD repeat containing 1	23398
ENSG00000163602	224.447	0.115248	0.0666629	1.72882	0.0838414	0.878411	RYBP	RING1 and YY1 binding protein	23429
ENSG00000108774	70.0529	-0.166876	0.0965272	-1.7288	0.0838448	0.878411	RAB5C	RAB5C, member RAS oncogene family	5878
ENSG00000244754	900.339	0.0843077	0.0487771	1.72843	0.0839116	0.878411	N4BP2L2	NEDD4 binding protein 2 like 2	10443
ENSG00000125818	110.638	-0.138451	0.0801074	-1.72831	0.0839323	0.878411	PSMF1	proteasome inhibitor subunit 1	9491
ENSG00000167186	24.3168	-0.271161	0.156912	-1.72811	0.0839685	0.878411	COQ7	coenzyme Q7, hydroxylase	10229
ENSG00000160145	13.5336	-0.353365	0.204508	-1.72788	0.0840103	0.878411	KALRN	kalirin RhoGEF kinase	8997
ENSG00000237877	13.7859	0.370806	0.214612	1.7278	0.0840246	0.878411	ENSG00000237877
ENSG00000122545	642.438	0.0797365	0.0461643	1.72723	0.0841255	0.878411	SEPTIN7	septin 7	989
ENSG00000066294	321.959	-0.141829	0.0821157	-1.72718	0.0841346	0.878411	CD84	CD84 molecule	8832
ENSG00000268996	9.10615	-0.402665	0.233145	-1.7271	0.0841493	0.878411	MAN1B1-DT	MAN1B1 divergent transcript	100289341
ENSG00000102890	3.78851	-0.626502	0.362758	-1.72705	0.0841581	0.878411	ELMO3	engulfment and cell motility 3	79767
ENSG00000175395	31.8288	0.230678	0.133588	1.72679	0.0842055	0.878411	ZNF25	zinc finger protein 25	219749
ENSG00000269918	31.909	0.274519	0.158977	1.72678	0.0842068	0.878411	ENSG00000269918
ENSG00000068394	27.2522	-0.230493	0.133511	-1.7264	0.0842755	0.878412	GPKOW	G-patch domain and KOW motifs	27238
ENSG00000231365	10.4255	0.401699	0.232796	1.72554	0.0844297	0.879304	WARS2-AS1	WARS2 antisense RNA 1	101929147
ENSG00000138336	32.1424	0.212749	0.12334	1.7249	0.0845454	0.879794	TET1	tet methylcytosine dioxygenase 1	80312
ENSG00000167807	4.69078	-0.57656	0.334514	-1.72357	0.0847851	0.881572	ENSG00000167807
ENSG00000204228	22.4349	-0.255766	0.148438	-1.72305	0.0848798	0.881841	HSD17B8	hydroxysteroid 17-beta dehydrogenase 8	7923
ENSG00000282977	13.9805	0.453269	0.263217	1.72204	0.0850625	0.882295	PCBP2-OT1	PCBP2 overlapping transcript 1	102157401
ENSG00000278979	3.73456	0.642654	0.37327	1.72169	0.0851259	0.882295	ENSG00000278979
ENSG00000154473	256.696	-0.092902	0.0539605	-1.72167	0.0851301	0.882295	BUB3	BUB3 mitotic checkpoint protein	9184
ENSG00000168172	265.621	0.0950117	0.055206	1.72104	0.0852436	0.882757	HOOK3	hook microtubule tethering protein 3	84376
ENSG00000077420	397.807	0.109632	0.0637343	1.72015	0.0854058	0.88369	APBB1IP	amyloid beta precursor protein binding family B member 1 interacting protein	54518
ENSG00000078177	214.923	0.18737	0.108949	1.71978	0.0854717	0.88369	N4BP2	NEDD4 binding protein 2	55728
ENSG00000060982	5.36756	-0.601005	0.349705	-1.7186	0.0856866	0.883845	BCAT1	branched chain amino acid transaminase 1	586
ENSG00000151490	7.82923	-0.419063	0.243946	-1.71785	0.0858235	0.883845	PTPRO	protein tyrosine phosphatase receptor type O	5800
ENSG00000106086	19.9353	0.285093	0.166022	1.7172	0.0859427	0.883845	PLEKHA8	pleckstrin homology domain containing A8	84725
ENSG00000142303	16.8926	-0.349036	0.203303	-1.71683	0.0860106	0.883845	ADAMTS10	ADAM metallopeptidase with thrombospondin type 1 motif 10	81794
ENSG00000213658	65.4483	-0.158416	0.0922727	-1.71682	0.0860118	0.883845	LAT	linker for activation of T cells	27040
ENSG00000139645	36.3772	-0.225055	0.131105	-1.71659	0.0860534	0.883845	ANKRD52	ankyrin repeat domain 52	283373
ENSG00000163866	46.9667	-0.202773	0.118151	-1.71621	0.086123	0.883845	SMIM12	small integral membrane protein 12	113444
ENSG00000118260	224.575	0.0944082	0.0550104	1.71619	0.0861273	0.883845	CREB1	cAMP responsive element binding protein 1	1385
ENSG00000211778	2.71473	-0.759033	0.442499	-1.71533	0.0862843	0.883845	ENSG00000211778
ENSG00000198189	92.726	-0.170673	0.0995027	-1.71527	0.0862966	0.883845	HSD17B11	hydroxysteroid 17-beta dehydrogenase 11	51170
ENSG00000182400	59.6168	0.190948	0.111376	1.71444	0.0864474	0.883845	TRAPPC6B	trafficking protein particle complex 6B	122553
ENSG00000075399	22.3344	-0.320205	0.186856	-1.71364	0.0865947	0.883845	VPS9D1	VPS9 domain containing 1	9605
ENSG00000180035	23.4673	-0.268868	0.156952	-1.71306	0.0867015	0.883845	ZNF48	zinc finger protein 48	197407
ENSG00000163930	37.7718	-0.240713	0.14055	-1.71265	0.0867772	0.883845	BAP1	BRCA1 associated protein 1	8314
ENSG00000237135	5.84667	0.522095	0.304851	1.71263	0.0867812	0.883845	ENSG00000237135
ENSG00000170542	105.489	-0.292089	0.170583	-1.7123	0.0868417	0.883845	SERPINB9	serpin family B member 9	5272
ENSG00000086232	177.334	0.109652	0.064066	1.71155	0.0869795	0.883845	EIF2AK1	eukaryotic translation initiation factor 2 alpha kinase 1	27102
ENSG00000136631	54.6989	0.201347	0.117672	1.71109	0.0870652	0.883845	VPS45	vacuolar protein sorting 45 homolog	11311
ENSG00000279377	28.5486	-0.429934	0.25133	-1.71064	0.0871483	0.883845	ENSG00000279377
ENSG00000118308	156.82	-0.114124	0.0667157	-1.7106	0.0871558	0.883845	LRMP	lymphoid restricted membrane protein	4033
ENSG00000177946	12.3845	-0.370328	0.216523	-1.71034	0.0872022	0.883845	CENPBD1	CENPB DNA-binding domain containing 1	92806
ENSG00000125386	170.127	0.128031	0.0748878	1.70963	0.0873341	0.883845	FAM193A	family with sequence similarity 193 member A	8603
ENSG00000170485	8.923	0.565508	0.330827	1.70938	0.0873815	0.883845	NPAS2	neuronal PAS domain protein 2	4862
ENSG00000260197	6.19813	0.658133	0.385019	1.70935	0.0873856	0.883845	ENSG00000260197
ENSG00000172530	71.5008	0.157616	0.0922087	1.70934	0.0873875	0.883845	BANP	BTG3 associated nuclear protein	54971
ENSG00000103245	23.3442	0.31402	0.183731	1.70913	0.0874272	0.883845	CIAO3	cytosolic iron-sulfur assembly component 3	64428
ENSG00000145476	57.9555	-0.196629	0.115073	-1.70874	0.0874999	0.883845	CYP4V2	cytochrome P450 family 4 subfamily V member 2	285440
ENSG00000180573	10.6	-0.416641	0.243886	-1.70834	0.0875726	0.883845	H2AC6	H2A clustered histone 6	8334
ENSG00000134686	27.5171	0.242195	0.14179	1.70813	0.0876126	0.883845	PHC2	polyhomeotic homolog 2	1912
ENSG00000159079	62.0029	-0.159652	0.0934697	-1.70806	0.0876252	0.883845	CFAP298	cilia and flagella associated protein 298	56683
ENSG00000198964	50.8405	0.221122	0.129494	1.70758	0.0877138	0.883845	SGMS1	sphingomyelin synthase 1	259230
ENSG00000144567	94.5068	-0.148327	0.086865	-1.70756	0.0877177	0.883845	RETREG2	reticulophagy regulator family member 2	79137
ENSG00000186635	56.7658	0.285313	0.167165	1.70677	0.0878652	0.883845	ARAP1	ArfGAP with RhoGAP domain, ankyrin repeat and PH domain 1	116985
ENSG00000205138	21.206	-0.271129	0.158869	-1.70662	0.0878921	0.883845	SDHAF1	succinate dehydrogenase complex assembly factor 1	644096
ENSG00000105722	19.0227	-0.349266	0.204696	-1.70627	0.0879583	0.883845	ERF	ETS2 repressor factor	2077
ENSG00000255717	195.606	-0.158373	0.0928221	-1.7062	0.0879705	0.883845	SNHG1	small nucleolar RNA host gene 1	23642
ENSG00000174516	7.53463	-0.443381	0.259933	-1.70575	0.0880541	0.883991	PELI3	pellino E3 ubiquitin protein ligase family member 3	246330
ENSG00000181847	73.29	-0.236688	0.138845	-1.70469	0.0882524	0.885005	TIGIT	T cell immunoreceptor with Ig and ITIM domains	201633
ENSG00000185345	4.32131	0.615047	0.360974	1.70386	0.088408	0.885005	PRKN	parkin RBR E3 ubiquitin protein ligase	5071
ENSG00000077044	285.416	0.116145	0.0681665	1.70384	0.0884109	0.885005	DGKD	diacylglycerol kinase delta	8527
ENSG00000251143	3.25347	0.722549	0.424152	1.70351	0.0884721	0.885005	LOC100128494	uncharacterized LOC100128494	100128494
ENSG00000103335	95.3625	0.29254	0.171819	1.70261	0.0886414	0.885005	PIEZO1	piezo type mechanosensitive ion channel component 1	9780
ENSG00000171649	6.47167	-0.493797	0.290051	-1.70245	0.0886705	0.885005	ZIK1	zinc finger protein interacting with K protein 1	284307
ENSG00000163126	10.5573	0.455485	0.267588	1.70219	0.08872	0.885005	ANKRD23	ankyrin repeat domain 23	200539
ENSG00000044115	13.4524	0.395497	0.232389	1.70187	0.088779	0.885005	CTNNA1	catenin alpha 1	1495
ENSG00000197498	77.3696	-0.180087	0.105832	-1.70164	0.0888237	0.885005	RPF2	ribosome production factor 2 homolog	84154
ENSG00000213762	33.8211	-0.219718	0.129177	-1.70091	0.0889603	0.885005	ZNF134	zinc finger protein 134	7693
ENSG00000170638	140.704	-0.13836	0.0813587	-1.70062	0.0890137	0.885005	TRABD	TraB domain containing	80305
ENSG00000205531	475.67	0.116758	0.0686632	1.70045	0.0890462	0.885005	NAP1L4	nucleosome assembly protein 1 like 4	4676
ENSG00000164105	9.89604	-0.380687	0.223976	-1.69968	0.0891915	0.885005	SAP30	Sin3A associated protein 30	8819
ENSG00000140153	43.0771	0.189122	0.111305	1.69914	0.0892936	0.885005	WDR20	WD repeat domain 20	91833
ENSG00000281469	9.38029	0.441726	0.260007	1.6989	0.0893382	0.885005	ENSG00000281469
ENSG00000144455	21.4561	-0.277877	0.163569	-1.69884	0.089349	0.885005	SUMF1	sulfatase modifying factor 1	285362
ENSG00000005448	40.1787	-0.217982	0.12832	-1.69874	0.0893678	0.885005	WDR54	WD repeat domain 54	84058
ENSG00000179862	23.6773	-0.335015	0.19729	-1.69808	0.0894923	0.885005	CITED4	Cbp/p300 interacting transactivator with Glu/Asp rich carboxy-terminal domain 4	163732
ENSG00000136950	83.4873	0.13753	0.0810355	1.69716	0.0896673	0.885005	ARPC5L	actin related protein 2/3 complex subunit 5 like	81873
ENSG00000109320	263.905	0.11078	0.0652773	1.69706	0.0896848	0.885005	NFKB1	nuclear factor kappa B subunit 1	4790
ENSG00000123607	51.2945	0.180385	0.106296	1.697	0.0896963	0.885005	TTC21B	tetratricopeptide repeat domain 21B	79809
ENSG00000148824	19.5613	0.328562	0.193653	1.69665	0.0897628	0.885005	MTG1	mitochondrial ribosome associated GTPase 1	92170
ENSG00000234268	4.11991	0.605081	0.356688	1.69639	0.0898128	0.885005	ENSG00000234268
ENSG00000109689	362.169	0.0991248	0.058433	1.69638	0.0898132	0.885005	STIM2	stromal interaction molecule 2	57620
ENSG00000273117	9.31694	-0.38869	0.229216	-1.69574	0.0899356	0.885177	ENSG00000273117
ENSG00000226950	66.2125	-0.178622	0.105347	-1.69556	0.0899688	0.885177	DANCR	differentiation antagonizing non-protein coding RNA	57291
ENSG00000185989	275.328	0.136436	0.0805059	1.69473	0.0901258	0.885297	RASA3	RAS p21 protein activator 3	22821
ENSG00000145241	274.441	0.131043	0.0773908	1.69326	0.0904066	0.885297	CENPC	centromere protein C	1060
ENSG00000184481	24.6967	-0.257206	0.151904	-1.69321	0.0904149	0.885297	FOXO4	forkhead box O4	4303
ENSG00000180357	265.485	0.136873	0.0808368	1.6932	0.090417	0.885297	ZNF609	zinc finger protein 609	23060
ENSG00000162144	53.7373	-0.176335	0.104183	-1.69255	0.0905415	0.885297	CYB561A3	cytochrome b561 family member A3	220002
ENSG00000106459	44.3012	0.189749	0.112109	1.69254	0.0905422	0.885297	NRF1	nuclear respiratory factor 1	4899
ENSG00000105835	37.268	0.320175	0.189198	1.69227	0.0905936	0.885297	NAMPT	nicotinamide phosphoribosyltransferase	10135
ENSG00000168026	5.91679	-0.476805	0.281783	-1.6921	0.0906269	0.885297	TTC21A	tetratricopeptide repeat domain 21A	199223
ENSG00000176208	60.9622	0.172591	0.10201	1.6919	0.0906645	0.885297	ATAD5	ATPase family AAA domain containing 5	79915
ENSG00000152147	15.6448	-0.331907	0.196178	-1.69186	0.0906721	0.885297	GEMIN6	gem nuclear organelle associated protein 6	79833
ENSG00000136824	148.195	-0.144775	0.0856048	-1.6912	0.0907995	0.885429	SMC2	structural maintenance of chromosomes 2	10592
ENSG00000258738	18.7271	-0.356594	0.210944	-1.69047	0.0909375	0.885429	LOC112268124	uncharacterized LOC112268124	112268124
ENSG00000246089	5.53371	-0.483298	0.285946	-1.69017	0.0909952	0.885429	LOC100287015	uncharacterized LOC100287015	100287015
ENSG00000280143	3.0924	0.761047	0.450309	1.69005	0.0910176	0.885429	ENSG00000280143
ENSG00000167604	13.5416	0.340054	0.201217	1.68998	0.0910313	0.885429	NFKBID	NFKB inhibitor delta	84807
ENSG00000266385	7.07031	0.508488	0.301174	1.68835	0.0913438	0.887704	ENSG00000266385
ENSG00000111678	246.037	0.20962	0.124254	1.68702	0.0915992	0.887704	C12orf57	chromosome 12 open reading frame 57	113246
ENSG00000141194	11.5927	-0.400603	0.237511	-1.68667	0.091667	0.887704	OR4D1	olfactory receptor family 4 subfamily D member 1	26689
ENSG00000181555	541.374	0.106322	0.0630463	1.68641	0.0917171	0.887704	SETD2	SET domain containing 2, histone lysine methyltransferase	29072
ENSG00000127603	1262.12	0.120856	0.0716653	1.68639	0.0917204	0.887704	MACF1	microtubule actin crosslinking factor 1	23499
ENSG00000106367	8.11712	-0.439103	0.260401	-1.68625	0.0917468	0.887704	AP1S1	adaptor related protein complex 1 subunit sigma 1	1174
ENSG00000014138	14.8222	0.31085	0.184345	1.68624	0.0917502	0.887704	POLA2	DNA polymerase alpha 2, accessory subunit	23649
ENSG00000133318	68.7735	-0.159932	0.0949173	-1.68496	0.0919957	0.889407	RTN3	reticulon 3	10313
ENSG00000131626	172.936	0.139716	0.0829801	1.68373	0.0922332	0.891031	PPFIA1	PTPRF interacting protein alpha 1	8500
ENSG00000131018	434.248	0.116289	0.0691409	1.68191	0.092587	0.893432	SYNE1	spectrin repeat containing nuclear envelope protein 1	23345
ENSG00000153989	33.0702	0.246049	0.146307	1.68173	0.0926212	0.893432	NUS1	NUS1 dehydrodolichyl diphosphate synthase subunit	116150
ENSG00000076604	6.66415	0.464265	0.276126	1.68135	0.0926946	0.893467	TRAF4	TNF receptor associated factor 4	9618
ENSG00000128739	169.885	-0.103708	0.0617155	-1.68042	0.0928757	0.893718	SNRPN	small nuclear ribonucleoprotein polypeptide N	6638
ENSG00000100813	269.888	0.133186	0.0793433	1.67861	0.0932283	0.893718	ACIN1	apoptotic chromatin condensation inducer 1	22985
ENSG00000143167	11.1679	-0.418279	0.249195	-1.67852	0.0932453	0.893718	GPA33	glycoprotein A33	10223
ENSG00000110719	29.6495	0.421877	0.251399	1.67811	0.0933248	0.893718	TCIRG1	T cell immune regulator 1, ATPase H+ transporting V0 subunit a3	10312
ENSG00000181513	26.2285	-0.245195	0.146119	-1.67804	0.0933383	0.893718	ACBD4	acyl-CoA binding domain containing 4	79777
ENSG00000189042	33.2618	0.24433	0.145641	1.67762	0.0934218	0.893718	ZNF567	zinc finger protein 567	163081
ENSG00000064115	61.1379	0.151996	0.0906061	1.67754	0.0934366	0.893718	TM7SF3	transmembrane 7 superfamily member 3	51768
ENSG00000198690	68.5129	0.186788	0.11139	1.67689	0.0935641	0.893718	FAN1	FANCD2 and FANCI associated nuclease 1	22909
ENSG00000181817	39.2087	-0.194014	0.115735	-1.67637	0.0936658	0.893718	LSM10	LSM10, U7 small nuclear RNA associated	84967
ENSG00000272325	254.67	-0.108884	0.0649759	-1.67577	0.0937837	0.893718	NUDT3	nudix hydrolase 3	11165
ENSG00000243943	63.442	-0.17001	0.101463	-1.67558	0.0938202	0.893718	ZNF512	zinc finger protein 512	84450
ENSG00000125630	57.722	-0.154186	0.0920222	-1.67553	0.0938307	0.893718	POLR1B	RNA polymerase I subunit B	84172
ENSG00000066117	58.8754	0.171626	0.102458	1.67509	0.0939171	0.893718	SMARCD1	SWI/SNF related, matrix associated, actin dependent regulator of chromatin, subfamily d, member 1	6602
ENSG00000168785	53.0638	-0.178178	0.106395	-1.67468	0.0939967	0.893718	TSPAN5	tetraspanin 5	10098
ENSG00000177868	56.8863	-0.220108	0.131454	-1.67441	0.0940501	0.893718	SVBP	small vasohibin binding protein	374969
ENSG00000198502	9.00524	-1.56479	0.934557	-1.67437	0.0940588	0.893718	HLA-DRB5	major histocompatibility complex, class II, DR beta 5	3127
ENSG00000278784	15.5051	0.350415	0.209413	1.67332	0.0942636	0.893718	ENSG00000278784
ENSG00000090470	119.614	0.125142	0.0747917	1.67321	0.0942858	0.893718	PDCD7	programmed cell death 7	10081
ENSG00000095321	9.89681	-0.404013	0.241504	-1.6729	0.0943464	0.893718	CRAT	carnitine O-acetyltransferase	1384
ENSG00000185730	7.05528	0.487326	0.291339	1.67271	0.0943838	0.893718	ZNF696	zinc finger protein 696	79943
ENSG00000254838	375.373	0.135572	0.081052	1.67265	0.0943954	0.893718	GVINP1	GTPase, very large interferon inducible pseudogene 1	387751
ENSG00000087191	162.605	-0.153775	0.0919572	-1.67225	0.0944757	0.893718	PSMC5	proteasome 26S subunit, ATPase 5	5705
ENSG00000114933	183.307	0.116798	0.0698667	1.67172	0.094579	0.893718	INO80D	INO80 complex subunit D	54891
ENSG00000187764	438.571	0.106968	0.0639873	1.6717	0.0945833	0.893718	SEMA4D	semaphorin 4D	10507
ENSG00000204564	21.168	-0.264111	0.158022	-1.67135	0.0946516	0.893718	C6orf136	chromosome 6 open reading frame 136	221545
ENSG00000144579	144.294	-0.120234	0.0719598	-1.67086	0.0947503	0.893718	CTDSP1	CTD small phosphatase 1	58190
ENSG00000160255	444.973	0.0884539	0.0529411	1.6708	0.0947616	0.893718	ITGB2	integrin subunit beta 2	3689
ENSG00000099901	76.3133	0.142018	0.0850331	1.67015	0.0948904	0.893718	RANBP1	RAN binding protein 1	5902
ENSG00000105662	27.7959	0.270709	0.162118	1.66983	0.0949539	0.893718	CRTC1	CREB regulated transcription coactivator 1	23373
ENSG00000064309	3.01556	0.749825	0.449045	1.66982	0.0949548	0.893718	CDON	cell adhesion associated, oncogene regulated	50937
ENSG00000106605	27.575	-0.241359	0.144571	-1.66948	0.0950226	0.893718	BLVRA	biliverdin reductase A	644
ENSG00000255026	4.67603	0.638585	0.382592	1.6691	0.095097	0.893718	ENSG00000255026
ENSG00000115687	118.482	-0.239045	0.14341	-1.66686	0.0955419	0.893718	PASK	PAS domain containing serine/threonine kinase	23178
ENSG00000273972	3.689	0.717753	0.430749	1.66629	0.0956554	0.893718	ENSG00000273972
ENSG00000165417	91.3842	0.152744	0.0916806	1.66605	0.0957036	0.893718	GTF2A1	general transcription factor IIA subunit 1	2957
ENSG00000104866	13.8878	-0.349158	0.209597	-1.66585	0.0957429	0.893718	PPP1R37	protein phosphatase 1 regulatory subunit 37	284352
ENSG00000180776	88.1911	0.197235	0.118399	1.66585	0.0957434	0.893718	ZDHHC20	zinc finger DHHC-type containing 20	253832
ENSG00000269343	30.7889	0.223175	0.133976	1.66578	0.0957575	0.893718	ZNF587B	zinc finger protein 587B	100293516
ENSG00000229054	7.93471	0.460642	0.276586	1.66545	0.0958222	0.893718	ENSG00000229054
ENSG00000259642	4.44327	-0.549666	0.330043	-1.66544	0.0958252	0.893718	ENSG00000259642
ENSG00000284024	19.6282	-0.257051	0.154436	-1.66446	0.0960213	0.893718	HSPA14	heat shock protein family A (Hsp70) member 14	51182
ENSG00000211899	86.2815	-0.75801	0.45552	-1.66405	0.0961016	0.893718	ENSG00000211899
ENSG00000140691	17.39	0.3569	0.21449	1.66395	0.0961227	0.893718	ARMC5	armadillo repeat containing 5	79798
ENSG00000160957	4.72799	-0.53362	0.320749	-1.66367	0.0961787	0.893718	RECQL4	RecQ like helicase 4	9401
ENSG00000197323	333.862	0.111749	0.0671729	1.6636	0.0961917	0.893718	TRIM33	tripartite motif containing 33	51592
ENSG00000212370	7.58117	0.437702	0.26325	1.66269	0.0963746	0.893718	ENSG00000212370
ENSG00000142556	11.6838	-0.327364	0.196894	-1.66264	0.0963843	0.893718	ZNF614	zinc finger protein 614	80110
ENSG00000166889	71.5067	0.200644	0.12074	1.66178	0.0965564	0.893718	PATL1	PAT1 homolog 1, processing body mRNA decay factor	219988
ENSG00000060138	25.7983	-0.37341	0.224806	-1.66103	0.0967072	0.893718	YBX3	Y-box binding protein 3	8531
ENSG00000104853	27.4914	-0.25145	0.151384	-1.661	0.0967125	0.893718	CLPTM1	CLPTM1 regulator of GABA type A receptor forward trafficking	1209
ENSG00000232542	4.53823	0.623898	0.375671	1.66076	0.0967621	0.893718	ENSG00000232542
ENSG00000164031	274.421	0.106822	0.064331	1.66051	0.0968128	0.893718	DNAJB14	DnaJ heat shock protein family (Hsp40) member B14	79982
ENSG00000200257	5.50852	0.514714	0.310154	1.65954	0.0970068	0.893718	ENSG00000200257
ENSG00000182324	10.1978	-0.371385	0.223839	-1.65917	0.0970823	0.893718	KCNJ14	potassium inwardly rectifying channel subfamily J member 14	3770
ENSG00000223820	5.30611	0.568049	0.3426	1.65805	0.0973066	0.893718	CFL1P1	cofilin 1 pseudogene 1	142913
ENSG00000134444	81.7502	0.152606	0.0920607	1.65767	0.0973846	0.893718	RELCH	RAB11 binding and LisH domain, coiled-coil and HEAT repeat containing	57614
ENSG00000147894	35.4496	0.244356	0.147436	1.65737	0.0974445	0.893718	C9orf72	C9orf72-SMCR8 complex subunit	203228
ENSG00000109107	30.9078	-0.234451	0.141538	-1.65645	0.0976308	0.893718	ALDOC	aldolase, fructose-bisphosphate C	230
ENSG00000103657	522.331	0.0956918	0.0577815	1.6561	0.0977024	0.893718	HERC1	HECT and RLD domain containing E3 ubiquitin protein ligase family member 1	8925
ENSG00000085872	59.0095	-0.151793	0.0916797	-1.65569	0.0977852	0.893718	CHERP	calcium homeostasis endoplasmic reticulum protein	10523
ENSG00000239653	50.4169	0.200029	0.120817	1.65564	0.0977956	0.893718	PSMD6-AS2	PSMD6 antisense RNA 2	100507062
ENSG00000163904	67.002	0.173304	0.104682	1.65553	0.0978164	0.893718	SENP2	SUMO specific peptidase 2	59343
ENSG00000064995	131.115	-0.122796	0.074198	-1.65498	0.0979284	0.893718	TAF11	TATA-box binding protein associated factor 11	6882
ENSG00000028528	159.657	0.118896	0.0718518	1.65474	0.0979779	0.893718	SNX1	sorting nexin 1	6642
ENSG00000226121	2.422	1.86722	1.12846	1.65466	0.0979936	0.893718	ENSG00000226121
ENSG00000197045	34.7466	-0.228475	0.138181	-1.65345	0.09824	0.893718	GMFB	glia maturation factor beta	2764
ENSG00000160360	8.29925	-0.412047	0.249208	-1.65342	0.0982449	0.893718	GPSM1	G protein signaling modulator 1	26086
ENSG00000144182	25.9052	-0.234785	0.142037	-1.65299	0.0983337	0.893718	LIPT1	lipoyltransferase 1	51601
ENSG00000142655	20.8006	-0.252168	0.152564	-1.65287	0.098358	0.893718	PEX14	peroxisomal biogenesis factor 14	5195
ENSG00000187535	6.99284	0.464866	0.281443	1.65172	0.0985914	0.893718	IFT140	intraflagellar transport 140	9742
ENSG00000177425	21.803	-0.339673	0.205712	-1.6512	0.0986974	0.893718	PAWR	pro-apoptotic WT1 regulator	5074
ENSG00000186141	23.5776	-0.244991	0.148402	-1.65087	0.0987661	0.893718	POLR3C	RNA polymerase III subunit C	10623
ENSG00000223865	88.6122	-0.28522	0.172786	-1.65071	0.0987975	0.893718	HLA-DPB1	major histocompatibility complex, class II, DP beta 1	3115
ENSG00000189319	133.809	0.173713	0.105276	1.65007	0.0989287	0.893718	FAM53B	family with sequence similarity 53 member B	9679
ENSG00000149781	71.1505	0.270064	0.163686	1.64989	0.0989653	0.893718	FERMT3	fermitin family member 3	83706
ENSG00000240342	8.26655	0.497927	0.301801	1.64985	0.098973	0.893718	ENSG00000240342
ENSG00000164292	9.6215	-0.437946	0.265611	-1.64883	0.0991827	0.893718	RHOBTB3	Rho related BTB domain containing 3	22836
ENSG00000117000	168.148	0.102089	0.0619223	1.64866	0.0992172	0.893718	RLF	rearranged L-myc fusion	6018
ENSG00000171488	184.845	0.147626	0.0895563	1.64842	0.0992675	0.893718	LRRC8C	leucine rich repeat containing 8 VRAC subunit C	84230
ENSG00000141741	47.5029	-0.207507	0.1259	-1.64819	0.0993146	0.893718	MIEN1	migration and invasion enhancer 1	84299
ENSG00000151532	73.5414	0.152644	0.0926197	1.64807	0.0993378	0.893718	VTI1A	vesicle transport through interaction with t-SNAREs 1A	143187
ENSG00000265206	28.9831	-0.436309	0.264781	-1.64781	0.099391	0.893718	ENSG00000265206
ENSG00000156110	59.7603	0.211728	0.128521	1.64741	0.0994737	0.893718	ADK	adenosine kinase	132
ENSG00000273153	4.11699	-0.585038	0.355269	-1.64675	0.09961	0.893718	ENSG00000273153
ENSG00000130175	46.7134	-0.199097	0.120915	-1.64658	0.0996446	0.893718	PRKCSH	protein kinase C substrate 80K-H	5589
ENSG00000130313	38.1013	0.246856	0.149954	1.64621	0.0997199	0.893718	PGLS	6-phosphogluconolactonase	25796
ENSG00000261371	79.6077	0.267278	0.162373	1.64607	0.0997493	0.893718	PECAM1	platelet and endothelial cell adhesion molecule 1	5175
ENSG00000055483	228.213	0.160666	0.0976756	1.6449	0.0999908	0.893718	USP36	ubiquitin specific peptidase 36	57602
ENSG00000175197	26.2476	-0.302716	0.184094	-1.64436	0.100101	0.893718	DDIT3	DNA damage inducible transcript 3	1649
ENSG00000235978	7.89354	-0.417825	0.254145	-1.64404	0.100167	0.893718	ENSG00000235978
ENSG00000128463	98.8634	-0.120105	0.0730669	-1.64377	0.100223	0.893718	EMC4	ER membrane protein complex subunit 4	51234
ENSG00000223745	313.541	-0.161199	0.0981118	-1.64302	0.10038	0.893718	ENSG00000223745
ENSG00000105127	127.087	-0.133127	0.0810391	-1.64275	0.100435	0.893718	AKAP8	A-kinase anchoring protein 8	10270
ENSG00000207352	3.198	0.645971	0.393238	1.6427	0.100445	0.893718	ENSG00000207352
ENSG00000165244	8.34402	0.440975	0.268502	1.64235	0.100517	0.893718	ZNF367	zinc finger protein 367	195828
ENSG00000188706	15.6692	-0.302216	0.184034	-1.64217	0.100554	0.893718	ZDHHC9	zinc finger DHHC-type containing 9	51114
ENSG00000108021	252.256	0.124411	0.0757797	1.64175	0.100642	0.893718	TASOR2	transcription activation suppressor family member 2	54906
ENSG00000119725	6.14697	0.493011	0.300392	1.64122	0.100751	0.893718	ZNF410	zinc finger protein 410	57862
ENSG00000100239	76.6609	0.185567	0.11309	1.64088	0.100822	0.893718	PPP6R2	protein phosphatase 6 regulatory subunit 2	9701
ENSG00000265093	9.74437	0.418734	0.255222	1.64067	0.100867	0.893718	ENSG00000265093
ENSG00000102032	3.02101	-0.66943	0.408249	-1.63976	0.101056	0.893718	RENBP	renin binding protein	5973
ENSG00000090975	34.2567	-0.226645	0.138309	-1.63869	0.101278	0.893718	PITPNM2	phosphatidylinositol transfer protein membrane associated 2	57605
ENSG00000181619	4.79403	0.560939	0.342376	1.63837	0.101344	0.893718	GPR135	G protein-coupled receptor 135	64582
ENSG00000126391	99.1856	0.164173	0.100232	1.63793	0.101435	0.893718	FRMD8	FERM domain containing 8	83786
ENSG00000122043	6.90606	-0.443206	0.27078	-1.63678	0.101677	0.893718	ENSG00000122043
ENSG00000164022	188.435	-0.12716	0.0777527	-1.63544	0.101956	0.893718	AIMP1	aminoacyl tRNA synthetase complex interacting multifunctional protein 1	9255
ENSG00000136709	160.717	0.0999453	0.0611326	1.63489	0.102071	0.893718	WDR33	WD repeat domain 33	55339
ENSG00000279415	7.67928	0.422486	0.258429	1.63482	0.102086	0.893718	ENSG00000279415
ENSG00000204084	45.366	-0.189055	0.115655	-1.63464	0.102124	0.893718	INPP5B	inositol polyphosphate-5-phosphatase B	3633
ENSG00000110060	42.1884	-0.218865	0.133923	-1.63426	0.102204	0.893718	PUS3	pseudouridine synthase 3	83480
ENSG00000132879	37.7113	-0.240162	0.146998	-1.63377	0.102306	0.893718	FBXO44	F-box protein 44	93611
ENSG00000236778	28.8136	-0.239728	0.146762	-1.63345	0.102375	0.893718	INTS6-AS1	INTS6 antisense RNA 1	100507398
ENSG00000124782	108.505	0.119098	0.0729234	1.63319	0.102429	0.893718	RREB1	ras responsive element binding protein 1	6239
ENSG00000135722	3.47623	0.738271	0.452084	1.63304	0.102461	0.893718	FBXL8	F-box and leucine rich repeat protein 8	55336
ENSG00000050327	6.31147	-0.460332	0.28196	-1.63261	0.10255	0.893718	ARHGEF5	Rho guanine nucleotide exchange factor 5	7984
ENSG00000118217	169.046	0.100953	0.0618366	1.63259	0.102556	0.893718	ATF6	activating transcription factor 6	22926
ENSG00000147889	4.32604	-0.67066	0.410916	-1.63211	0.102656	0.893718	CDKN2A	cyclin dependent kinase inhibitor 2A	1029
ENSG00000006007	68.1247	-0.146669	0.0898774	-1.63188	0.102705	0.893718	GDE1	glycerophosphodiester phosphodiesterase 1	51573
ENSG00000133119	27.1799	-0.224504	0.137597	-1.6316	0.102763	0.893718	RFC3	replication factor C subunit 3	5983
ENSG00000110047	204.791	-0.131309	0.0804894	-1.63138	0.102811	0.893718	EHD1	EH domain containing 1	10938
ENSG00000107798	56.2644	-0.205798	0.126222	-1.63045	0.103006	0.893718	LIPA	lipase A, lysosomal acid type	3988
ENSG00000197961	120.613	-0.112089	0.0687475	-1.63044	0.103009	0.893718	ZNF121	zinc finger protein 121	7675
ENSG00000177239	37.7772	0.277288	0.170088	1.63026	0.103047	0.893718	MAN1B1	mannosidase alpha class 1B member 1	11253
ENSG00000164221	58.1674	-0.169309	0.103856	-1.63023	0.103054	0.893718	CCDC112	coiled-coil domain containing 112	153733
ENSG00000011566	30.8962	0.230622	0.141469	1.6302	0.103059	0.893718	MAP4K3	mitogen-activated protein kinase kinase kinase kinase 3	8491
ENSG00000229807	570.99	0.590656	0.362403	1.62983	0.103137	0.893718	XIST	X inactive specific transcript	7503
ENSG00000105619	23.0123	0.308507	0.189306	1.62967	0.103171	0.893718	TFPT	TCF3 fusion partner	29844
ENSG00000187583	4.75798	-0.53724	0.329671	-1.62963	0.10318	0.893718	PLEKHN1	pleckstrin homology domain containing N1	84069
ENSG00000099290	89.0211	0.145839	0.0895138	1.62924	0.103263	0.893718	WASHC2A	WASH complex subunit 2A	387680
ENSG00000228782	12.8687	0.331714	0.203693	1.6285	0.103419	0.893718	ENSG00000228782
ENSG00000178177	75.842	0.155637	0.0956151	1.62775	0.103579	0.893718	LCORL	ligand dependent nuclear receptor corepressor like	254251
ENSG00000215256	20.5045	-0.261956	0.160935	-1.62771	0.103587	0.893718	DHRS4-AS1	DHRS4 antisense RNA 1	55449
ENSG00000068903	30.6231	0.236725	0.145521	1.62673	0.103794	0.893718	SIRT2	sirtuin 2	22933
ENSG00000122188	52.6358	-0.230692	0.141846	-1.62635	0.103875	0.893718	LAX1	lymphocyte transmembrane adaptor 1	54900
ENSG00000161813	64.3673	0.148319	0.0912104	1.62612	0.103925	0.893718	LARP4	La ribonucleoprotein 4	113251
ENSG00000165512	84.3215	0.168008	0.103336	1.62585	0.103982	0.893718	ZNF22	zinc finger protein 22	7570
ENSG00000198692	74.3948	-0.206692	0.127144	-1.62565	0.104025	0.893718	EIF1AY	eukaryotic translation initiation factor 1A Y-linked	9086
ENSG00000136379	6.08898	0.500305	0.307948	1.62464	0.10424	0.893718	ABHD17C	abhydrolase domain containing 17C	58489
ENSG00000279838	89.0982	-0.180579	0.111168	-1.62438	0.104295	0.893718	ENSG00000279838
ENSG00000156709	42.4929	0.175762	0.108206	1.62433	0.104306	0.893718	AIFM1	apoptosis inducing factor mitochondria associated 1	9131
ENSG00000140105	34.8387	-0.239202	0.14727	-1.62425	0.104323	0.893718	WARS1	tryptophanyl-tRNA synthetase 1	7453
ENSG00000078808	124.411	0.223019	0.137345	1.62379	0.10442	0.893718	SDF4	stromal cell derived factor 4	51150
ENSG00000175224	71.8414	0.18158	0.111843	1.62352	0.104478	0.893718	ATG13	autophagy related 13	9776
ENSG00000171827	34.9338	-0.217632	0.134053	-1.62348	0.104487	0.893718	ZNF570	zinc finger protein 570	148268
ENSG00000110958	280.305	0.0864728	0.05327	1.62329	0.104527	0.893718	PTGES3	prostaglandin E synthase 3	10728
ENSG00000125648	24.7976	-0.277109	0.170772	-1.62268	0.104657	0.893718	SLC25A23	solute carrier family 25 member 23	79085
ENSG00000122218	177.12	0.0928351	0.0572153	1.62256	0.104684	0.893718	COPA	coatomer protein complex subunit alpha	1314
ENSG00000281376	3.41562	0.710885	0.438154	1.62246	0.104706	0.893718	ABALON	apoptotic BCL2L1-antisense long non-coding RNA	103021294
ENSG00000172845	100.816	0.149743	0.0923475	1.62151	0.104908	0.893718	SP3	Sp3 transcription factor	6670
ENSG00000052841	272.462	0.0960674	0.0592474	1.62146	0.104919	0.893718	TTC17	tetratricopeptide repeat domain 17	55761
ENSG00000200090	29.4795	0.2324	0.143339	1.62133	0.104947	0.893718	ENSG00000200090
ENSG00000175938	14.5717	-0.304801	0.188035	-1.62098	0.105023	0.893718	ORAI3	ORAI calcium release-activated calcium modulator 3	93129
ENSG00000262655	7.66523	-0.445351	0.274755	-1.6209	0.105038	0.893718	SPON1	spondin 1	10418
ENSG00000100209	13.46	-0.345554	0.21323	-1.62057	0.10511	0.893718	HSCB	HscB mitochondrial iron-sulfur cluster cochaperone	150274
ENSG00000183527	24.9537	-0.232815	0.143701	-1.62013	0.105203	0.893718	PSMG1	proteasome assembly chaperone 1	8624
ENSG00000090060	476.498	0.0866099	0.0534591	1.62012	0.105207	0.893718	PAPOLA	poly(A) polymerase alpha	10914
ENSG00000123143	34.732	-0.244537	0.150961	-1.61988	0.105259	0.893718	PKN1	protein kinase N1	5585
ENSG00000168405	25.3474	0.236725	0.146144	1.6198	0.105275	0.893718	CMAHP	cytidine monophospho-N-acetylneuraminic acid hydroxylase, pseudogene	8418
ENSG00000146350	45.9793	0.195671	0.1208	1.6198	0.105276	0.893718	TBC1D32	TBC1 domain family member 32	221322
ENSG00000187210	10.0941	-0.349328	0.215735	-1.61924	0.105395	0.893718	GCNT1	glucosaminyl (N-acetyl) transferase 1	2650
ENSG00000178234	40.5068	0.181914	0.112366	1.61894	0.105461	0.893718	GALNT11	polypeptide N-acetylgalactosaminyltransferase 11	63917
ENSG00000097033	165.808	0.1035	0.0639532	1.61836	0.105584	0.893718	SH3GLB1	SH3 domain containing GRB2 like, endophilin B1	51100
ENSG00000142208	54.8743	0.287119	0.177413	1.61836	0.105584	0.893718	AKT1	AKT serine/threonine kinase 1	207
ENSG00000168297	50.7754	-0.161621	0.0998847	-1.61807	0.105646	0.893718	PXK	PX domain containing serine/threonine kinase like	54899
ENSG00000273174	11.2798	-0.376504	0.232753	-1.61761	0.105746	0.893718	ENSG00000273174
ENSG00000197442	93.3327	0.159527	0.0986278	1.61746	0.105778	0.893718	MAP3K5	mitogen-activated protein kinase kinase kinase 5	4217
ENSG00000162997	16.4451	-0.283121	0.175068	-1.6172	0.105835	0.893718	PRORSD1P	prolyl-tRNA synthetase associated domain containing 1, pseudogene	344405
ENSG00000266962	19.7615	-0.30525	0.188778	-1.61698	0.105883	0.893718	LOC108783654	uncharacterized LOC108783654	108783654
ENSG00000105875	32.9256	-0.199401	0.123338	-1.6167	0.105943	0.893718	WDR91	WD repeat domain 91	29062
ENSG00000107669	69.3255	0.152388	0.0942659	1.61658	0.105969	0.893718	ATE1	arginyltransferase 1	11101
ENSG00000089053	274.067	-0.0781335	0.0483378	-1.61641	0.106006	0.893718	ANAPC5	anaphase promoting complex subunit 5	51433
ENSG00000264290	5.37954	0.570506	0.352954	1.61638	0.106013	0.893718	ENSG00000264290
ENSG00000170468	36.6095	-0.208205	0.128814	-1.61632	0.106026	0.893718	RIOX1	ribosomal oxygenase 1	79697
ENSG00000143951	28.5258	0.238639	0.147676	1.61597	0.106101	0.893718	WDPCP	WD repeat containing planar cell polarity effector	51057
ENSG00000136449	4.72345	0.656191	0.406106	1.61581	0.106135	0.893718	MYCBPAP	MYCBP associated protein	84073
ENSG00000146676	97.4829	0.142935	0.0885379	1.6144	0.106442	0.893718	PURB	purine rich element binding protein B	5814
ENSG00000101782	114.128	-0.134841	0.0835469	-1.61396	0.106536	0.893718	RIOK3	RIO kinase 3	8780
ENSG00000160221	3.38663	2.98929	1.8531	1.61312	0.106717	0.893718	GATD3A	glutamine amidotransferase like class 1 domain containing 3A	8209
ENSG00000267359	5.54205	-0.483052	0.299501	-1.61286	0.106776	0.893718	ENSG00000267359
ENSG00000135521	123.091	-0.117026	0.0725664	-1.61267	0.106817	0.893718	LTV1	LTV1 ribosome biogenesis factor	84946
ENSG00000141642	12.766	-0.324917	0.201492	-1.61256	0.106841	0.893718	ELAC1	elaC ribonuclease Z 1	55520
ENSG00000115685	105.387	-0.141852	0.0879836	-1.61226	0.106906	0.893718	PPP1R7	protein phosphatase 1 regulatory subunit 7	5510
ENSG00000113595	56.8719	0.176377	0.1094	1.61222	0.106915	0.893718	TRIM23	tripartite motif containing 23	373
ENSG00000225067	36.3164	0.55959	0.347129	1.61205	0.10695	0.893718	ENSG00000225067
ENSG00000100442	243.767	-0.0912384	0.0566102	-1.6117	0.107028	0.893718	FKBP3	FKBP prolyl isomerase 3	2287
ENSG00000171448	14.1624	-0.301262	0.186945	-1.6115	0.10707	0.893718	ZBTB26	zinc finger and BTB domain containing 26	57684
ENSG00000188315	79.7976	-0.1391	0.0863458	-1.61096	0.107188	0.893718	C3orf62	chromosome 3 open reading frame 62	375341
ENSG00000259392	2.29427	2.75516	1.71026	1.61096	0.107189	0.893718	ENSG00000259392
ENSG00000142694	3.80533	0.682777	0.423962	1.61047	0.107296	0.893718	EVA1B	eva-1 homolog B	55194
ENSG00000185344	70.6261	0.152389	0.0946333	1.61031	0.10733	0.893718	ATP6V0A2	ATPase H+ transporting V0 subunit a2	23545
ENSG00000146066	163.961	-0.110028	0.0683348	-1.61014	0.107368	0.893718	HIGD2A	HIG1 hypoxia inducible domain family member 2A	192286
ENSG00000115760	397.916	0.0934661	0.0580541	1.60998	0.107402	0.893718	BIRC6	baculoviral IAP repeat containing 6	57448
ENSG00000181045	63.6949	-0.173161	0.107555	-1.60997	0.107403	0.893718	SLC26A11	solute carrier family 26 member 11	284129
ENSG00000185716	80.7226	-0.136928	0.0850507	-1.60995	0.107408	0.893718	MOSMO	modulator of smoothened	730094
ENSG00000074695	239.521	-0.110971	0.0689284	-1.60995	0.10741	0.893718	LMAN1	lectin, mannose binding 1	3998
ENSG00000226396	22.4064	0.282079	0.175288	1.60923	0.107567	0.893718	ENSG00000226396
ENSG00000172965	27.0395	-0.302822	0.188187	-1.60916	0.107581	0.893718	MIR4435-2HG	MIR4435-2 host gene	541471
ENSG00000072778	92.1532	-0.134634	0.0836963	-1.6086	0.107704	0.893718	ACADVL	acyl-CoA dehydrogenase very long chain	37
ENSG00000280789	33.9359	-0.194038	0.120628	-1.60857	0.107711	0.893718	PAGR1	PAXIP1 associated glutamate rich protein 1	79447
ENSG00000160094	49.3254	0.176096	0.109485	1.6084	0.107747	0.893718	ZNF362	zinc finger protein 362	149076
ENSG00000268758	3.57723	0.648547	0.403244	1.60832	0.107765	0.893718	ADGRE4P	adhesion G protein-coupled receptor E4, pseudogene	326342
ENSG00000075884	339.957	0.110654	0.0688058	1.60821	0.10779	0.893718	ARHGAP15	Rho GTPase activating protein 15	55843
ENSG00000222009	2.86696	0.711615	0.442657	1.6076	0.107923	0.893718	BTBD19	BTB domain containing 19	149478
ENSG00000212127	6.70994	0.613985	0.38199	1.60733	0.107981	0.893718	TAS2R14	taste 2 receptor member 14	50840
ENSG00000105700	85.5119	-0.124754	0.0776214	-1.60721	0.108008	0.893718	KXD1	KxDL motif containing 1	79036
ENSG00000162924	129.418	0.127775	0.0795104	1.60703	0.108049	0.893718	REL	REL proto-oncogene, NF-kB subunit	5966
ENSG00000132640	3.78577	0.613653	0.381917	1.60677	0.108104	0.893718	BTBD3	BTB domain containing 3	22903
ENSG00000163382	41.1356	-0.21181	0.131856	-1.60637	0.108192	0.893718	NAXE	NAD(P)HX epimerase	128240
ENSG00000184216	69.4182	-0.177139	0.110299	-1.606	0.108275	0.893718	IRAK1	interleukin 1 receptor associated kinase 1	3654
ENSG00000272990	9.76491	-0.373472	0.232557	-1.60593	0.108288	0.893718	ENSG00000272990
ENSG00000224597	7.9469	0.406424	0.253157	1.60542	0.1084	0.893718	SVIL-AS1	SVIL antisense RNA 1	102724316
ENSG00000100023	78.962	0.128349	0.0800018	1.60433	0.108642	0.893718	PPIL2	peptidylprolyl isomerase like 2	23759
ENSG00000149658	99.8766	-0.116821	0.0728198	-1.60425	0.108658	0.893718	YTHDF1	YTH N6-methyladenosine RNA binding protein 1	54915
ENSG00000103494	17.8336	-0.270129	0.168388	-1.6042	0.108669	0.893718	RPGRIP1L	RPGRIP1 like	23322
ENSG00000059122	41.3062	0.28733	0.179233	1.60311	0.108911	0.893718	FLYWCH1	FLYWCH-type zinc finger 1	84256
ENSG00000181191	45.7146	-0.189674	0.118364	-1.60246	0.109053	0.893718	PJA1	praja ring finger ubiquitin ligase 1	64219
ENSG00000061676	6.22305	0.490885	0.306383	1.60219	0.109113	0.893718	NCKAP1	NCK associated protein 1	10787
ENSG00000108984	78.4216	0.151861	0.094796	1.60198	0.109161	0.893718	MAP2K6	mitogen-activated protein kinase kinase 6	5608
ENSG00000152818	924.922	0.111019	0.0693094	1.60179	0.109202	0.893718	UTRN	utrophin	7402
ENSG00000181830	24.6484	-0.242496	0.151393	-1.60177	0.109207	0.893718	SLC35C1	solute carrier family 35 member C1	55343
ENSG00000110107	65.9469	-0.167663	0.104713	-1.60118	0.109337	0.893718	PRPF19	pre-mRNA processing factor 19	27339
ENSG00000218739	80.3661	-0.157593	0.0984898	-1.6001	0.109577	0.893718	CEBPZOS	CEBPZ opposite strand	100505876
ENSG00000196187	298.481	0.132876	0.0830669	1.59963	0.10968	0.893718	TMEM63A	transmembrane protein 63A	9725
ENSG00000119203	48.4328	-0.166894	0.104349	-1.59938	0.109736	0.893718	CPSF3	cleavage and polyadenylation specific factor 3	51692
ENSG00000189159	74.9539	-0.162256	0.101484	-1.59883	0.109858	0.893718	JPT1	Jupiter microtubule associated homolog 1	51155
ENSG00000123453	9.70434	-0.408098	0.255312	-1.59843	0.109948	0.893718	SARDH	sarcosine dehydrogenase	1757
ENSG00000141985	63.3836	-0.176837	0.11068	-1.59773	0.110102	0.893718	SH3GL1	SH3 domain containing GRB2 like 1, endophilin A2	6455
ENSG00000213782	7.29656	0.420189	0.263005	1.59765	0.110122	0.893718	DDX47	DEAD-box helicase 47	51202
ENSG00000178537	22.1875	-0.325314	0.203694	-1.59708	0.110248	0.893718	SLC25A20	solute carrier family 25 member 20	788
ENSG00000178149	39.9203	-0.223182	0.139746	-1.59706	0.110253	0.893718	DALRD3	DALR anticodon binding domain containing 3	55152
ENSG00000166326	291.005	0.0848503	0.0531318	1.59698	0.110271	0.893718	TRIM44	tripartite motif containing 44	54765
ENSG00000100888	278.109	0.122279	0.0765698	1.59695	0.110276	0.893718	CHD8	chromodomain helicase DNA binding protein 8	57680
ENSG00000187134	3.52664	0.710227	0.44483	1.59663	0.110349	0.893718	AKR1C1	aldo-keto reductase family 1 member C1	1645
ENSG00000278972	4.87334	0.614181	0.384692	1.59655	0.110366	0.893718	ENSG00000278972
ENSG00000154016	115.876	-0.169795	0.106378	-1.59614	0.110457	0.893718	GRAP	GRB2 related adaptor protein	10750
ENSG00000184887	48.0554	-0.177046	0.110944	-1.59582	0.11053	0.893718	BTBD6	BTB domain containing 6	90135
ENSG00000132964	22.1376	0.248128	0.155522	1.59545	0.110611	0.893718	CDK8	cyclin dependent kinase 8	1024
ENSG00000183655	4.04348	-0.523775	0.328415	-1.59486	0.110744	0.893718	KLHL25	kelch like family member 25	64410
ENSG00000140006	82.3525	-0.179855	0.112791	-1.59458	0.110806	0.893718	WDR89	WD repeat domain 89	112840
ENSG00000181007	21.1162	-0.327079	0.205179	-1.59411	0.110911	0.893718	ZFP82	ZFP82 zinc finger protein	284406
ENSG00000144815	119.323	-0.133545	0.0838153	-1.59333	0.111087	0.893718	NXPE3	neurexophilin and PC-esterase domain family member 3	91775
ENSG00000060237	603.607	0.0785293	0.0492912	1.59317	0.111122	0.893718	WNK1	WNK lysine deficient protein kinase 1	65125
ENSG00000111834	3.77763	0.698841	0.438654	1.59315	0.111127	0.893718	RSPH4A	radial spoke head component 4A	345895
ENSG00000170265	19.2765	-0.277721	0.174334	-1.59304	0.11115	0.893718	ZNF282	zinc finger protein 282	8427
ENSG00000118363	48.4137	0.26371	0.165547	1.59296	0.111169	0.893718	SPCS2	signal peptidase complex subunit 2	9789
ENSG00000145782	191.026	-0.087499	0.054935	-1.59277	0.111211	0.893718	ATG12	autophagy related 12	9140
ENSG00000164941	73.8137	0.146084	0.0917282	1.59257	0.111257	0.893718	INTS8	integrator complex subunit 8	55656
ENSG00000181026	57.946	-0.195135	0.122591	-1.59176	0.111438	0.893718	AEN	apoptosis enhancing nuclease	64782
ENSG00000060558	5.54531	0.571597	0.359116	1.59168	0.111458	0.893718	GNA15	G protein subunit alpha 15	2769
ENSG00000211677	75.9306	-0.933899	0.586883	-1.59129	0.111545	0.893718	ENSG00000211677
ENSG00000010030	3.75924	0.96879	0.608819	1.59126	0.111551	0.893718	ETV7	ETS variant transcription factor 7	51513
ENSG00000172830	10.2044	-0.358507	0.225331	-1.59102	0.111604	0.893718	SSH3	slingshot protein phosphatase 3	54961
ENSG00000038219	1176.11	-0.101564	0.0638517	-1.59063	0.111694	0.893718	BOD1L1	biorientation of chromosomes in cell division 1 like 1	259282
ENSG00000254635	117.585	-0.176604	0.111029	-1.59061	0.111698	0.893718	ENSG00000254635
ENSG00000167315	50.6775	-0.190093	0.119557	-1.58997	0.11184	0.893718	ACAA2	acetyl-CoA acyltransferase 2	10449
ENSG00000105171	40.0757	-0.188284	0.118437	-1.58974	0.111893	0.893718	POP4	POP4 homolog, ribonuclease P/MRP subunit	10775
ENSG00000101057	3.64046	-0.737671	0.464095	-1.58948	0.111952	0.893718	MYBL2	MYB proto-oncogene like 2	4605
ENSG00000141425	39.3618	-0.192608	0.1212	-1.58918	0.11202	0.893718	RPRD1A	regulation of nuclear pre-mRNA domain containing 1A	55197
ENSG00000188976	40.8147	0.21068	0.132594	1.58892	0.112079	0.893718	NOC2L	NOC2 like nucleolar associated transcriptional repressor	26155
ENSG00000215305	52.2851	0.194998	0.12274	1.5887	0.112128	0.893718	VPS16	VPS16 core subunit of CORVET and HOPS complexes	64601
ENSG00000260081	6.36683	-0.421439	0.265308	-1.58849	0.112176	0.893718	LOC105373383	uncharacterized LOC105373383	105373383
ENSG00000173992	38.8009	0.204015	0.128438	1.58844	0.112187	0.893718	CCS	copper chaperone for superoxide dismutase	9973
ENSG00000252391	11.0971	0.374598	0.23583	1.58842	0.112191	0.893718	ENSG00000252391
ENSG00000230777	7.99268	0.462395	0.291109	1.58839	0.112197	0.893718	ENSG00000230777
ENSG00000103490	58.6762	-0.159837	0.100634	-1.5883	0.112218	0.893718	PYCARD	PYD and CARD domain containing	29108
ENSG00000165832	28.3983	0.214625	0.135131	1.58827	0.112226	0.893718	TRUB1	TruB pseudouridine synthase family member 1	142940
ENSG00000153187	1146.99	0.0641244	0.0403837	1.58788	0.112314	0.893718	HNRNPU	heterogeneous nuclear ribonucleoprotein U	3192
ENSG00000126709	75.1642	-0.232434	0.146454	-1.58708	0.112494	0.893718	IFI6	interferon alpha inducible protein 6	2537
ENSG00000178694	23.1954	0.263486	0.166021	1.58707	0.112497	0.893718	NSUN3	NOP2/Sun RNA methyltransferase 3	63899
ENSG00000272356	8.79011	0.421547	0.265747	1.58627	0.112678	0.893718	ENSG00000272356
ENSG00000128609	138.879	-0.112108	0.0706768	-1.5862	0.112694	0.893718	NDUFA5	NADH:ubiquinone oxidoreductase subunit A5	4698
ENSG00000175984	3.34817	0.681135	0.429516	1.58582	0.11278	0.893718	DENND2C	DENN domain containing 2C	163259
ENSG00000198356	20.3316	-0.268683	0.16947	-1.58543	0.112869	0.893718	GET3	guided entry of tail-anchored proteins factor 3, ATPase	439
ENSG00000283994	4.81928	0.552092	0.348256	1.58531	0.112897	0.893718	ENSG00000283994
ENSG00000040275	35.9865	-0.217449	0.13722	-1.58467	0.11304	0.893718	SPDL1	spindle apparatus coiled-coil protein 1	54908
ENSG00000237359	3.60689	0.813214	0.513433	1.58387	0.113222	0.893718	ENSG00000237359
ENSG00000205707	39.1684	-0.19093	0.120546	-1.58387	0.113224	0.893718	ETFRF1	electron transfer flavoprotein regulatory factor 1	144363
ENSG00000109775	55.9952	0.164873	0.104097	1.58384	0.11323	0.893718	UFSP2	UFM1 specific peptidase 2	55325
ENSG00000147649	847.011	-0.0784621	0.049543	-1.58372	0.113258	0.893718	MTDH	metadherin	92140
ENSG00000111725	25.252	-0.228791	0.144485	-1.58349	0.113309	0.893718	PRKAB1	protein kinase AMP-activated non-catalytic subunit beta 1	5564
ENSG00000213079	132.566	0.111347	0.0703193	1.58345	0.113318	0.893718	SCAF8	SR-related CTD associated factor 8	22828
ENSG00000272143	3.68516	-0.549757	0.347203	-1.58339	0.113334	0.893718	FGF14-AS2	FGF14 antisense RNA 2	283481
ENSG00000223705	30.9526	0.283535	0.179081	1.58328	0.113358	0.893718	NSUN5P1	NSUN5 pseudogene 1	155400
ENSG00000234420	184.602	-0.100446	0.0634454	-1.5832	0.113377	0.893718	ZNF37BP	zinc finger protein 37B, pseudogene	100129482
ENSG00000072736	165.5	0.102355	0.06466	1.58298	0.113427	0.893718	NFATC3	nuclear factor of activated T cells 3	4775
ENSG00000127663	96.9082	-0.127743	0.0807138	-1.58267	0.113497	0.893718	KDM4B	lysine demethylase 4B	23030
ENSG00000275066	624.637	-0.092111	0.0582021	-1.58261	0.113511	0.893718	SYNRG	synergin gamma	11276
ENSG00000122033	174.83	-0.122407	0.0773718	-1.58206	0.113635	0.893718	MTIF3	mitochondrial translational initiation factor 3	219402
ENSG00000225643	3.24207	-0.612414	0.387254	-1.58143	0.113781	0.893718	ENSG00000225643
ENSG00000054116	84.612	-0.137235	0.0868103	-1.58086	0.113909	0.893718	TRAPPC3	trafficking protein particle complex 3	27095
ENSG00000213754	9.20571	0.423302	0.267817	1.58056	0.113978	0.893718	ENSG00000213754
ENSG00000135823	50.6961	0.185871	0.117623	1.58023	0.114054	0.893718	STX6	syntaxin 6	10228
ENSG00000041988	20.4549	-0.264142	0.167179	-1.58	0.114108	0.893718	THAP3	THAP domain containing 3	90326
ENSG00000175662	77.5761	0.162287	0.102746	1.5795	0.114221	0.893718	TOM1L2	target of myb1 like 2 membrane trafficking protein	146691
ENSG00000149591	5.71327	0.539883	0.341825	1.57942	0.114241	0.893718	TAGLN	transgelin	6876
ENSG00000100568	73.6403	-0.133098	0.0843167	-1.57855	0.11444	0.893718	VTI1B	vesicle transport through interaction with t-SNAREs 1B	10490
ENSG00000276564	9.28014	0.370395	0.234808	1.57744	0.114694	0.893718	ENSG00000276564
ENSG00000234585	5.75668	0.524287	0.332594	1.57636	0.114944	0.893718	CCT6P3	chaperonin containing TCP1 subunit 6 pseudogene 3	643180
ENSG00000165283	63.1275	0.169286	0.107394	1.57631	0.114954	0.893718	STOML2	stomatin like 2	30968
ENSG00000085998	27.7278	-0.205555	0.130413	-1.57618	0.114984	0.893718	POMGNT1	protein O-linked mannose N-acetylglucosaminyltransferase 1 (beta 1,2-)	55624
ENSG00000135317	105.354	0.151721	0.0962591	1.57618	0.114985	0.893718	SNX14	sorting nexin 14	57231
ENSG00000157045	45.7768	-0.172959	0.109771	-1.57563	0.11511	0.893718	NTAN1	N-terminal asparagine amidase	123803
ENSG00000214765	93.6901	0.13008	0.0825869	1.57507	0.115241	0.893718	SEPTIN7P2	septin 7 pseudogene 2	641977
ENSG00000127995	52.8285	0.164804	0.10465	1.57481	0.115301	0.893718	CASD1	CAS1 domain containing 1	64921
ENSG00000133961	91.5382	0.133871	0.085033	1.57434	0.115408	0.893718	NUMB	NUMB endocytic adaptor protein	8650
ENSG00000089351	133.545	-0.1639	0.104128	-1.57402	0.115484	0.893718	GRAMD1A	GRAM domain containing 1A	57655
ENSG00000181192	46.1255	-0.186469	0.118548	-1.57294	0.115733	0.893718	DHTKD1	dehydrogenase E1 and transketolase domain containing 1	55526
ENSG00000136286	127.255	0.211009	0.134206	1.57228	0.115886	0.893718	MYO1G	myosin IG	64005
ENSG00000239306	57.4149	0.226723	0.144241	1.57184	0.115988	0.893718	RBM14	RNA binding motif protein 14	10432
ENSG00000233493	27.4064	-0.241822	0.153874	-1.57156	0.116054	0.893718	TMEM238	transmembrane protein 238	388564
ENSG00000272779	28.1689	0.281313	0.17901	1.57149	0.116068	0.893718	ENSG00000272779
ENSG00000138698	78.5896	0.14602	0.0929178	1.57149	0.116069	0.893718	RAP1GDS1	Rap1 GTPase-GDP dissociation stimulator 1	5910
ENSG00000075856	142.876	-0.117087	0.0745094	-1.57145	0.116079	0.893718	SART3	spliceosome associated factor 3, U4/U6 recycling protein	9733
ENSG00000189180	284.871	0.0967264	0.06156	1.57125	0.116124	0.893718	ZNF33A	zinc finger protein 33A	7581
ENSG00000065243	218.408	0.0902496	0.0574462	1.57103	0.116176	0.893718	PKN2	protein kinase N2	5586
ENSG00000082397	6.67577	-0.758809	0.483032	-1.57093	0.116199	0.893718	EPB41L3	erythrocyte membrane protein band 4.1 like 3	23136
ENSG00000092199	533.377	0.0719079	0.04578	1.57073	0.116246	0.893718	HNRNPC	heterogeneous nuclear ribonucleoprotein C	3183
ENSG00000267317	13.023	-0.309973	0.197375	-1.57048	0.116304	0.893718	ENSG00000267317
ENSG00000062194	497.154	0.0798704	0.0508622	1.57033	0.116338	0.893718	GPBP1	GC-rich promoter binding protein 1	65056
ENSG00000213204	5.10749	0.495954	0.31589	1.57002	0.116411	0.893718	ENSG00000213204
ENSG00000272009	5.08	-0.55246	0.351897	-1.56995	0.116427	0.893718	LOC102724889	uncharacterized LOC102724889	102724889
ENSG00000106404	42.2161	-0.190959	0.121639	-1.56988	0.116443	0.893718	CLDN15	claudin 15	24146
ENSG00000122257	712.676	-0.132351	0.084315	-1.56972	0.116479	0.893718	RBBP6	RB binding protein 6, ubiquitin ligase	5930
ENSG00000259956	112	0.15761	0.100412	1.56964	0.1165	0.893718	RBM15B	RNA binding motif protein 15B	29890
ENSG00000110696	324.886	0.114169	0.0727606	1.56911	0.116623	0.893718	C11orf58	chromosome 11 open reading frame 58	10944
ENSG00000053501	38.3876	-0.188986	0.120449	-1.56902	0.116644	0.893718	USE1	unconventional SNARE in the ER 1	55850
ENSG00000107679	294.786	0.160976	0.102627	1.56856	0.116751	0.893718	PLEKHA1	pleckstrin homology domain containing A1	59338
ENSG00000241251	6.60653	-0.417233	0.266062	-1.56818	0.11684	0.893718	ENSG00000241251
ENSG00000162222	32.5708	0.227504	0.145087	1.56805	0.11687	0.893718	TTC9C	tetratricopeptide repeat domain 9C	283237
ENSG00000235750	110.675	-0.15138	0.0965458	-1.56796	0.11689	0.893718	KIAA0040	KIAA0040	9674
ENSG00000226471	20.9825	-0.26876	0.171488	-1.56722	0.117064	0.893718	ENSG00000226471
ENSG00000260461	9.07998	-0.368288	0.235026	-1.56701	0.117112	0.893718	ENSG00000260461
ENSG00000136240	54.6906	-0.153668	0.0980823	-1.56672	0.117179	0.893718	KDELR2	KDEL endoplasmic reticulum protein retention receptor 2	11014
ENSG00000144118	47.5875	0.18285	0.116728	1.56646	0.117241	0.893718	RALB	RAS like proto-oncogene B	5899
ENSG00000044090	8.44094	-0.348953	0.222772	-1.56641	0.117253	0.893718	CUL7	cullin 7	9820
ENSG00000156599	72.9517	0.181879	0.116153	1.56586	0.117383	0.893718	ZDHHC5	zinc finger DHHC-type containing 5	25921
ENSG00000186715	4.1736	-0.6093	0.389138	-1.56577	0.117402	0.893718	MST1L	macrophage stimulating 1 like	11223
ENSG00000164331	119.667	-0.113429	0.0724558	-1.56549	0.117468	0.893718	ANKRA2	ankyrin repeat family A member 2	57763
ENSG00000106351	27.7002	-0.247155	0.157885	-1.56541	0.117487	0.893718	AGFG2	ArfGAP with FG repeats 2	3268
ENSG00000028839	32.4634	0.240918	0.153915	1.56527	0.11752	0.893718	TBPL1	TATA-box binding protein like 1	9519
ENSG00000069998	34.8438	0.288967	0.184662	1.56484	0.117619	0.893718	HDHD5	haloacid dehalogenase like hydrolase domain containing 5	27440
ENSG00000196440	15.9531	-0.281941	0.180268	-1.56401	0.117815	0.893718	ARMCX4	armadillo repeat containing X-linked 4	100131755
ENSG00000103343	10.9598	-0.323898	0.20711	-1.56389	0.117843	0.893718	ZNF174	zinc finger protein 174	7727
ENSG00000165434	132.753	-0.139153	0.089013	-1.56329	0.117985	0.893718	PGM2L1	phosphoglucomutase 2 like 1	283209
ENSG00000137338	5.11842	0.524325	0.335458	1.56301	0.11805	0.893718	PGBD1	piggyBac transposable element derived 1	84547
ENSG00000272086	8.00158	-0.372803	0.238518	-1.563	0.118054	0.893718	ENSG00000272086
ENSG00000132128	46.0957	0.219015	0.140158	1.56263	0.11814	0.893718	LRRC41	leucine rich repeat containing 41	10489
ENSG00000150457	6.43706	0.531281	0.340095	1.56216	0.118251	0.893718	LATS2	large tumor suppressor kinase 2	26524
ENSG00000279942	4.48479	-0.746755	0.478056	-1.56207	0.118272	0.893718	ENSG00000279942
ENSG00000273899	41.6083	-0.177871	0.113918	-1.56139	0.118432	0.893718	NOL12	nucleolar protein 12	79159
ENSG00000182568	714.692	0.0970705	0.0621727	1.5613	0.118452	0.893718	SATB1	SATB homeobox 1	6304
ENSG00000115425	16.6804	-0.285859	0.183166	-1.56065	0.118606	0.893718	PECR	peroxisomal trans-2-enoyl-CoA reductase	55825
ENSG00000204356	72.6049	-0.158697	0.101689	-1.56061	0.118616	0.893718	NELFE	negative elongation factor complex member E	7936
ENSG00000235078	3.76008	-0.609894	0.390823	-1.56054	0.118633	0.893718	ENSG00000235078
ENSG00000129158	35.7045	-0.215855	0.138324	-1.5605	0.118642	0.893718	SERGEF	secretion regulating guanine nucleotide exchange factor	26297
ENSG00000004975	30.8323	-0.197782	0.12675	-1.56041	0.118663	0.893718	DVL2	dishevelled segment polarity protein 2	1856
ENSG00000198642	73.1163	0.135307	0.0867166	1.56033	0.118681	0.893718	KLHL9	kelch like family member 9	55958
ENSG00000162496	55.346	-0.196268	0.125832	-1.55977	0.118814	0.893718	DHRS3	dehydrogenase/reductase 3	9249
ENSG00000272181	4.3918	0.599553	0.384398	1.55972	0.118827	0.893718	ENSG00000272181
ENSG00000242808	7.00546	0.454379	0.29136	1.55951	0.118875	0.893718	SOX2-OT	SOX2 overlapping transcript	347689
ENSG00000155463	179.032	-0.100824	0.0646517	-1.5595	0.118879	0.893718	OXA1L	OXA1L mitochondrial inner membrane protein	5018
ENSG00000134759	172.622	-0.113577	0.0728334	-1.55941	0.118898	0.893718	ELP2	elongator acetyltransferase complex subunit 2	55250
ENSG00000176485	13.9461	-0.343658	0.220376	-1.55941	0.118899	0.893718	PLAAT3	phospholipase A and acyltransferase 3	11145
ENSG00000272462	4.27605	0.561778	0.360317	1.55912	0.118968	0.893718	ENSG00000272462
ENSG00000104695	44.1267	-0.169829	0.108933	-1.55902	0.11899	0.893718	PPP2CB	protein phosphatase 2 catalytic subunit beta	5516
ENSG00000100413	31.2714	0.202844	0.130115	1.55896	0.119006	0.893718	POLR3H	RNA polymerase III subunit H	171568
ENSG00000258365	3.90846	-0.521483	0.334543	-1.55879	0.119046	0.893718	ENSG00000258365
ENSG00000125611	13.3629	-0.308453	0.197889	-1.55871	0.119064	0.893718	CHCHD5	coiled-coil-helix-coiled-coil-helix domain containing 5	84269
ENSG00000113456	79.4617	-0.14354	0.0920904	-1.55869	0.119071	0.893718	RAD1	RAD1 checkpoint DNA exonuclease	5810
ENSG00000111142	417.521	-0.111042	0.071243	-1.55864	0.119081	0.893718	METAP2	methionyl aminopeptidase 2	10988
ENSG00000115970	109.732	0.124435	0.0798441	1.55847	0.119122	0.893718	THADA	THADA armadillo repeat containing	63892
ENSG00000164880	27.6319	0.31409	0.201566	1.55825	0.119173	0.893718	INTS1	integrator complex subunit 1	26173
ENSG00000153250	494.494	0.153867	0.0987449	1.55823	0.119179	0.893718	RBMS1	RNA binding motif single stranded interacting protein 1	5937
ENSG00000230590	312.701	0.166737	0.107019	1.558	0.119233	0.893718	FTX	FTX transcript, XIST regulator	100302692
ENSG00000185561	12.1258	-0.432427	0.277558	-1.55797	0.119241	0.893718	TLCD2	TLC domain containing 2	727910
ENSG00000126858	78.0063	0.153662	0.0986376	1.55785	0.119269	0.893718	RHOT1	ras homolog family member T1	55288
ENSG00000185475	59.9048	-0.157988	0.101421	-1.55775	0.119293	0.893718	TMEM179B	transmembrane protein 179B	374395
ENSG00000180354	42.9199	0.194187	0.124684	1.55743	0.119368	0.893718	MTURN	maturin, neural progenitor differentiation regulator homolog	222166
ENSG00000068784	50.62	0.175159	0.112501	1.55696	0.11948	0.893718	SRBD1	S1 RNA binding domain 1	55133
ENSG00000197780	28.5416	-0.23509	0.151031	-1.55657	0.119572	0.893718	TAF13	TATA-box binding protein associated factor 13	6884
ENSG00000128915	161.989	0.106911	0.068686	1.55651	0.119586	0.893718	ICE2	interactor of little elongation complex ELL subunit 2	79664
ENSG00000197694	191.69	0.126674	0.0813857	1.55646	0.119598	0.893718	SPTAN1	spectrin alpha, non-erythrocytic 1	6709
ENSG00000184574	9.38675	-0.367395	0.236052	-1.55641	0.11961	0.893718	LPAR5	lysophosphatidic acid receptor 5	57121
ENSG00000117713	272.237	0.0861232	0.0553579	1.55575	0.119767	0.893718	ARID1A	AT-rich interaction domain 1A	8289
ENSG00000117448	63.6257	-0.165152	0.106165	-1.55562	0.119797	0.893718	AKR1A1	aldo-keto reductase family 1 member A1	10327
ENSG00000105821	272.675	-0.129386	0.0831915	-1.55528	0.11988	0.893718	DNAJC2	DnaJ heat shock protein family (Hsp40) member C2	27000
ENSG00000279432	7.57822	0.467206	0.300468	1.55492	0.119964	0.893718	ENSG00000279432
ENSG00000234608	81.4685	-0.15147	0.0974152	-1.55489	0.119973	0.893718	MAPKAPK5-AS1	MAPKAPK5 antisense RNA 1	51275
ENSG00000234127	58.4794	-0.148101	0.0952504	-1.55486	0.119979	0.893718	TRIM26	tripartite motif containing 26	7726
ENSG00000077097	350.786	0.0856212	0.0550791	1.55451	0.120062	0.893718	TOP2B	DNA topoisomerase II beta	7155
ENSG00000107362	39.2291	-0.219235	0.141034	-1.55448	0.120069	0.893718	ABHD17B	abhydrolase domain containing 17B	51104
ENSG00000072864	129.793	0.108671	0.0699226	1.55416	0.120146	0.893718	NDE1	nudE neurodevelopment protein 1	54820
ENSG00000085117	88.2166	-0.155548	0.1001	-1.55393	0.120202	0.893718	CD82	CD82 molecule	3732
ENSG00000247121	8.33289	-0.362222	0.233106	-1.5539	0.120209	0.893718	ENSG00000247121
ENSG00000222078	3.31843	0.610054	0.392696	1.5535	0.120303	0.893896	ENSG00000222078
ENSG00000154265	134.379	0.12404	0.0798885	1.55267	0.120503	0.894612	ABCA5	ATP binding cassette subfamily A member 5	23461
ENSG00000261455	16.774	-0.284266	0.183138	-1.5522	0.120615	0.894612	LINC01003	long intergenic non-protein coding RNA 1003	100128822
ENSG00000100664	431.129	0.0961776	0.0619695	1.55202	0.120658	0.894612	EIF5	eukaryotic translation initiation factor 5	1983
ENSG00000120696	27.8616	-0.2269	0.146241	-1.55155	0.120771	0.894612	KBTBD7	kelch repeat and BTB domain containing 7	84078
ENSG00000157693	26.2688	-0.222283	0.143268	-1.55151	0.120779	0.894612	TMEM268	transmembrane protein 268	203197
ENSG00000113845	96.2167	-0.116287	0.0749641	-1.55124	0.120844	0.894612	TIMMDC1	translocase of inner mitochondrial membrane domain containing 1	51300
ENSG00000197150	21.3159	-0.232782	0.1501	-1.55084	0.12094	0.894612	ABCB8	ATP binding cassette subfamily B member 8	11194
ENSG00000227598	4.04413	0.588516	0.379576	1.55046	0.121032	0.894612	ENSG00000227598
ENSG00000235954	53.9316	0.171425	0.110593	1.55005	0.121129	0.894612	TTC28-AS1	TTC28 antisense RNA 1	284900
ENSG00000128050	87.9892	-0.151687	0.0978622	-1.55	0.121141	0.894612	PAICS	phosphoribosylaminoimidazole carboxylase and phosphoribosylaminoimidazolesuccinocarboxamide synthase	10606
ENSG00000107223	193.158	0.210029	0.135515	1.54985	0.121177	0.894612	EDF1	endothelial differentiation related factor 1	8721
ENSG00000167740	20.5418	-0.245511	0.158435	-1.5496	0.121237	0.894612	CYB5D2	cytochrome b5 domain containing 2	124936
ENSG00000234327	17.69	-0.321109	0.207311	-1.54892	0.121401	0.895307	LOC101928000	uncharacterized LOC101928000	101928000
ENSG00000111752	34.7862	-0.192453	0.124295	-1.54835	0.121538	0.89563	PHC1	polyhomeotic homolog 1	1911
ENSG00000170633	107.445	0.120284	0.0776988	1.54808	0.121604	0.89563	RNF34	ring finger protein 34	80196
ENSG00000135387	136.138	0.0992064	0.0640987	1.54771	0.121691	0.89563	CAPRIN1	cell cycle associated protein 1	4076
ENSG00000196712	87.2238	0.125951	0.0813994	1.54732	0.121787	0.89563	NF1	neurofibromin 1	4763
ENSG00000137054	41.3446	-0.207223	0.13393	-1.54724	0.121805	0.89563	POLR1E	RNA polymerase I subunit E	64425
ENSG00000272040	5.08913	0.517448	0.334486	1.547	0.121864	0.89563	ENSG00000272040
ENSG00000158769	31.4628	0.246608	0.159474	1.54638	0.122012	0.896198	F11R	F11 receptor	50848
ENSG00000180884	29.3285	-0.210809	0.136371	-1.54584	0.122143	0.896212	ZNF792	zinc finger protein 792	126375
ENSG00000200241	6.80171	0.467442	0.302444	1.54555	0.122214	0.896212	ENSG00000200241
ENSG00000100359	37.0861	-0.195064	0.12625	-1.54506	0.122332	0.896212	SGSM3	small G protein signaling modulator 3	27352
ENSG00000087903	11.567	0.325692	0.210842	1.54472	0.122414	0.896212	RFX2	regulatory factor X2	5990
ENSG00000124575	74.3795	0.209574	0.135672	1.54471	0.122417	0.896212	H1-3	H1.3 linker histone, cluster member	3007
ENSG00000141012	31.4248	0.205836	0.133282	1.54437	0.122499	0.896212	GALNS	galactosamine (N-acetyl)-6-sulfatase	2588
ENSG00000168118	51.7801	-0.17923	0.116072	-1.54414	0.122556	0.896212	RAB4A	RAB4A, member RAS oncogene family	5867
ENSG00000274211	73.4583	0.166447	0.107819	1.54376	0.122647	0.896212	SOCS7	suppressor of cytokine signaling 7	30837
ENSG00000100075	30.4399	0.267613	0.17336	1.54369	0.122664	0.896212	SLC25A1	solute carrier family 25 member 1	6576
ENSG00000118985	15.6658	-0.377258	0.244471	-1.54316	0.122792	0.896212	ELL2	elongation factor for RNA polymerase II 2	22936
ENSG00000196345	6.02015	0.490215	0.317747	1.54278	0.122883	0.896212	ZKSCAN7	zinc finger with KRAB and SCAN domains 7	55888
ENSG00000171103	23.9641	0.232164	0.150535	1.54226	0.123011	0.896212	TRMT61B	tRNA methyltransferase 61B	55006
ENSG00000230629	5.20207	0.534358	0.346564	1.54188	0.123104	0.896212	ENSG00000230629
ENSG00000160284	3.92894	0.695204	0.451034	1.54136	0.12323	0.896212	SPATC1L	spermatogenesis and centriole associated 1 like	84221
ENSG00000197928	23.888	-0.278702	0.180822	-1.5413	0.123243	0.896212	ZNF677	zinc finger protein 677	342926
ENSG00000152234	254.541	-0.0997721	0.0647439	-1.54103	0.12331	0.896212	ATP5F1A	ATP synthase F1 subunit alpha	498
ENSG00000183624	91.6965	0.189563	0.123124	1.53962	0.123653	0.896212	HMCES	5-hydroxymethylcytosine binding, ES cell specific	56941
ENSG00000037474	69.9992	0.205196	0.133278	1.53961	0.123655	0.896212	NSUN2	NOP2/Sun RNA methyltransferase 2	54888
ENSG00000135506	121.896	-0.114591	0.0744333	-1.53951	0.123681	0.896212	OS9	OS9 endoplasmic reticulum lectin	10956
ENSG00000185838	9.4333	-0.361106	0.234562	-1.5395	0.123683	0.896212	GNB1L	G protein subunit beta 1 like	54584
ENSG00000173198	72.3545	0.189479	0.123081	1.53946	0.123692	0.896212	CYSLTR1	cysteinyl leukotriene receptor 1	10800
ENSG00000032742	50.1923	-0.180768	0.117438	-1.53926	0.12374	0.896212	IFT88	intraflagellar transport 88	8100
ENSG00000008256	13.768	-0.319637	0.207734	-1.53868	0.123881	0.896212	CYTH3	cytohesin 3	9265
ENSG00000081721	30.6387	-0.215663	0.140206	-1.53818	0.124003	0.896212	DUSP12	dual specificity phosphatase 12	11266
ENSG00000110583	17.6565	-0.254298	0.165381	-1.53765	0.124135	0.896212	NAA40	N(alpha)-acetyltransferase 40, NatD catalytic subunit	79829
ENSG00000144029	177.021	0.0933673	0.0607228	1.5376	0.124147	0.896212	MRPS5	mitochondrial ribosomal protein S5	64969
ENSG00000170545	12.3372	-0.334323	0.217434	-1.53758	0.124151	0.896212	SMAGP	small cell adhesion glycoprotein	57228
ENSG00000183199	3.44606	-0.581472	0.378188	-1.53752	0.124166	0.896212	ENSG00000183199
ENSG00000144635	53.2478	-0.157422	0.102393	-1.53742	0.12419	0.896212	DYNC1LI1	dynein cytoplasmic 1 light intermediate chain 1	51143
ENSG00000150527	128.364	0.122606	0.0797543	1.5373	0.124221	0.896212	MIA2	MIA SH3 domain ER export factor 2	4253
ENSG00000121858	194.061	0.19067	0.124056	1.53697	0.124301	0.896212	TNFSF10	TNF superfamily member 10	8743
ENSG00000260793	39.1955	-0.211816	0.137819	-1.53692	0.124314	0.896212	ENSG00000260793
ENSG00000064601	58.5634	-0.204336	0.132955	-1.53688	0.124322	0.896212	CTSA	cathepsin A	5476
ENSG00000279145	6.84598	0.453075	0.294902	1.53635	0.124451	0.896329	ENSG00000279145
ENSG00000240972	14.7889	0.622737	0.405511	1.53568	0.124616	0.896329	MIF	macrophage migration inhibitory factor	4282
ENSG00000189144	46.0594	-0.183508	0.119498	-1.53565	0.124623	0.896329	ZNF573	zinc finger protein 573	126231
ENSG00000077232	139.632	0.113997	0.0742351	1.53561	0.124633	0.896329	DNAJC10	DnaJ heat shock protein family (Hsp40) member C10	54431
ENSG00000281026	22.0955	0.24907	0.162228	1.53531	0.124709	0.896329	N4BP2L2-IT2	N4BPL2 intronic transcript 2	116828
ENSG00000137509	51.4395	-0.159668	0.104011	-1.5351	0.124758	0.896329	PRCP	prolylcarboxypeptidase	5547
ENSG00000121892	264.109	0.0798754	0.0520447	1.53475	0.124846	0.896456	PDS5A	PDS5 cohesin associated factor A	23244
ENSG00000272391	90.3391	0.153595	0.100135	1.53388	0.125059	0.897484	POM121C	POM121 transmembrane nucleoporin C	100101267
ENSG00000211869	24.3018	0.285451	0.18616	1.53336	0.125187	0.897894	ENSG00000211869
ENSG00000139651	40.8083	-0.173914	0.113443	-1.53305	0.125264	0.897944	ZNF740	zinc finger protein 740	283337
ENSG00000075292	545.695	0.106377	0.0694393	1.53194	0.125537	0.89871	ZNF638	zinc finger protein 638	27332
ENSG00000138795	714.516	0.0957556	0.0625126	1.53178	0.125576	0.89871	LEF1	lymphoid enhancer binding factor 1	51176
ENSG00000227372	35.0086	-0.202594	0.132262	-1.53176	0.125581	0.89871	TP73-AS1	TP73 antisense RNA 1	57212
ENSG00000077264	3.33996	0.615137	0.401733	1.53121	0.125718	0.898805	PAK3	p21 (RAC1) activated kinase 3	5063
ENSG00000164967	22.2707	-0.237984	0.155449	-1.53095	0.125781	0.898805	RPP25L	ribonuclease P/MRP subunit p25 like	138716
ENSG00000169446	84.3283	-0.138663	0.0905854	-1.53074	0.125833	0.898805	MMGT1	membrane magnesium transporter 1	93380
ENSG00000196968	79.0123	-0.187666	0.122615	-1.53054	0.125884	0.898805	FUT11	fucosyltransferase 11	170384
ENSG00000118971	363.114	0.092199	0.0602639	1.52992	0.126036	0.898805	CCND2	cyclin D2	894
ENSG00000101109	932.435	0.0525895	0.0343743	1.52991	0.126039	0.898805	STK4	serine/threonine kinase 4	6789
ENSG00000105865	29.6002	0.22163	0.144887	1.52967	0.126099	0.898805	DUS4L	dihydrouridine synthase 4 like	11062
ENSG00000198160	370.18	0.0825503	0.0539742	1.52944	0.126155	0.898805	MIER1	MIER1 transcriptional regulator	57708
ENSG00000182544	34.6449	-0.193594	0.12667	-1.52833	0.12643	0.899594	MFSD5	major facilitator superfamily domain containing 5	84975
ENSG00000111644	4.52307	-0.546034	0.357379	-1.52788	0.126542	0.899594	ACRBP	acrosin binding protein	84519
ENSG00000072818	278.673	0.247292	0.161882	1.52761	0.126609	0.899594	ACAP1	ArfGAP with coiled-coil, ankyrin repeat and PH domains 1	9744
ENSG00000175061	336.607	-0.105494	0.0690657	-1.52744	0.126651	0.899594	SNHG29	small nucleolar RNA host gene 29	125144
ENSG00000100029	23.112	-0.230447	0.150877	-1.52738	0.126665	0.899594	PES1	pescadillo ribosomal biogenesis factor 1	23481
ENSG00000151304	88.1487	-0.139329	0.0912366	-1.52712	0.126732	0.899594	SRFBP1	serum response factor binding protein 1	153443
ENSG00000088387	96.0684	0.136673	0.0895251	1.52665	0.126849	0.899594	DOCK9	dedicator of cytokinesis 9	23348
ENSG00000264538	44.5696	0.178638	0.117014	1.52664	0.126851	0.899594	ENSG00000264538
ENSG00000161671	121.683	-0.137753	0.0902596	-1.52619	0.126964	0.899594	EMC10	ER membrane protein complex subunit 10	284361
ENSG00000285851	2.8029	0.671858	0.440226	1.52617	0.126968	0.899594	ENSG00000285851
ENSG00000164039	17.5648	0.306323	0.200838	1.52523	0.127203	0.899998	BDH2	3-hydroxybutyrate dehydrogenase 2	56898
ENSG00000120438	160.208	-0.0983777	0.0645022	-1.52518	0.127213	0.899998	TCP1	t-complex 1	6950
ENSG00000179051	80.9005	0.461906	0.302898	1.52496	0.127269	0.899998	RCC2	regulator of chromosome condensation 2	55920
ENSG00000040199	17.8163	0.294808	0.193352	1.52472	0.127328	0.899998	PHLPP2	PH domain and leucine rich repeat protein phosphatase 2	23035
ENSG00000231660	4.26706	-0.535587	0.351321	-1.52449	0.127385	0.899998	ENSG00000231660
ENSG00000233483	4.52794	-0.570935	0.374655	-1.5239	0.127534	0.899998	ENSG00000233483
ENSG00000134970	23.4022	-0.277385	0.182091	-1.52333	0.127676	0.899998	TMED7	transmembrane p24 trafficking protein 7	51014
ENSG00000168887	89.0095	-0.190727	0.125241	-1.52288	0.127789	0.899998	C2orf68	chromosome 2 open reading frame 68	388969
ENSG00000161547	262.152	0.121413	0.0797359	1.52268	0.127838	0.899998	SRSF2	serine and arginine rich splicing factor 2	6427
ENSG00000018610	20.0857	-0.248741	0.163426	-1.52204	0.127999	0.899998	CXorf56	chromosome X open reading frame 56	63932
ENSG00000116260	32.1164	0.205397	0.134952	1.52199	0.128011	0.899998	QSOX1	quiescin sulfhydryl oxidase 1	5768
ENSG00000186106	34.6071	-0.194615	0.127877	-1.52189	0.128037	0.899998	ANKRD46	ankyrin repeat domain 46	157567
ENSG00000171612	12.9172	0.337682	0.221889	1.52185	0.128047	0.899998	SLC25A33	solute carrier family 25 member 33	84275
ENSG00000104957	80.1765	-0.142528	0.0936616	-1.52173	0.128076	0.899998	CCDC130	coiled-coil domain containing 130	81576
ENSG00000151233	80.6609	0.13556	0.0890839	1.52171	0.128082	0.899998	GXYLT1	glucoside xylosyltransferase 1	283464
ENSG00000166797	57.3193	-0.159881	0.105105	-1.52116	0.12822	0.899998	CIAO2A	cytosolic iron-sulfur assembly component 2A	84191
ENSG00000007392	201.159	0.0929867	0.0611399	1.52088	0.128289	0.899998	LUC7L	LUC7 like	55692
ENSG00000279416	3.46465	0.632449	0.415844	1.52088	0.12829	0.899998	ENSG00000279416
ENSG00000008128	17.4174	0.356558	0.234494	1.52055	0.128374	0.900094	CDK11A	cyclin dependent kinase 11A	728642
ENSG00000149483	54.6614	0.171706	0.112952	1.52017	0.128469	0.900239	TMEM138	transmembrane protein 138	51524
ENSG00000013374	333.88	0.109483	0.0720331	1.5199	0.128535	0.900239	NUB1	negative regulator of ubiquitin like proteins 1	51667
ENSG00000143248	3.27611	0.709928	0.467333	1.51911	0.128736	0.900379	RGS5	regulator of G protein signaling 5	8490
ENSG00000180448	391.581	0.0846231	0.0557238	1.51862	0.128859	0.900379	ARHGAP45	Rho GTPase activating protein 45	23526
ENSG00000188938	163.414	-0.104736	0.0689718	-1.51854	0.128879	0.900379	FAM120AOS	family with sequence similarity 120A opposite strand	158293
ENSG00000123178	13.5572	-0.289656	0.190747	-1.51853	0.12888	0.900379	SPRYD7	SPRY domain containing 7	57213
ENSG00000035720	14.4857	-0.348148	0.22936	-1.51791	0.129038	0.900379	STAP1	signal transducing adaptor family member 1	26228
ENSG00000042753	39.5145	-0.210292	0.13857	-1.51759	0.129117	0.900379	AP2S1	adaptor related protein complex 2 subunit sigma 1	1175
ENSG00000167770	108.761	-0.199589	0.131519	-1.51757	0.129123	0.900379	OTUB1	OTU deubiquitinase, ubiquitin aldehyde binding 1	55611
ENSG00000231615	7.4831	0.411946	0.271454	1.51755	0.129127	0.900379	ENSG00000231615
ENSG00000137492	123.16	0.131256	0.0865055	1.51731	0.129188	0.900379	THAP12	THAP domain containing 12	5612
ENSG00000120519	26.0447	0.21391	0.14109	1.51612	0.129489	0.901984	SLC10A7	solute carrier family 10 member 7	84068
ENSG00000165879	31.5135	0.203724	0.134415	1.51563	0.129612	0.902353	FRAT1	FRAT regulator of WNT signaling pathway 1	10023
ENSG00000078967	19.7612	-0.246031	0.162389	-1.51507	0.129756	0.902864	UBE2D4	ubiquitin conjugating enzyme E2 D4 (putative)	51619
ENSG00000112312	14.7265	-0.297536	0.196483	-1.5143	0.129949	0.903715	GMNN	geminin DNA replication inhibitor	51053
ENSG00000171202	29.8145	-0.250299	0.165357	-1.51369	0.130104	0.903802	TMEM126A	transmembrane protein 126A	84233
ENSG00000168090	83.0753	-0.138131	0.0912547	-1.51369	0.130105	0.903802	COPS6	COP9 signalosome subunit 6	10980
ENSG00000105887	268.661	-0.0927886	0.061339	-1.51272	0.130352	0.903802	MTPN	myotrophin	136319
ENSG00000198888	1084.28	-0.13292	0.0878976	-1.51221	0.13048	0.903802	ND1	NADH dehydrogenase, subunit 1 (complex I)	4535
ENSG00000163818	21.4276	0.239244	0.158211	1.51218	0.130489	0.903802	LZTFL1	leucine zipper transcription factor like 1	54585
ENSG00000163412	84.4971	0.198441	0.131272	1.51168	0.130616	0.903802	EIF4E3	eukaryotic translation initiation factor 4E family member 3	317649
ENSG00000272752	30.9863	-0.336709	0.222801	-1.51125	0.130724	0.903802	STAG3L5P-PVRIG2P-PILRB	STAG3L5P-PVRIG2P-PILRB readthrough	101752399
ENSG00000213024	123.299	-0.126736	0.083875	-1.51101	0.130787	0.903802	NUP62	nucleoporin 62	23636
ENSG00000179088	14.0429	-0.295665	0.195722	-1.51064	0.130879	0.903802	C12orf42	chromosome 12 open reading frame 42	374470
ENSG00000169682	13.387	-0.304478	0.201594	-1.51035	0.130954	0.903802	SPNS1	sphingolipid transporter 1 (putative)	83985
ENSG00000180921	6.62309	-0.407534	0.269863	-1.51015	0.131004	0.903802	FAM83H	family with sequence similarity 83 member H	286077
ENSG00000146426	6.63322	0.452539	0.299759	1.50968	0.131125	0.903802	TIAM2	TIAM Rac1 associated GEF 2	26230
ENSG00000116871	153.518	-0.109588	0.0726207	-1.50905	0.131286	0.903802	MAP7D1	MAP7 domain containing 1	55700
ENSG00000143224	28.834	-0.20383	0.13508	-1.50896	0.131308	0.903802	PPOX	protoporphyrinogen oxidase	5498
ENSG00000113716	37.1334	0.187212	0.12407	1.50893	0.131317	0.903802	HMGXB3	HMG-box containing 3	22993
ENSG00000105205	6.48799	1.10027	0.729194	1.50889	0.131328	0.903802	CLC	Charcot-Leyden crystal galectin	1178
ENSG00000123268	63.523	0.140231	0.0929418	1.50881	0.131348	0.903802	ATF1	activating transcription factor 1	466
ENSG00000227615	29.7038	-0.223108	0.147886	-1.50865	0.131388	0.903802	ENSG00000227615
ENSG00000274015	14.6306	-0.284686	0.188732	-1.50841	0.13145	0.903802	LOC105370532	uncharacterized LOC105370532	105370532
ENSG00000099840	6.3321	0.437565	0.290132	1.50816	0.131513	0.903802	IZUMO4	IZUMO family member 4	113177
ENSG00000246922	12.3482	0.304203	0.201812	1.50736	0.131719	0.903802	UBAP1L	ubiquitin associated protein 1 like	390595
ENSG00000241852	13.613	-0.317983	0.210964	-1.50729	0.131737	0.903802	C8orf58	chromosome 8 open reading frame 58	541565
ENSG00000120333	45.5757	-0.170357	0.113025	-1.50724	0.131749	0.903802	MRPS14	mitochondrial ribosomal protein S14	63931
ENSG00000070010	84.7127	-0.134855	0.0894845	-1.50702	0.131805	0.903802	UFD1	ubiquitin recognition factor in ER associated degradation 1	7353
ENSG00000168646	55.5034	0.239438	0.158889	1.50695	0.131824	0.903802	AXIN2	axin 2	8313
ENSG00000105058	138.224	-0.131671	0.087384	-1.5068	0.131861	0.903802	FAM32A	family with sequence similarity 32 member A	26017
ENSG00000197971	430.835	0.0828226	0.0550353	1.5049	0.13235	0.903802	MBP	myelin basic protein	4155
ENSG00000112110	54.3342	-0.176143	0.117139	-1.50371	0.132657	0.903802	MRPL18	mitochondrial ribosomal protein L18	29074
ENSG00000165392	94.9089	0.121601	0.0808709	1.50365	0.132672	0.903802	WRN	WRN RecQ like helicase	7486
ENSG00000279801	3.83738	0.64036	0.425951	1.50337	0.132744	0.903802	ENSG00000279801
ENSG00000006744	61.5459	-0.171943	0.114411	-1.50286	0.132876	0.903802	ELAC2	elaC ribonuclease Z 2	60528
ENSG00000140386	374.492	0.131637	0.0876075	1.50258	0.132948	0.903802	SCAPER	S-phase cyclin A associated protein in the ER	49855
ENSG00000177465	3.07568	-0.646229	0.430174	-1.50225	0.133033	0.903802	ACOT4	acyl-CoA thioesterase 4	122970
ENSG00000147955	62.0811	-0.171242	0.113991	-1.50223	0.133036	0.903802	SIGMAR1	sigma non-opioid intracellular receptor 1	10280
ENSG00000166188	24.9296	-0.232966	0.15509	-1.50213	0.133063	0.903802	ZNF319	zinc finger protein 319	57567
ENSG00000273061	16.1658	-0.262314	0.17465	-1.50194	0.133113	0.903802	CDC37L1-DT	CDC37L1 divergent transcript	101929351
ENSG00000108312	203.435	0.118865	0.0791442	1.50188	0.133127	0.903802	UBTF	upstream binding transcription factor	7343
ENSG00000079332	116.842	-0.112844	0.0751661	-1.50127	0.133287	0.903802	SAR1A	secretion associated Ras related GTPase 1A	56681
ENSG00000164048	35.3996	-0.232426	0.154832	-1.50115	0.133316	0.903802	ZNF589	zinc finger protein 589	51385
ENSG00000125637	181.265	0.136841	0.0911892	1.50062	0.133453	0.903802	PSD4	pleckstrin and Sec7 domain containing 4	23550
ENSG00000103540	91.8928	-0.131011	0.0873051	-1.50061	0.133457	0.903802	CCP110	centriolar coiled-coil protein 110	9738
ENSG00000009307	868.555	0.0664213	0.044291	1.49965	0.133704	0.903802	CSDE1	cold shock domain containing E1	7812
ENSG00000089091	8.53268	0.382919	0.255358	1.49954	0.133734	0.903802	DZANK1	double zinc ribbon and ankyrin repeat domains 1	55184
ENSG00000247828	60.5279	0.171357	0.114284	1.4994	0.13377	0.903802	TMEM161B-AS1	TMEM161B antisense RNA 1	100505894
ENSG00000114416	343.469	0.0695846	0.0464092	1.49937	0.133778	0.903802	FXR1	FMR1 autosomal homolog 1	8087
ENSG00000263606	11.6888	0.39715	0.264889	1.49931	0.133794	0.903802	ENSG00000263606
ENSG00000196074	56.3846	-0.207456	0.138401	-1.49895	0.133888	0.903802	SYCP2	synaptonemal complex protein 2	10388
ENSG00000140365	29.694	-0.220712	0.147278	-1.49861	0.133976	0.903802	COMMD4	COMM domain containing 4	54939
ENSG00000224660	37.8576	0.203812	0.136007	1.49854	0.133993	0.903802	SH3BP5-AS1	SH3BP5 antisense RNA 1	100505696
ENSG00000116649	66.4074	-0.183721	0.122607	-1.49845	0.134016	0.903802	SRM	spermidine synthase	6723
ENSG00000094916	255.349	0.0976458	0.0651678	1.49838	0.134036	0.903802	CBX5	chromobox 5	23468
ENSG00000222588	19.5115	0.351093	0.234384	1.49794	0.134149	0.903802	ENSG00000222588
ENSG00000118600	32.7754	-0.204058	0.136231	-1.49789	0.134162	0.903802	RXYLT1	ribitol xylosyltransferase 1	10329
ENSG00000106868	9.77054	-0.353616	0.236101	-1.49773	0.134204	0.903802	SUSD1	sushi domain containing 1	64420
ENSG00000198780	42.8953	0.18272	0.122002	1.49768	0.134216	0.903802	FAM169A	family with sequence similarity 169 member A	26049
ENSG00000281005	19.4935	-0.251398	0.167861	-1.49765	0.134223	0.903802	LINC00921	long intergenic non-protein coding RNA 921	283876
ENSG00000188266	5.43353	-0.450158	0.300596	-1.49755	0.134249	0.903802	HYKK	hydroxylysine kinase	123688
ENSG00000196235	151.11	0.115505	0.0771302	1.49753	0.134256	0.903802	SUPT5H	SPT5 homolog, DSIF elongation factor subunit	6829
ENSG00000124383	211.454	-0.0962931	0.0643111	-1.4973	0.134315	0.903802	MPHOSPH10	M-phase phosphoprotein 10	10199
ENSG00000214022	55.4175	-0.176829	0.118106	-1.49721	0.134339	0.903802	REPIN1	replication initiator 1	29803
ENSG00000279342	8.00809	0.38171	0.254964	1.49712	0.134363	0.903802	ENSG00000279342
ENSG00000182165	27.7511	-0.214011	0.14296	-1.49699	0.134395	0.903802	ENSG00000182165
ENSG00000198887	327.499	0.0765811	0.0511581	1.49695	0.134406	0.903802	SMC5	structural maintenance of chromosomes 5	23137
ENSG00000139610	11.4769	0.341849	0.228478	1.4962	0.134602	0.904063	CELA1	chymotrypsin like elastase 1	1990
ENSG00000164603	41.3526	0.215572	0.144143	1.49554	0.134774	0.904063	BMT2	base methyltransferase of 25S rRNA 2 homolog	154743
ENSG00000204977	70.1137	-0.150336	0.100551	-1.49512	0.134883	0.904063	TRIM13	tripartite motif containing 13	10206
ENSG00000153310	135.547	0.0973981	0.0651462	1.49507	0.134896	0.904063	FAM49B	family with sequence similarity 49 member B	51571
ENSG00000277007	5.84146	0.479675	0.320848	1.49502	0.134908	0.904063	ENSG00000277007
ENSG00000166126	6.52098	-0.436726	0.292147	-1.49488	0.134945	0.904063	AMN	amnion associated transmembrane protein	81693
ENSG00000181097	35.7912	-0.205964	0.137787	-1.49479	0.134968	0.904063	ENSG00000181097
ENSG00000171848	9.51233	-0.455793	0.305001	-1.4944	0.135072	0.904063	RRM2	ribonucleotide reductase regulatory subunit M2	6241
ENSG00000092096	18.7716	-0.255665	0.171086	-1.49437	0.13508	0.904063	SLC22A17	solute carrier family 22 member 17	51310
ENSG00000088808	26.3677	0.210331	0.140831	1.4935	0.135306	0.904833	PPP1R13B	protein phosphatase 1 regulatory subunit 13B	23368
ENSG00000108654	1165.08	0.0707778	0.0473942	1.49338	0.135336	0.904833	DDX5	DEAD-box helicase 5	1655
ENSG00000057019	7.61855	0.420516	0.281747	1.49253	0.13556	0.90556	DCBLD2	discoidin, CUB and LCCL domain containing 2	131566
ENSG00000166900	20.7493	0.238178	0.159591	1.49243	0.135587	0.90556	STX3	syntaxin 3	6809
ENSG00000059915	4.31497	-0.504042	0.337869	-1.49183	0.135745	0.905818	PSD	pleckstrin and Sec7 domain containing	5662
ENSG00000196417	16.7458	-0.272371	0.182586	-1.49174	0.135767	0.905818	ZNF765	zinc finger protein 765	91661
ENSG00000132950	57.3553	0.150433	0.100877	1.49126	0.135894	0.906194	ZMYM5	zinc finger MYM-type containing 5	9205
ENSG00000163728	630.75	0.102895	0.0690228	1.49074	0.136029	0.906623	TTC14	tetratricopeptide repeat domain 14	151613
ENSG00000131238	97.502	-0.124188	0.0833328	-1.49027	0.136154	0.906986	PPT1	palmitoyl-protein thioesterase 1	5538
ENSG00000239900	94.7526	-0.110981	0.0744896	-1.48989	0.136254	0.907179	ADSL	adenylosuccinate lyase	158
ENSG00000198056	39.884	0.187149	0.125692	1.48896	0.136499	0.908336	PRIM1	DNA primase subunit 1	5557
ENSG00000171843	263.834	0.11824	0.0794481	1.48826	0.136682	0.908544	MLLT3	MLLT3 super elongation complex subunit	4300
ENSG00000147155	42.5298	-0.178654	0.120054	-1.48812	0.13672	0.908544	EBP	EBP cholestenol delta-isomerase	10682
ENSG00000111269	118.432	-0.116304	0.0781596	-1.48803	0.136743	0.908544	CREBL2	cAMP responsive element binding protein like 2	1389
ENSG00000175567	315.869	-0.146206	0.0983167	-1.4871	0.136989	0.909712	UCP2	uncoupling protein 2	7351
ENSG00000166037	291.296	-0.0991188	0.0666752	-1.48659	0.137123	0.910124	CEP57	centrosomal protein 57	9702
ENSG00000001631	61.5005	0.193175	0.12999	1.48607	0.137259	0.910272	KRIT1	KRIT1 ankyrin repeat containing	889
ENSG00000116117	3.51271	-0.54746	0.368419	-1.48597	0.137287	0.910272	PARD3B	par-3 family cell polarity regulator beta	117583
ENSG00000155666	8.19304	-0.354149	0.2384	-1.48553	0.137404	0.910578	KDM8	lysine demethylase 8	79831
ENSG00000273221	70.0364	0.178461	0.12017	1.48507	0.137525	0.910699	ENSG00000273221
ENSG00000184939	96.7259	-0.141267	0.095134	-1.48492	0.137565	0.910699	ZFP90	ZFP90 zinc finger protein	146198
ENSG00000186260	36.745	0.192191	0.129494	1.48417	0.137763	0.91154	MRTFB	myocardin related transcription factor B	57496
ENSG00000090447	33.1993	-0.193845	0.130658	-1.4836	0.137914	0.912071	TFAP4	transcription factor AP-4	7023
ENSG00000241157	11.9753	-0.343467	0.231559	-1.48328	0.138	0.912165	ENSG00000241157
ENSG00000104872	92.1386	-0.124126	0.0837193	-1.48265	0.138168	0.912753	PIH1D1	PIH1 domain containing 1	55011
ENSG00000276259	19.6296	-0.245686	0.165734	-1.48241	0.138231	0.912753	ENSG00000276259
ENSG00000220323	26.1631	-0.261511	0.176795	-1.47918	0.139093	0.916814	ENSG00000220323
ENSG00000137343	13.4673	0.306555	0.207249	1.47916	0.139096	0.916814	ATAT1	alpha tubulin acetyltransferase 1	79969
ENSG00000228013	5.47442	-0.442807	0.299365	-1.47915	0.139099	0.916814	IL6R-AS1	IL6R antisense RNA 1	101928101
ENSG00000162434	693.431	0.065885	0.0445576	1.47865	0.139234	0.916814	JAK1	Janus kinase 1	3716
ENSG00000160050	15.283	-0.341262	0.230818	-1.47849	0.139276	0.916814	CCDC28B	coiled-coil domain containing 28B	79140
ENSG00000201367	8.15901	0.46632	0.315488	1.47809	0.139384	0.916814	ENSG00000201367
ENSG00000162910	45.2903	-0.218925	0.148123	-1.478	0.139408	0.916814	MRPL55	mitochondrial ribosomal protein L55	128308
ENSG00000176401	16.2007	-0.257765	0.174551	-1.47673	0.139748	0.916814	EID2B	EP300 interacting inhibitor of differentiation 2B	126272
ENSG00000172867	3.02911	-0.628182	0.425388	-1.47673	0.139749	0.916814	KRT2	keratin 2	3849
ENSG00000125846	13.9182	-0.276532	0.187261	-1.47672	0.139751	0.916814	ZNF133	zinc finger protein 133	7692
ENSG00000065615	75.5553	0.13656	0.0924782	1.47667	0.139765	0.916814	CYB5R4	cytochrome b5 reductase 4	51167
ENSG00000162980	76.5803	-0.121293	0.0821637	-1.47623	0.139882	0.916814	ARL5A	ADP ribosylation factor like GTPase 5A	26225
ENSG00000197978	15.0656	0.311576	0.211123	1.47581	0.139996	0.916814	GOLGA6L9	golgin A6 family like 9	440295
ENSG00000158062	8.05597	0.501952	0.340127	1.47578	0.140004	0.916814	UBXN11	UBX domain protein 11	91544
ENSG00000263264	6.49564	0.421679	0.28578	1.47554	0.140069	0.916814	ENSG00000263264
ENSG00000167618	7.44357	0.661788	0.448512	1.47552	0.140073	0.916814	LAIR2	leukocyte associated immunoglobulin like receptor 2	3904
ENSG00000279673	4.58344	-0.558196	0.378452	-1.47494	0.140228	0.916814	ENSG00000279673
ENSG00000164307	153.424	0.110343	0.0748136	1.47491	0.140236	0.916814	ERAP1	endoplasmic reticulum aminopeptidase 1	51752
ENSG00000233429	31.2545	-0.217666	0.147617	-1.47453	0.140339	0.916814	HOTAIRM1	HOXA transcript antisense RNA, myeloid-specific 1	100506311
ENSG00000101166	51.5409	-0.225778	0.153143	-1.47429	0.140404	0.916814	PRELID3B	PRELI domain containing 3B	51012
ENSG00000147224	66.1871	-0.131009	0.0888804	-1.47399	0.140483	0.916814	PRPS1	phosphoribosyl pyrophosphate synthetase 1	5631
ENSG00000178741	118.147	-0.120125	0.0815099	-1.47375	0.140549	0.916814	COX5A	cytochrome c oxidase subunit 5A	9377
ENSG00000127314	292.742	0.102074	0.0692654	1.47366	0.140572	0.916814	RAP1B	RAP1B, member of RAS oncogene family	5908
ENSG00000153815	101.182	-0.117559	0.0797869	-1.47342	0.140639	0.916814	CMIP	c-Maf inducing protein	80790
ENSG00000161847	18.7286	-0.28015	0.190146	-1.47334	0.140658	0.916814	RAVER1	ribonucleoprotein, PTB binding 1	125950
ENSG00000267526	5.24136	0.487791	0.331191	1.47284	0.140794	0.916814	ENSG00000267526
ENSG00000084652	70.7435	0.154475	0.104892	1.47271	0.14083	0.916814	TXLNA	taxilin alpha	200081
ENSG00000005889	108.273	0.103478	0.0702744	1.47249	0.140889	0.916814	ZFX	zinc finger protein X-linked	7543
ENSG00000148358	43.5587	-0.165345	0.112299	-1.47237	0.140922	0.916814	GPR107	G protein-coupled receptor 107	57720
ENSG00000101452	19.5459	-0.241078	0.16383	-1.47151	0.141153	0.916855	DHX35	DEAH-box helicase 35	60625
ENSG00000235314	14.4614	-0.310488	0.211031	-1.47129	0.141212	0.916855	ENSG00000235314
ENSG00000135049	123.504	0.11794	0.0801755	1.47103	0.141284	0.916855	AGTPBP1	ATP/GTP binding protein 1	23287
ENSG00000162600	83.8511	0.126548	0.0860415	1.47077	0.141352	0.916855	OMA1	OMA1 zinc metallopeptidase	115209
ENSG00000114982	101.366	-0.132316	0.0899712	-1.47065	0.141386	0.916855	KANSL3	KAT8 regulatory NSL complex subunit 3	55683
ENSG00000160208	185.429	-0.0908435	0.0618034	-1.46988	0.141594	0.916855	RRP1B	ribosomal RNA processing 1B	23076
ENSG00000240652	6.10938	-0.399447	0.271938	-1.46889	0.141862	0.916855	ENSG00000240652
ENSG00000017260	60.0517	0.137828	0.0938503	1.46859	0.141943	0.916855	ATP2C1	ATPase secretory pathway Ca2+ transporting 1	27032
ENSG00000135362	25.0899	0.354223	0.241266	1.46818	0.142054	0.916855	PRR5L	proline rich 5 like	79899
ENSG00000162402	173.194	0.135866	0.0925412	1.46816	0.14206	0.916855	USP24	ubiquitin specific peptidase 24	23358
ENSG00000154814	287.866	0.112505	0.0766312	1.46814	0.142067	0.916855	OXNAD1	oxidoreductase NAD binding domain containing 1	92106
ENSG00000109881	39.4901	-0.203917	0.138898	-1.46811	0.142075	0.916855	CCDC34	coiled-coil domain containing 34	91057
ENSG00000278129	16.9469	-0.251188	0.171125	-1.46786	0.142142	0.916855	ZNF8	zinc finger protein 8	7554
ENSG00000175110	40.7625	0.229583	0.156427	1.46767	0.142193	0.916855	MRPS22	mitochondrial ribosomal protein S22	56945
ENSG00000151366	81.3276	-0.13264	0.0903904	-1.46742	0.142262	0.916855	NDUFC2	NADH:ubiquinone oxidoreductase subunit C2	4718
ENSG00000258472	3.93666	0.546886	0.372715	1.46731	0.142293	0.916855	ENSG00000258472
ENSG00000124486	237.786	0.0793275	0.0540708	1.4671	0.142348	0.916855	USP9X	ubiquitin specific peptidase 9 X-linked	8239
ENSG00000147419	140.572	-0.109458	0.0746272	-1.46673	0.142449	0.916855	CCDC25	coiled-coil domain containing 25	55246
ENSG00000232104	11.7945	0.321963	0.219538	1.46655	0.142499	0.916855	RFX3-AS1	RFX3 antisense RNA 1	101929302
ENSG00000135108	98.2523	-0.116882	0.0797401	-1.46579	0.142705	0.916855	FBXO21	F-box protein 21	23014
ENSG00000172977	60.2253	-0.133525	0.0910986	-1.46572	0.142724	0.916855	KAT5	lysine acetyltransferase 5	10524
ENSG00000139154	85.4569	0.127843	0.0872281	1.46562	0.142752	0.916855	AEBP2	AE binding protein 2	121536
ENSG00000109118	78.8067	-0.131566	0.0897715	-1.46557	0.142766	0.916855	PHF12	PHD finger protein 12	57649
ENSG00000029363	774.015	0.0773466	0.0527784	1.4655	0.142785	0.916855	BCLAF1	BCL2 associated transcription factor 1	9774
ENSG00000089009	929.091	0.0837905	0.0571819	1.46533	0.14283	0.916855	RPL6	ribosomal protein L6	6128
ENSG00000267383	5.46447	-0.470881	0.32141	-1.46504	0.142909	0.916855	ENSG00000267383
ENSG00000131981	26.8458	-0.319703	0.218243	-1.46489	0.142951	0.916855	LGALS3	galectin 3	3958
ENSG00000173991	9.85619	-0.351087	0.239682	-1.4648	0.142975	0.916855	TCAP	titin-cap	8557
ENSG00000257354	30.8869	0.233048	0.159225	1.46364	0.143292	0.916855	ENSG00000257354
[truncated: 10,812 more rows]

## Sheet: Darkturquoise_Enrichment
Darkturquoise module gene set enrichment analysis
DB	ID	Description	GeneRatio	BgRatio	pvalue	p.adjust	qvalue	geneID	Count
GO	GO:0002495	antigen processing and presentation of peptide antigen via MHC class II	12/122	185/20536	1.09449e-09	1.35393e-06	1.16662e-06	CD74/MARCHF1/FCER1G/HLA-DQB1/HLA-DRB1/HLA-DQA1/HLA-DRB5/HLA-DMA/HLA-DRA/HLA-DPB1/HLA-DPA1/HLA-DMB	12
GO	GO:0002504	antigen processing and presentation of peptide or polysaccharide antigen via MHC class II	12/122	186/20536	1.16417e-09	1.35393e-06	1.16662e-06	CD74/MARCHF1/FCER1G/HLA-DQB1/HLA-DRB1/HLA-DQA1/HLA-DRB5/HLA-DMA/HLA-DRA/HLA-DPB1/HLA-DPA1/HLA-DMB	12
GO	GO:0042100	B cell proliferation	9/122	99/20536	7.55712e-09	5.44347e-06	4.69039e-06	TYROBP/CD74/MEF2C/CD79A/BCL6/MS4A1/MNDA/MZB1/LYN	9
GO	GO:0019882	antigen processing and presentation	15/122	389/20536	1.08321e-08	5.44347e-06	4.69039e-06	CD74/FGL2/LILRB2/MARCHF1/FCER1G/CYBB/HLA-DQB1/HLA-DRB1/HLA-DQA1/HLA-DRB5/HLA-DMA/HLA-DRA/HLA-DPB1/HLA-DPA1/HLA-DMB	15
GO	GO:0019886	antigen processing and presentation of exogenous peptide antigen via MHC class II	11/122	182/20536	1.17013e-08	5.44347e-06	4.69039e-06	CD74/FCER1G/HLA-DQB1/HLA-DRB1/HLA-DQA1/HLA-DRB5/HLA-DMA/HLA-DRA/HLA-DPB1/HLA-DPA1/HLA-DMB	11
GO	GO:0050851	antigen receptor-mediated signaling pathway	14/122	345/20536	1.82696e-08	7.08251e-06	6.10268e-06	MEF2C/CD79A/THEMIS2/MS4A1/MNDA/HLA-DQB1/PAX5/HLA-DRB1/HLA-DQA1/HLA-DRB5/HLA-DRA/HLA-DPB1/HLA-DPA1/LYN	14
GO	GO:0050869	negative regulation of B cell activation	6/122	31/20536	2.53241e-08	8.41483e-06	7.25069e-06	TYROBP/BCL6/ID2/BANK1/MNDA/LYN	6
GO	GO:0042113	B cell activation	12/122	249/20536	3.09485e-08	8.99827e-06	7.75341e-06	SKAP2/TYROBP/CD74/MEF2C/CD79A/BCL6/ID2/BANK1/MS4A1/MNDA/MZB1/LYN	12
GO	GO:0050864	regulation of B cell activation	9/122	120/20536	4.11322e-08	1.06304e-05	9.15973e-06	TYROBP/CD74/MEF2C/BCL6/ID2/BANK1/MNDA/MZB1/LYN	9
GO	GO:1902105	regulation of leukocyte differentiation	13/122	318/20536	5.57945e-08	1.29778e-05	1.11824e-05	TYROBP/CD74/PRDM1/BCL6/ID2/FGL2/LILRB2/PF4/ESRRA/TRIB1/LILRB3/TNF/LYN	13
GO	GO:0006959	humoral immune response	13/122	327/20536	7.72224e-08	1.6329e-05	1.407e-05	MEF2C/FCN1/LYZ/POU2AF1/JCHAIN/S100A8/MS4A1/S100A9/PPBP/PF4/HLA-DQB1/PAX5/TNF	13
GO	GO:0030888	regulation of B cell proliferation	7/122	64/20536	1.0303e-07	1.99706e-05	1.72078e-05	TYROBP/CD74/MEF2C/BCL6/MNDA/MZB1/LYN	7
GO	GO:0046651	lymphocyte proliferation	13/122	342/20536	1.29789e-07	2.27455e-05	1.95988e-05	TYROBP/CD74/MEF2C/CD79A/BCL6/LILRB2/MS4A1/MNDA/MZB1/HLA-DPB1/HLA-DPA1/HLA-DMB/LYN	13
GO	GO:0032943	mononuclear cell proliferation	13/122	344/20536	1.38813e-07	2.27455e-05	1.95988e-05	TYROBP/CD74/MEF2C/CD79A/BCL6/LILRB2/MS4A1/MNDA/MZB1/HLA-DPB1/HLA-DPA1/HLA-DMB/LYN	13
GO	GO:0002761	regulation of myeloid leukocyte differentiation	9/122	139/20536	1.46682e-07	2.27455e-05	1.95988e-05	TYROBP/CD74/ID2/PF4/ESRRA/TRIB1/LILRB3/TNF/LYN	9
GO	GO:0048002	antigen processing and presentation of peptide antigen	13/122	348/20536	1.58571e-07	2.30523e-05	1.98631e-05	CD74/MARCHF1/FCER1G/CYBB/HLA-DQB1/HLA-DRB1/HLA-DQA1/HLA-DRB5/HLA-DMA/HLA-DRA/HLA-DPB1/HLA-DPA1/HLA-DMB	13
GO	GO:0002573	myeloid leukocyte differentiation	11/122	245/20536	2.43799e-07	3.33574e-05	2.87426e-05	TYROBP/CD74/MEF2C/ID2/FCER1G/PF4/ESRRA/TRIB1/LILRB3/TNF/LYN	11
GO	GO:0070661	leukocyte proliferation	13/122	370/20536	3.19692e-07	4.13113e-05	3.55961e-05	TYROBP/CD74/MEF2C/CD79A/BCL6/LILRB2/MS4A1/MNDA/MZB1/HLA-DPB1/HLA-DPA1/HLA-DMB/LYN	13
GO	GO:0002478	antigen processing and presentation of exogenous peptide antigen	12/122	334/20536	7.37223e-07	9.02516e-05	7.77658e-05	CD74/FCER1G/CYBB/HLA-DQB1/HLA-DRB1/HLA-DQA1/HLA-DRB5/HLA-DMA/HLA-DRA/HLA-DPB1/HLA-DPA1/HLA-DMB	12
GO	GO:0050670	regulation of lymphocyte proliferation	11/122	277/20536	8.23912e-07	9.4546e-05	8.14661e-05	TYROBP/CD74/MEF2C/BCL6/LILRB2/MNDA/MZB1/HLA-DPB1/HLA-DPA1/HLA-DMB/LYN	11
GO	GO:0032944	regulation of mononuclear cell proliferation	11/122	278/20536	8.53597e-07	9.4546e-05	8.14661e-05	TYROBP/CD74/MEF2C/BCL6/LILRB2/MNDA/MZB1/HLA-DPB1/HLA-DPA1/HLA-DMB/LYN	11
GO	GO:0019884	antigen processing and presentation of exogenous antigen	12/122	341/20536	9.16984e-07	9.69502e-05	8.35377e-05	CD74/FCER1G/CYBB/HLA-DQB1/HLA-DRB1/HLA-DQA1/HLA-DRB5/HLA-DMA/HLA-DRA/HLA-DPB1/HLA-DPA1/HLA-DMB	12
GO	GO:0070663	regulation of leukocyte proliferation	11/122	293/20536	1.42687e-06	0.0001443	0.000124337	TYROBP/CD74/MEF2C/BCL6/LILRB2/MNDA/MZB1/HLA-DPB1/HLA-DPA1/HLA-DMB/LYN	11
GO	GO:0002763	positive regulation of myeloid leukocyte differentiation	6/122	61/20536	1.65151e-06	0.000160059	0.000137916	TYROBP/CD74/ID2/PF4/TRIB1/TNF	6
GO	GO:0051250	negative regulation of lymphocyte activation	9/122	191/20536	2.12959e-06	0.000198137	0.000170726	TYROBP/CD74/BCL6/ID2/FGL2/LILRB2/BANK1/MNDA/LYN	9
GO	GO:0050853	B cell receptor signaling pathway	6/122	67/20536	2.88335e-06	0.000257948	0.000222263	MEF2C/CD79A/MS4A1/MNDA/PAX5/LYN	6
GO	GO:0034394	protein localization to cell surface	6/122	72/20536	4.40629e-06	0.000379594	0.000327079	TYROBP/FCN1/TM9SF4/FCER1G/LEPROT/TNF	6
GO	GO:0030099	myeloid cell differentiation	13/122	487/20536	6.69191e-06	0.000555906	0.000479	TYROBP/CD74/MEF2C/BCL6/ID2/IRF8/FCER1G/PF4/ESRRA/TRIB1/LILRB3/TNF/LYN	13
GO	GO:0002695	negative regulation of leukocyte activation	9/122	223/20536	7.53255e-06	0.000604162	0.00052058	TYROBP/CD74/BCL6/ID2/FGL2/LILRB2/BANK1/MNDA/LYN	9
GO	GO:0045637	regulation of myeloid cell differentiation	10/122	286/20536	8.19657e-06	0.000635508	0.000547589	TYROBP/CD74/MEF2C/ID2/PF4/ESRRA/TRIB1/LILRB3/TNF/LYN	10
GO	GO:2000008	regulation of protein localization to cell surface	5/122	47/20536	8.56131e-06	0.000642374	0.000553505	TYROBP/TM9SF4/FCER1G/LEPROT/TNF	5
GO	GO:1902106	negative regulation of leukocyte differentiation	7/122	124/20536	9.30599e-06	0.000675305	0.000581881	CD74/BCL6/ID2/FGL2/TRIB1/LILRB3/LYN	7
GO	GO:1902107	positive regulation of leukocyte differentiation	8/122	174/20536	9.58086e-06	0.000675305	0.000581881	TYROBP/CD74/BCL6/ID2/LILRB2/PF4/TRIB1/TNF	8
GO	GO:1903707	negative regulation of hemopoiesis	8/122	179/20536	1.17799e-05	0.000805882	0.000694393	CD74/BCL6/ID2/FGL2/PF4/TRIB1/LILRB3/LYN	8
GO	GO:0006909	phagocytosis	10/122	301/20536	1.27863e-05	0.000849741	0.000732184	FGR/TYROBP/FCN1/TM9SF4/IRF8/FCER1G/RAB31/TNF/TXNDC5/LYN	10
GO	GO:0070665	positive regulation of leukocyte proliferation	8/122	185/20536	1.49663e-05	0.00096699	0.000833212	CD74/MEF2C/BCL6/LILRB2/HLA-DPB1/HLA-DPA1/HLA-DMB/LYN	8
GO	GO:2000010	positive regulation of protein localization to cell surface	4/122	26/20536	1.60184e-05	0.00100699	0.000867683	TYROBP/TM9SF4/FCER1G/TNF	4
GO	GO:0050866	negative regulation of cell activation	9/122	247/20536	1.70537e-05	0.00104387	0.000899454	TYROBP/CD74/BCL6/ID2/FGL2/LILRB2/BANK1/MNDA/LYN	9
GO	GO:0002696	positive regulation of leukocyte activation	11/122	387/20536	1.99835e-05	0.00119184	0.00102695	FGR/TYROBP/CD74/MEF2C/BCL6/LILRB2/FCER1G/HLA-DPB1/HLA-DPA1/HLA-DMB/LYN	11
GO	GO:0060333	interferon-gamma-mediated signaling pathway	8/122	199/20536	2.53139e-05	0.001472	0.00126836	IRF8/HLA-DQB1/HLA-DRB1/HLA-DQA1/HLA-DRB5/HLA-DRA/HLA-DPB1/HLA-DPA1	8
GO	GO:0042742	defense response to bacterium	10/122	333/20536	3.03978e-05	0.00172452	0.00148594	FGR/LYZ/JCHAIN/IRF8/S100A8/FCER1G/S100A9/PPBP/MPEG1/TNF	10
GO	GO:0050867	positive regulation of cell activation	11/122	409/20536	3.31612e-05	0.0018365	0.00158243	FGR/TYROBP/CD74/MEF2C/BCL6/LILRB2/FCER1G/HLA-DPB1/HLA-DPA1/HLA-DMB/LYN	11
GO	GO:0007159	leukocyte cell-cell adhesion	11/122	418/20536	4.04052e-05	0.00218564	0.00188327	CD74/BCL6/FGL2/LILRB2/S100A8/S100A9/HLA-DPB1/HLA-DPA1/TNF/HLA-DMB/LYN	11
GO	GO:0045639	positive regulation of myeloid cell differentiation	6/122	107/20536	4.30424e-05	0.00227538	0.00196059	TYROBP/CD74/ID2/PF4/TRIB1/TNF	6
GO	GO:1903708	positive regulation of hemopoiesis	8/122	224/20536	5.86201e-05	0.00303001	0.00261082	TYROBP/CD74/BCL6/ID2/LILRB2/PF4/TRIB1/TNF	8
GO	GO:0045651	positive regulation of macrophage differentiation	3/122	14/20536	7.09839e-05	0.00358932	0.00309275	ID2/PF4/TRIB1	3
GO	GO:0030593	neutrophil chemotaxis	6/122	119/20536	7.80003e-05	0.00386018	0.00332615	CD74/S100A8/FCER1G/S100A9/PPBP/PF4	6
GO	GO:0050671	positive regulation of lymphocyte proliferation	7/122	176/20536	8.82029e-05	0.00427417	0.00368286	CD74/MEF2C/BCL6/LILRB2/HLA-DPB1/HLA-DPA1/HLA-DMB	7
GO	GO:0032946	positive regulation of mononuclear cell proliferation	7/122	177/20536	9.13879e-05	0.00433813	0.00373797	CD74/MEF2C/BCL6/LILRB2/HLA-DPB1/HLA-DPA1/HLA-DMB	7
GO	GO:0030889	negative regulation of B cell proliferation	3/122	17/20536	0.000130891	0.00608904	0.00524665	TYROBP/MNDA/LYN	3
GO	GO:0071222	cellular response to lipopolysaccharide	8/122	254/20536	0.000140343	0.00640074	0.00551524	MEF2C/LILRB2/IRF8/PPBP/PF4/TRIB1/TNF/LYN	8
GO	GO:1990266	neutrophil migration	6/122	134/20536	0.000150099	0.00671406	0.0057852	CD74/S100A8/FCER1G/S100A9/PPBP/PF4	6
GO	GO:0071219	cellular response to molecule of bacterial origin	8/122	262/20536	0.000173517	0.00753443	0.00649208	MEF2C/LILRB2/IRF8/PPBP/PF4/TRIB1/TNF/LYN	8
GO	GO:0071621	granulocyte chemotaxis	6/122	138/20536	0.000176243	0.00753443	0.00649208	CD74/S100A8/FCER1G/S100A9/PPBP/PF4	6
GO	GO:0051251	positive regulation of lymphocyte activation	9/122	335/20536	0.000178157	0.00753443	0.00649208	TYROBP/CD74/MEF2C/BCL6/LILRB2/HLA-DPB1/HLA-DPA1/HLA-DMB/LYN	9
GO	GO:0001776	leukocyte homeostasis	5/122	89/20536	0.000189921	0.00788852	0.00679719	CD74/TNFRSF17/MEF2C/FCER1G/LYN	5
GO	GO:0002902	regulation of B cell apoptotic process	3/122	20/20536	0.000216596	0.00883865	0.00761587	CD74/BCL6/LYN	3
GO	GO:2000106	regulation of leukocyte apoptotic process	5/122	93/20536	0.000233352	0.00935823	0.00806357	CD74/MEF2C/BCL6/FCER1G/LYN	5
GO	GO:0019730	antimicrobial humoral response	6/122	148/20536	0.000257507	0.0101519	0.00874743	LYZ/JCHAIN/S100A8/S100A9/PPBP/PF4	6
GO	GO:0045649	regulation of macrophage differentiation	3/122	22/20536	0.000290068	0.011245	0.0096893	ID2/PF4/TRIB1	3
GO	GO:0071216	cellular response to biotic stimulus	8/122	286/20536	0.000313775	0.0118586	0.010218	MEF2C/LILRB2/IRF8/PPBP/PF4/TRIB1/TNF/LYN	8
GO	GO:0045620	negative regulation of lymphocyte differentiation	4/122	55/20536	0.000319956	0.0118586	0.010218	CD74/BCL6/ID2/FGL2	4
GO	GO:1903039	positive regulation of leukocyte cell-cell adhesion	8/122	287/20536	0.000321191	0.0118586	0.010218	CD74/BCL6/LILRB2/HLA-DPB1/HLA-DPA1/TNF/HLA-DMB/LYN	8
GO	GO:0002399	MHC class II protein complex assembly	3/122	23/20536	0.000332136	0.0118853	0.0102411	HLA-DMA/HLA-DRA/HLA-DMB	3
GO	GO:0002503	peptide antigen assembly with MHC class II protein complex	3/122	23/20536	0.000332136	0.0118853	0.0102411	HLA-DMA/HLA-DRA/HLA-DMB	3
GO	GO:0097530	granulocyte migration	6/122	157/20536	0.000353519	0.0124589	0.0107353	CD74/S100A8/FCER1G/S100A9/PPBP/PF4	6
GO	GO:0050852	T cell receptor signaling pathway	8/122	294/20536	0.000377213	0.0129378	0.0111479	THEMIS2/HLA-DQB1/HLA-DRB1/HLA-DQA1/HLA-DRB5/HLA-DRA/HLA-DPB1/HLA-DPA1	8
GO	GO:0016064	immunoglobulin mediated immune response	6/122	159/20536	0.000378233	0.0129378	0.0111479	CD74/BCL6/FGL2/FCER1G/HLA-DQB1/TNF	6
GO	GO:0002501	peptide antigen assembly with MHC protein complex	3/122	25/20536	0.000427623	0.0142093	0.0122435	HLA-DMA/HLA-DRA/HLA-DMB	3
GO	GO:0070129	regulation of mitochondrial translation	3/122	25/20536	0.000427623	0.0142093	0.0122435	UQCC1/MRPS27/SHMT2	3
GO	GO:0042743	hydrogen peroxide metabolic process	4/122	60/20536	0.000447134	0.0146484	0.0126218	PRDX4/CYBB/HBA2/HBB	4
GO	GO:0030098	lymphocyte differentiation	9/122	383/20536	0.00047549	0.0152291	0.0131223	CD74/PRDM1/CD79A/BCL6/ID2/FGL2/LILRB2/MS4A1/FCER1G	9
GO	GO:0001783	B cell apoptotic process	3/122	26/20536	0.00048131	0.0152291	0.0131223	CD74/BCL6/LYN	3
GO	GO:1903037	regulation of leukocyte cell-cell adhesion	9/122	384/20536	0.000484504	0.0152291	0.0131223	CD74/BCL6/FGL2/LILRB2/HLA-DPB1/HLA-DPA1/TNF/HLA-DMB/LYN	9
GO	GO:0019724	B cell mediated immunity	6/122	169/20536	0.000522779	0.0160451	0.0138253	CD74/BCL6/FGL2/FCER1G/HLA-DQB1/TNF	6
GO	GO:0071346	cellular response to interferon-gamma	8/122	309/20536	0.000524259	0.0160451	0.0138253	IRF8/HLA-DQB1/HLA-DRB1/HLA-DQA1/HLA-DRB5/HLA-DRA/HLA-DPB1/HLA-DPA1	8
GO	GO:0045666	positive regulation of neuron differentiation	9/122	390/20536	0.000541588	0.0163602	0.0140968	MEF2C/FIG4/BCL6/CPNE5/SCARB2/S100A9/SHTN1/TCF4/LYN	9
GO	GO:0032496	response to lipopolysaccharide	9/122	392/20536	0.000561801	0.0167532	0.0144355	MEF2C/LILRB2/IRF8/S100A8/PPBP/PF4/TRIB1/TNF/LYN	9
GO	GO:0050863	regulation of T cell activation	9/122	393/20536	0.000572137	0.0168454	0.014515	CD74/PRDM1/BCL6/FGL2/LILRB2/HLA-DPB1/HLA-DPA1/HLA-DMB/LYN	9
GO	GO:0045410	positive regulation of interleukin-6 biosynthetic process	3/122	28/20536	0.000601222	0.0172123	0.0148311	TYROBP/CD74/TNF	3
GO	GO:0062125	regulation of mitochondrial gene expression	3/122	28/20536	0.000601222	0.0172123	0.0148311	UQCC1/MRPS27/SHMT2	3
GO	GO:0002260	lymphocyte homeostasis	4/122	65/20536	0.000606796	0.0172123	0.0148311	CD74/TNFRSF17/MEF2C/LYN	4
GO	GO:0071887	leukocyte apoptotic process	5/122	115/20536	0.000621253	0.01741	0.0150015	CD74/MEF2C/BCL6/FCER1G/LYN	5
GO	GO:0045785	positive regulation of cell adhesion	10/122	488/20536	0.000672184	0.0186131	0.0160381	CD74/BCL6/LILRB2/PLEKHA2/LIMS1/HLA-DPB1/HLA-DPA1/TNF/HLA-DMB/LYN	10
GO	GO:0097529	myeloid leukocyte migration	7/122	248/20536	0.00070984	0.0194246	0.0167373	CD74/S100A8/FCER1G/S100A9/PPBP/PF4/LYN	7
GO	GO:0002396	MHC protein complex assembly	3/122	30/20536	0.000738683	0.0199788	0.0172148	HLA-DMA/HLA-DRA/HLA-DMB	3
GO	GO:0002237	response to molecule of bacterial origin	9/122	411/20536	0.000786563	0.0210293	0.01812	MEF2C/LILRB2/IRF8/S100A8/PPBP/PF4/TRIB1/TNF/LYN	9
GO	GO:0002886	regulation of myeloid leukocyte mediated immunity	4/122	70/20536	0.000803233	0.0212309	0.0182937	FGR/TYROBP/FCER1G/LYN	4
GO	GO:0001782	B cell homeostasis	3/122	31/20536	0.000814298	0.0212815	0.0183373	CD74/MEF2C/LYN	3
GO	GO:0098869	cellular oxidant detoxification	5/122	123/20536	0.000842328	0.0217695	0.0187578	PRDX4/S100A9/HBA2/TNF/HBB	5
GO	GO:0022409	positive regulation of cell-cell adhesion	8/122	334/20536	0.000870157	0.0219999	0.0189563	CD74/BCL6/LILRB2/HLA-DPB1/HLA-DPA1/TNF/HLA-DMB/LYN	8
GO	GO:0034341	response to interferon-gamma	8/122	334/20536	0.000870157	0.0219999	0.0189563	IRF8/HLA-DQB1/HLA-DRB1/HLA-DQA1/HLA-DRB5/HLA-DRA/HLA-DPB1/HLA-DPA1	8
GO	GO:0032675	regulation of interleukin-6 production	6/122	188/20536	0.000912722	0.0228279	0.0196698	TYROBP/CD74/LILRB2/BANK1/FCER1G/TNF	6
GO	GO:0042744	hydrogen peroxide catabolic process	3/122	33/20536	0.000979878	0.0242391	0.0208857	PRDX4/HBA2/HBB	3
GO	GO:0030595	leukocyte chemotaxis	7/122	263/20536	0.00100041	0.0242391	0.0208857	CD74/S100A8/FCER1G/S100A9/PPBP/PF4/LYN	7
GO	GO:0050870	positive regulation of T cell activation	7/122	263/20536	0.00100041	0.0242391	0.0208857	CD74/BCL6/LILRB2/HLA-DPB1/HLA-DPA1/HLA-DMB/LYN	7
GO	GO:0045619	regulation of lymphocyte differentiation	6/122	192/20536	0.00101768	0.0244032	0.0210272	CD74/PRDM1/BCL6/ID2/FGL2/LILRB2	6
GO	GO:0002377	immunoglobulin production	5/122	129/20536	0.00104313	0.0245083	0.0211177	BCL6/FGL2/MZB1/HLA-DQB1/TNF	5
GO	GO:0032755	positive regulation of interleukin-6 production	5/122	129/20536	0.00104313	0.0245083	0.0211177	TYROBP/CD74/LILRB2/FCER1G/TNF	5
GO	GO:0030316	osteoclast differentiation	5/122	130/20536	0.00107977	0.0251155	0.0216409	TYROBP/FCER1G/ESRRA/LILRB3/TNF	5
GO	GO:0032635	interleukin-6 production	6/122	197/20536	0.00116165	0.0263164	0.0226756	TYROBP/CD74/LILRB2/BANK1/FCER1G/TNF	6
GO	GO:0002577	regulation of antigen processing and presentation	3/122	35/20536	0.00116534	0.0263164	0.0226756	CD74/FGL2/LILRB2	3
GO	GO:0043304	regulation of mast cell degranulation	3/122	35/20536	0.00116534	0.0263164	0.0226756	FGR/FCER1G/LYN	3
GO	GO:1990748	cellular detoxification	5/122	133/20536	0.00119543	0.0267363	0.0230375	PRDX4/S100A9/HBA2/TNF/HBB	5
GO	GO:0033006	regulation of mast cell activation involved in immune response	3/122	36/20536	0.0012658	0.0280405	0.0241613	FGR/FCER1G/LYN	3
GO	GO:0002699	positive regulation of immune effector process	8/122	356/20536	0.00130828	0.0287081	0.0247365	FGR/TYROBP/CD74/FCER1G/MZB1/TNF/HLA-DMB/LYN	8
GO	GO:0048872	homeostasis of number of cells	7/122	281/20536	0.00146471	0.0318404	0.0274354	CD74/TNFRSF17/MEF2C/BCL6/ID2/FCER1G/LYN	7
GO	GO:0043379	memory T cell differentiation	2/122	10/20536	0.00152688	0.0325829	0.0280752	BCL6/FGL2	2
GO	GO:0090715	immunological memory formation process	2/122	10/20536	0.00152688	0.0325829	0.0280752	BCL6/FGL2	2
GO	GO:0002440	production of molecular mediator of immune response	7/122	286/20536	0.00161963	0.0342478	0.0295098	CD74/BCL6/FGL2/FCER1G/MZB1/HLA-DQB1/TNF	7
GO	GO:0045670	regulation of osteoclast differentiation	4/122	85/20536	0.00165666	0.0347152	0.0299125	TYROBP/ESRRA/LILRB3/TNF	4
GO	GO:0045667	regulation of osteoblast differentiation	5/122	146/20536	0.00180513	0.0374886	0.0323023	MEF2C/ID2/ESRRA/CEBPD/TNF	5
GO	GO:0002604	regulation of dendritic cell antigen processing and presentation	2/122	11/20536	0.00185895	0.0379291	0.0326818	CD74/FGL2	2
GO	GO:0002774	Fc receptor mediated inhibitory signaling pathway	2/122	11/20536	0.00185895	0.0379291	0.0326818	LILRB2/LYN	2
GO	GO:0045408	regulation of interleukin-6 biosynthetic process	3/122	42/20536	0.00198318	0.040112	0.0345627	TYROBP/CD74/TNF	3
GO	GO:0042108	positive regulation of cytokine biosynthetic process	4/122	90/20536	0.00204364	0.0406289	0.0350081	TYROBP/CD74/CYBB/TNF	4
GO	GO:0045927	positive regulation of growth	7/122	298/20536	0.00204367	0.0406289	0.0350081	MEF2C/CPNE5/S100A8/S100A9/BASP1/SHTN1/FGFR1OP	7
GO	GO:0030890	positive regulation of B cell proliferation	3/122	43/20536	0.00212275	0.0414917	0.0357515	CD74/MEF2C/BCL6	3
GO	GO:0042226	interleukin-6 biosynthetic process	3/122	43/20536	0.00212275	0.0414917	0.0357515	TYROBP/CD74/TNF	3
GO	GO:0002468	dendritic cell antigen processing and presentation	2/122	12/20536	0.00222208	0.0420208	0.0362075	CD74/FGL2	2
GO	GO:0035999	tetrahydrofolate interconversion	2/122	12/20536	0.00222208	0.0420208	0.0362075	TYMS/SHMT2	2
GO	GO:0042340	keratan sulfate catabolic process	2/122	12/20536	0.00222208	0.0420208	0.0362075	GNS/GALNS	2
GO	GO:0070486	leukocyte aggregation	2/122	12/20536	0.00222208	0.0420208	0.0362075	S100A8/S100A9	2
GO	GO:0002888	positive regulation of myeloid leukocyte mediated immunity	3/122	44/20536	0.00226827	0.042208	0.0363687	FGR/TYROBP/FCER1G	3
GO	GO:0030225	macrophage differentiation	3/122	44/20536	0.00226827	0.042208	0.0363687	ID2/PF4/TRIB1	3
GO	GO:0032729	positive regulation of interferon-gamma production	4/122	93/20536	0.00230359	0.042525	0.0366419	IRF8/HLA-DPB1/HLA-DPA1/TNF	4
GO	GO:0045581	negative regulation of T cell differentiation	3/122	45/20536	0.00241984	0.043861	0.037793	CD74/BCL6/FGL2	3
GO	GO:0061082	myeloid leukocyte cytokine production	3/122	45/20536	0.00241984	0.043861	0.037793	CD74/BCL6/FCER1G	3
GO	GO:0071229	cellular response to acid chemical	6/122	228/20536	0.00243253	0.043861	0.037793	BCL11A/CYBB/SHMT2/PHB2/TNF/LYN	6
GO	GO:0098754	detoxification	5/122	158/20536	0.00254633	0.0454076	0.0391257	PRDX4/S100A9/HBA2/TNF/HBB	5
GO	GO:0033003	regulation of mast cell activation	3/122	46/20536	0.00257753	0.0454076	0.0391257	FGR/FCER1G/LYN	3
GO	GO:0002903	negative regulation of B cell apoptotic process	2/122	13/20536	0.00261591	0.0454076	0.0391257	CD74/BCL6	2
GO	GO:0030208	dermatan sulfate biosynthetic process	2/122	13/20536	0.00261591	0.0454076	0.0391257	VCAN/DSE	2
GO	GO:0060576	intestinal epithelial cell development	2/122	13/20536	0.00261591	0.0454076	0.0391257	PRDM1/TYMS	2
GO	GO:0045580	regulation of T cell differentiation	5/122	161/20536	0.00276173	0.0475835	0.0410006	CD74/PRDM1/BCL6/FGL2/LILRB2	5
GO	GO:0032945	negative regulation of mononuclear cell proliferation	4/122	99/20536	0.00289018	0.0490698	0.0422813	TYROBP/LILRB2/MNDA/LYN	4
GO	GO:0050672	negative regulation of lymphocyte proliferation	4/122	99/20536	0.00289018	0.0490698	0.0422813	TYROBP/LILRB2/MNDA/LYN	4
KEGG	hsa05310	Asthma	1962-11-01	31/8112	1.53895e-16	2.13915e-14	1.65235e-14	FCER1G/HLA-DQB1/HLA-DRB1/HLA-DQA1/HLA-DRB5/HLA-DMA/HLA-DRA/HLA-DPB1/HLA-DPA1/TNF/HLA-DMB	11
KEGG	hsa05330	Allograft rejection	1962-10-01	38/8112	1.27578e-13	8.86665e-12	6.84891e-12	HLA-DQB1/HLA-DRB1/HLA-DQA1/HLA-DRB5/HLA-DMA/HLA-DRA/HLA-DPB1/HLA-DPA1/TNF/HLA-DMB	10
KEGG	hsa05332	Graft-versus-host disease	1962-10-01	42/8112	3.87897e-13	1.74614e-11	1.34878e-11	HLA-DQB1/HLA-DRB1/HLA-DQA1/HLA-DRB5/HLA-DMA/HLA-DRA/HLA-DPB1/HLA-DPA1/TNF/HLA-DMB	10
KEGG	hsa04940	Type I diabetes mellitus	1962-10-01	43/8112	5.02487e-13	1.74614e-11	1.34878e-11	HLA-DQB1/HLA-DRB1/HLA-DQA1/HLA-DRB5/HLA-DMA/HLA-DRA/HLA-DPB1/HLA-DPA1/TNF/HLA-DMB	10
KEGG	hsa04672	Intestinal immune network for IgA production	1962-10-01	49/8112	2.07922e-12	5.78024e-11	4.46485e-11	TNFRSF17/HLA-DQB1/HLA-DRB1/HLA-DQA1/HLA-DRB5/HLA-DMA/HLA-DRA/HLA-DPB1/HLA-DPA1/HLA-DMB	10
KEGG	hsa05140	Leishmaniasis	1962-11-01	77/8112	9.29802e-12	2.13698e-10	1.65068e-10	CYBB/HLA-DQB1/HLA-DRB1/HLA-DQA1/HLA-DRB5/HLA-DMA/HLA-DRA/HLA-DPB1/HLA-DPA1/TNF/HLA-DMB	11
KEGG	hsa04612	Antigen processing and presentation	1962-11-01	78/8112	1.07618e-11	2.13698e-10	1.65068e-10	CD74/HLA-DQB1/HLA-DRB1/HLA-DQA1/HLA-DRB5/HLA-DMA/HLA-DRA/HLA-DPB1/HLA-DPA1/TNF/HLA-DMB	11
KEGG	hsa05321	Inflammatory bowel disease	1962-10-01	65/8112	4.12333e-11	7.16429e-10	5.53395e-10	HLA-DQB1/HLA-DRB1/HLA-DQA1/HLA-DRB5/HLA-DMA/HLA-DRA/HLA-DPB1/HLA-DPA1/TNF/HLA-DMB	10
KEGG	hsa04640	Hematopoietic cell lineage	1962-11-01	99/8112	1.54328e-10	2.30876e-09	1.78337e-09	MS4A1/HLA-DQB1/HLA-DRB1/HLA-DQA1/HLA-DRB5/HLA-DMA/HLA-DRA/HLA-DPB1/HLA-DPA1/TNF/HLA-DMB	11
KEGG	hsa05320	Autoimmune thyroid disease	1962-09-01	53/8112	1.66098e-10	2.30876e-09	1.78337e-09	HLA-DQB1/HLA-DRB1/HLA-DQA1/HLA-DRB5/HLA-DMA/HLA-DRA/HLA-DPB1/HLA-DPA1/HLA-DMB	9
KEGG	hsa05416	Viral myocarditis	1962-09-01	60/8112	5.31591e-10	6.71737e-09	5.18873e-09	HLA-DQB1/HLA-DRB1/HLA-DQA1/HLA-DRB5/HLA-DMA/HLA-DRA/HLA-DPB1/HLA-DPA1/HLA-DMB	9
KEGG	hsa05323	Rheumatoid arthritis	1962-10-01	93/8112	1.57862e-09	1.82857e-08	1.41245e-08	HLA-DQB1/HLA-DRB1/HLA-DQA1/HLA-DRB5/HLA-DMA/HLA-DRA/HLA-DPB1/HLA-DPA1/TNF/HLA-DMB	10
KEGG	hsa05152	Tuberculosis	1962-12-01	180/8112	8.11555e-09	8.67739e-08	6.70272e-08	CD74/FCER1G/HLA-DQB1/HLA-DRB1/HLA-DQA1/HLA-DRB5/HLA-DMA/HLA-DRA/HLA-DPB1/HLA-DPA1/TNF/HLA-DMB	12
KEGG	hsa05145	Toxoplasmosis	1962-10-01	112/8112	9.88791e-09	9.81728e-08	7.58321e-08	HLA-DQB1/HLA-DRB1/HLA-DQA1/HLA-DRB5/HLA-DMA/HLA-DRA/HLA-DPB1/HLA-DPA1/TNF/HLA-DMB	10
KEGG	hsa04145	Phagosome	1962-11-01	152/8112	1.55534e-08	1.44128e-07	1.1133e-07	TUBB1/CYBB/HLA-DQB1/HLA-DRB1/HLA-DQA1/HLA-DRB5/HLA-DMA/HLA-DRA/HLA-DPB1/HLA-DPA1/HLA-DMB	11
KEGG	hsa04658	Th1 and Th2 cell differentiation	1962-09-01	92/8112	2.58453e-08	2.24531e-07	1.73436e-07	HLA-DQB1/HLA-DRB1/HLA-DQA1/HLA-DRB5/HLA-DMA/HLA-DRA/HLA-DPB1/HLA-DPA1/HLA-DMB	9
KEGG	hsa05169	Epstein-Barr virus infection	1962-12-01	202/8112	2.97149e-08	2.42963e-07	1.87673e-07	ENTPD1/HLA-DQB1/HLA-DRB1/HLA-DQA1/HLA-DRB5/HLA-DMA/HLA-DRA/HLA-DPB1/HLA-DPA1/TNF/HLA-DMB/LYN	12
KEGG	hsa05150	Staphylococcus aureus infection	1962-09-01	96/8112	3.7668e-08	2.9088e-07	2.24686e-07	HLA-DQB1/HLA-DRB1/HLA-DQA1/HLA-DRB5/HLA-DMA/HLA-DRA/HLA-DPB1/HLA-DPA1/HLA-DMB	9
KEGG	hsa05322	Systemic lupus erythematosus	1962-10-01	136/8112	6.44721e-08	4.71664e-07	3.6433e-07	HLA-DQB1/HLA-DRB1/HLA-DQA1/HLA-DRB5/HLA-DMA/HLA-DRA/HLA-DPB1/HLA-DPA1/TNF/HLA-DMB	10
KEGG	hsa04659	Th17 cell differentiation	1962-09-01	107/8112	9.75877e-08	6.78234e-07	5.23892e-07	HLA-DQB1/HLA-DRB1/HLA-DQA1/HLA-DRB5/HLA-DMA/HLA-DRA/HLA-DPB1/HLA-DPA1/HLA-DMB	9
KEGG	hsa04514	Cell adhesion molecules	1962-10-01	149/8112	1.53344e-07	1.01499e-06	7.84013e-07	VCAN/HLA-DQB1/HLA-DRB1/HLA-DQA1/HLA-DRB5/HLA-DMA/HLA-DRA/HLA-DPB1/HLA-DPA1/HLA-DMB	10
KEGG	hsa05164	Influenza A	1962-10-01	172/8112	5.8664e-07	3.7065e-06	2.86303e-06	HLA-DQB1/HLA-DRB1/HLA-DQA1/HLA-DRB5/HLA-DMA/HLA-DRA/HLA-DPB1/HLA-DPA1/TNF/HLA-DMB	10
KEGG	hsa05166	Human T-cell leukemia virus 1 infection	1962-10-01	219/8112	5.27208e-06	3.18617e-05	2.46111e-05	HLA-DQB1/HLA-DRB1/HLA-DQA1/HLA-DRB5/HLA-DMA/HLA-DRA/HLA-DPB1/HLA-DPA1/TNF/HLA-DMB	10
KEGG	hsa05168	Herpes simplex virus 1 infection	1962-11-01	498/8112	0.00121859	0.00705764	0.00545157	CD74/HLA-DQB1/HLA-DRB1/HLA-DQA1/HLA-DRB5/HLA-DMA/HLA-DRA/HLA-DPB1/HLA-DPA1/TNF/HLA-DMB	11
KEGG	hsa01523	Antifolate resistance	1962-03-01	31/8112	0.00164091	0.00912348	0.00704729	TYMS/SHMT2/TNF	3
KEGG	hsa05143	African trypanosomiasis	1962-03-01	37/8112	0.00274561	0.0146785	0.0113382	HBA2/TNF/HBB	3
KEGG	hsa04662	B cell receptor signaling pathway	1962-04-01	82/8112	0.00346763	0.0178519	0.0137894	CD79A/LILRB2/LILRB3/LYN	4
KEGG	hsa05144	Malaria	1962-03-01	50/8112	0.00645546	0.0320468	0.024754	HBA2/TNF/HBB	3
KEGG	hsa00531	Glycosaminoglycan degradation	1962-02-01	19/8112	0.00903996	0.0433295	0.0334692	GNS/GALNS	2
KEGG	hsa00670	One carbon pool by folate	1962-02-01	20/8112	0.00999531	0.0463116	0.0357727	TYMS/SHMT2	2

## Sheet: Green_Enrichment
Green module gene set enrichment analysis
DB	ID	Description	GeneRatio	BgRatio	pvalue	p.adjust	qvalue	geneID	Count
GO	GO:0051607	defense response to virus	19/415	276/20536	3.80845e-06	0.00930223	0.00866069	BIRC3/EIF2AK2/ITCH/PTPRC/EXOC1/DDX17/TRIM25/TRAF3/RSAD2/DHX9/DDX60/IFI44L/PARP9/IFI16/SERINC5/SETD2/MX2/ERCC6/CRCP	19
GO	GO:0046777	protein autophosphorylation	18/415	257/20536	5.38635e-06	0.00930223	0.00866069	VRK2/EIF2AK2/TXK/PTPRC/JAK2/CLK4/EIF2S1/RIPK1/IGF1R/TAF1/ATM/TNIK/DYRK1A/TAOK1/OXSR1/PAK2/EPHB4/STK39	18
GO	GO:0016482	cytosolic transport	14/415	174/20536	1.26803e-05	0.0119069	0.0110857	SPAG9/HEATR5B/DOP1A/KIF16B/WASHC2A/CLN5/PIKFYVE/VPS13C/STX6/DNAJC13/AP1AR/TMEM87B/HOOK3/WASHC2C	14
GO	GO:0000186	activation of MAPKK activity	8/415	55/20536	1.37891e-05	0.0119069	0.0110857	EIF2AK2/JAK2/KIDINS220/RIPK1/TNIK/TAOK1/FRS2/ERCC6	8
GO	GO:0006302	double-strand break repair	17/415	267/20536	3.34728e-05	0.0219513	0.0204374	RECQL/POLA1/UBR5/SETX/SLF2/HELB/PARP9/ATM/XRCC4/PAXIP1/MARF1/ERCC4/GEN1/SETD2/RAD51B/FAN1/SMC5	17
GO	GO:0010586	miRNA metabolic process	6/415	32/20536	3.8132e-05	0.0219513	0.0204374	RC3H2/DDX17/XPO5/TUT4/RC3H1/PARN	6
GO	GO:0010452	histone H3-K36 methylation	4/415	12/20536	7.15489e-05	0.0286654	0.0266885	ASH1L/PAXIP1/SETD2/BCOR	4
GO	GO:0009615	response to virus	20/415	371/20536	7.4086e-05	0.0286654	0.0266885	BIRC3/EIF2AK2/ITCH/PTPRC/EXOC1/DDX17/URI1/TRIM25/TRAF3/RSAD2/DHX9/DDX60/IFI44L/PARP9/IFI16/SERINC5/SETD2/MX2/ERCC6/CRCP	20
GO	GO:0006310	DNA recombination	18/415	313/20536	7.46928e-05	0.0286654	0.0266885	RECQL/TOP2B/PTPRC/SETX/INO80D/HELB/DCAF1/ATM/XRCC4/PAXIP1/H1-4/ERCC4/GEN1/SETD2/RAD51B/H1-2/FAN1/SMC5	18
GO	GO:0030433	ubiquitin-dependent ERAD pathway	9/415	92/20536	0.000101907	0.0309223	0.0287897	SEL1L/PSMC6/USP14/UBE4A/FAF2/EDEM3/TRIM25/ECPAS/DNAJB12	9
GO	GO:0043161	proteasome-mediated ubiquitin-dependent protein catabolic process	23/415	473/20536	0.00010473	0.0309223	0.0287897	RNF19A/CUL1/SEL1L/ITCH/SENP1/PSMC6/USP14/N4BP1/UBE4A/FAF2/EDEM3/TRIM25/WWP1/ECPAS/BBS7/TAF1/DNAJB12/RNF144A/BAG5/RNF34/UBXN2A/GLMN/LTN1	23
GO	GO:0006892	post-Golgi vesicle-mediated transport	10/415	115/20536	0.000115123	0.0309223	0.0287897	EXOC5/DOP1A/KIF16B/EXOC1/BLZF1/ACSL3/ARFGEF2/VPS13C/AP1AR/EXOC6B	10
GO	GO:0018107	peptidyl-threonine phosphorylation	11/415	138/20536	0.000116384	0.0309223	0.0287897	VRK2/CSNK2A1/HIPK3/TTBK2/DCAF1/TAF1/CSNK1G3/DYRK1A/OXSR1/STK39/CDC42BPB	11
GO	GO:0010256	endomembrane system organization	23/415	479/20536	0.000126142	0.0309732	0.0288371	PTPRC/SH3GLB1/WASL/CERT1/RAB3GAP1/BLZF1/CREB1/VPS4B/VAPB/ARFGEF2/RAB22A/SNX9/STX6/DNAJC13/TRAPPC8/MIA3/SYNJ1/BAG5/HOOK3/ABCD2/UBXN2A/FBXW8/DYNC2H1	23
GO	GO:0006623	protein targeting to vacuole	6/415	40/20536	0.000140922	0.0309732	0.0288371	M6PR/VPS13D/VPS13C/AP3B1/LARS1/TRAPPC8	6
GO	GO:0060330	regulation of response to interferon-gamma	5/415	26/20536	0.000152445	0.0309732	0.0288371	TXK/JAK2/MED1/PARP9/PARP14	5
GO	GO:0060334	regulation of interferon-gamma-mediated signaling pathway	5/415	26/20536	0.000152445	0.0309732	0.0288371	TXK/JAK2/MED1/PARP9/PARP14	5
GO	GO:0018210	peptidyl-threonine modification	11/415	146/20536	0.000191746	0.036794	0.0342564	VRK2/CSNK2A1/HIPK3/TTBK2/DCAF1/TAF1/CSNK1G3/DYRK1A/OXSR1/STK39/CDC42BPB	11
GO	GO:0034470	ncRNA processing	21/415	433/20536	0.000215104	0.0379673	0.0353488	UTP18/TARBP1/TRMT11/TRNT1/WBP11/METTL2A/DDX17/USP14/HEATR1/RCL1/UTP20/NOL11/TUT4/TEX10/ALKBH8/WDR12/PARN/PUS10/BMS1/DDX10/LOC102724159	21
GO	GO:0051568	histone H3-K4 methylation	7/415	61/20536	0.000222953	0.0379673	0.0353488	ASH1L/RLF/KMT2A/PAXIP1/H1-4/BCOR/H1-2	7
GO	GO:0033044	regulation of chromosome organization	19/415	373/20536	0.000230838	0.0379673	0.0353488	MNAT1/UBR5/SENP6/XRN1/KMT2A/SLF2/PPHLN1/PARN/ATM/PAXIP1/GNL3/TASOR/H1-4/RESF1/ERCC4/GEN1/BCOR/H1-2/SMC5	19
GO	GO:0051052	regulation of DNA metabolic process	19/415	377/20536	0.000263998	0.0414477	0.0385892	PTPRC/UBR5/XRN1/RLF/KMT2A/SLF2/USP9X/HELB/DHX9/PARP9/PARN/ATM/PAXIP1/GNL3/H1-4/ERCC4/SETD2/H1-2/ERCC6	19
GO	GO:0051100	negative regulation of binding	12/415	179/20536	0.000295629	0.0443958	0.0413339	USP33/BTAF1/JAK2/ADNP/TTBK2/EIF2S1/TAF1/MITD1/IFI16/SENP2/ERCC4/ZNF675	12
GO	GO:2000144	positive regulation of DNA-templated transcription, initiation	5/415	30/20536	0.000309032	0.0444749	0.0414076	PSMC6/SETX/CREB1/TAF1/PAXIP1	5
GO	GO:0001782	B cell homeostasis	5/415	31/20536	0.000362401	0.0484954	0.0451508	RC3H2/SOS1/RC3H1/DOCK10/DOCK11	5
GO	GO:0072665	protein localization to vacuole	7/415	66/20536	0.000365049	0.0484954	0.0451508	M6PR/VPS13D/SH3GLB1/VPS13C/AP3B1/LARS1/TRAPPC8	7
KEGG	hsa05168	Herpes simplex virus 1 infection	25/173	498/8112	5.00789e-05	0.0101709	0.00995158	ZNF195/BIRC3/EIF2AK2/ZNF37A/ZNF510/SRPK1/ZNF184/JAK2/ZFP30/TRAF3/EIF2S1/ZNF189/PDIA3/ZNF680/ZNF25/ZNF354C/ZNF708/ZNF721/ZNF566/ZNF33A/ZNF441/ZNF675/ZNF81/ZNF544/ZNF718	25
KEGG	hsa04144	Endocytosis	16/173	252/8112	8.96114e-05	0.0101709	0.00995158	ARAP2/EPN2/ITCH/SH3GLB1/WASHC2A/WASL/SNX4/VPS4B/WWP1/PARD6B/ARFGEF2/RAB22A/IGF1R/ZFYVE9/WASHC2C/RUFY2	16

## Sheet: Lightgreen_Enrichment
Lightgreen module gene set enrichment analysis
DB	ID	Description	GeneRatio	BgRatio	pvalue	p.adjust	qvalue	geneID	Count
GO	GO:0032465	regulation of cytokinesis	8/185	94/20536	2.14334e-06	0.00567556	0.00530646	SPAST/CUL3/PKN2/PIK3C3/CDC14A/BRCA2/SVIL/UVRAG	8
GO	GO:0016570	histone modification	16/185	493/20536	1.0657e-05	0.0141099	0.0131923	UBR2/HDAC4/RPS6KA5/KDM4C/NSD2/ZNF451/KDM5B/CLOCK/USP15/BRCA2/USP3/SMAD4/HDAC8/KAT6B/UTY/SMYD3	16
GO	GO:0000910	cytokinesis	9/185	179/20536	3.66456e-05	0.0257015	0.0240301	SPAST/CUL3/PKN2/PIK3C3/CDC14A/BRCA2/ANK3/SVIL/UVRAG	9
GO	GO:0032467	positive regulation of cytokinesis	5/185	43/20536	4.09865e-05	0.0257015	0.0240301	SPAST/CUL3/PKN2/CDC14A/SVIL	5
GO	GO:0006338	chromatin remodeling	10/185	231/20536	4.85301e-05	0.0257015	0.0240301	ARID1B/HDAC4/PSME4/SMCHD1/KDM4C/KDM5B/HELLS/CENPL/CENPC/H3-3A	10
GO	GO:0048193	Golgi vesicle transport	13/185	400/20536	7.2261e-05	0.0314051	0.0293627	SPAST/CUL3/MON2/SCFD1/SEC23A/EXOC2/EXOC6/SEC24B/ANK3/AP1G1/PGAP1/VPS13A/UVRAG	13
GO	GO:0006892	post-Golgi vesicle-mediated transport	7/185	115/20536	8.30195e-05	0.0314051	0.0293627	MON2/SCFD1/EXOC2/EXOC6/ANK3/AP1G1/VPS13A	7
GO	GO:0033044	regulation of chromosome organization	12/185	373/20536	0.000150943	0.0499622	0.046713	CUL3/RPS6KA5/KDM4C/ZNF451/ATAD2B/SMAD4/HDAC8/MCPH1/ATAD2/H3-3A/DHX36/ATR	12

## Sheet: Ferreira2019.geneAnn
chromosome	gwas_snp	gene_name	type
chr1	rs12750027	TATDN3	overlaps
chr1	rs12023876	ADORA1	overlaps
chr1	rs67551275	SPSB1	overlaps
chr1	rs2070901	FCER1G	overlaps
chr1	rs10158467	TNFSF4	overlaps
chr1	rs2070901	NDUFS2	overlaps
chr1	rs12750027	NSL1	overlaps
chr1	rs12750027	FLVCR1	overlaps
chr1	rs2070901	ADAMTS4	overlaps
chr1	rs1617333	CD247	overlaps
chr1	rs4845604	RORC	overlaps
chr1	rs12750027	SPATA45	overlaps
chr1	rs1102705	TNFSF18	precede
chr1	rs12123821	HRNR	precede
chr1	rs78037977	TNFSF18	precede
chr1	rs1102705	FASLG	follow
chr1	rs12123821	RPTN	follow
chr1	rs78037977	FASLG	follow
chr1	rs12750027	INTS7	interact
chr1	rs1102705	SUCO	interact
chr1	rs4845604	TUFT1	interact
chr1	rs12750027	ATF3	interact
chr1	rs1617333	RCSD1	interact
chr1	rs2070901	USP21	interact
chr1	rs12750027	DTL	interact
chr1	rs1102705	PRDX6	interact
chr1	rs78037977	PRDX6	interact
chr1	rs1102705	CENPL	interact
chr1	rs78037977	CENPL	interact
chr1	rs1102705	RABGAP1L	interact
chr1	rs78037977	RABGAP1L	interact
chr1	rs2070901	NDUFS2	interact
chr1	rs2070901	UFC1	interact
chr1	rs2070901	DUSP12	interact
chr1	rs1102705	ZBTB37	interact
chr1	rs78037977	ZBTB37	interact
chr1	rs2070901	PPOX	interact
chr1	rs2070901	CFAP126	interact
chr1	rs2070901	SDHC	interact
chr1	rs12750027	BATF3	interact
chr1	rs2070901	ADAMTS4	interact
chr1	rs1617333	CD247	interact
chr1	rs4845604	CGN	interact
chr1	rs2070901	MPZ	interact
chr1	rs1102705	DARS2	interact
chr1	rs78037977	DARS2	interact
chr1	rs1617333	STYXL2	interact
chr1	rs12750027	ANGEL2	interact
chr1	rs4845604	SNX27	interact
chr1	rs2070901	B4GALT3	interact
chr1	rs1102705	TNFSF18	interact
chr1	rs12750027	PACC1	interact
chr1	rs2070901	DCAF8	interact
chr1	rs1102705	TNFSF4	interact
chr1	rs78037977	TNFSF4	interact
chr1	rs2070901	APOA2	interact
chr1	rs1102705	KLHL20	interact
chr1	rs78037977	KLHL20	interact
chr1	rs1617333	GPA33	interact
chr1	rs12750027	UTP25	interact
chr1	rs1102705	RC3H1	interact
chr1	rs12750027	FAM71A	interact
chr1	rs12023876	SYT2	interact
chr10	rs943451	PRKCQ	overlaps
chr10	rs12722502	IL2RA	overlaps
chr10	rs113092121	KIF11	overlaps
chr10	rs113092121	HHEX	overlaps
chr10	rs10995245	ADO	precede
chr10	rs12413578	CELF2	precede
chr10	rs1612986	CELF2	precede
chr10	rs17144046	CELF2	precede
chr10	rs10995245	ZNF365	follow
chr10	rs12413578	GATA3	follow
chr10	rs1612986	GATA3	follow
chr10	rs17144046	GATA3	follow
chr10	rs943451	CELF2	interact
chr10	rs12722502	PRKCQ	interact
chr10	rs113092121	BTAF1	interact
chr10	rs113092121	CISD1	interact
chr10	rs113092121	IPMK	interact
chr10	rs1612986	GATA3	interact
chr10	rs12722502	IL2RA	interact
chr10	rs943451	IL2RA	interact
chr10	rs12722502	RBM17	interact
chr10	rs113092121	MARCHF5	interact
chr10	rs943451	PFKFB3	interact
chr10	rs10995245	NRBF2	interact
chr10	rs113092121	CPEB3	interact
chr10	rs10995245	ADO	interact
chr10	rs10995245	CCDC6	interact
chr11	rs55646091	GVQW3	overlaps
chr11	rs10836538	PRR5L	overlaps
chr11	rs2052690	IRAG1	overlaps
chr11	rs55646091	EMSY	overlaps
chr11	rs55646091	THAP12	overlaps
chr11	rs479844	OVOL1	overlaps
chr11	rs140522418	ETS1	precede
chr11	rs11236797	LRRC32	precede
chr11	rs12365699	CXCR5	precede
chr11	rs140522418	KIRREL3	follow
chr11	rs11236797	EMSY	follow
chr11	rs12365699	DDX6	follow
chr11	rs55646091	GVQW3	interact
chr11	rs55646091	LRTOMT	interact
chr11	rs55646091	ANAPC15	interact
chr11	rs55646091	EMSY	interact
chr11	rs12365699	DDX6	interact
chr11	rs55646091	INTS4	interact
chr11	rs140522418	ETS1	interact
chr11	rs55646091	THAP12	interact
chr11	rs55646091	DHCR7	interact
chr11	rs10836538	TRAF6	interact
chr11	rs12365699	TREH	interact
chr11	rs12365699	CXCR5	interact
chr11	rs55646091	TNKS1BP1	interact
chr11	rs10836538	RAG1	interact
chr11	rs55646091	NADSYN1	interact
chr11	rs55646091	LAMTOR1	interact
chr12	rs11065979	ALDH2	overlaps
chr12	rs11065979	SH2B3	overlaps
chr12	rs11065979	ACAD10	overlaps
chr12	rs11065979	MAPKAPK5	overlaps
chr12	rs3122929	STAT6	overlaps
chr12	rs62623446	TESPA1	overlaps
chr12	rs1716183	PITPNM2	overlaps
chr12	rs705700	RAB5B	overlaps
chr12	rs11065979	ERP29	overlaps
chr12	rs11065979	ATXN2	overlaps
chr12	rs705700	RPS26	overlaps
chr12	rs11065979	TMEM116	overlaps
chr12	rs705700	ERBB3	overlaps
chr12	rs705700	IKZF4	overlaps
chr12	rs705700	SUOX	overlaps
chr12	rs11065979	BRAP	overlaps
chr12	rs11065979	NAA25	overlaps
chr12	rs188074962	SPPL3	overlaps
chr12	rs705700	MMP19	interact
chr12	rs705700	DGKA	interact
chr12	rs705700	SLC39A5	interact
chr12	rs705700	GLS2	interact
chr12	rs705700	CD63	interact
chr12	rs705700	ITGA7	interact
chr12	rs1716183	OGFOD2	interact
chr12	rs1716183	PITPNM2	interact
chr12	rs705700	RAB5B	interact
chr12	rs3122929	R3HDM2	interact
chr12	rs705700	PA2G4	interact
chr12	rs705700	NABP2	interact
chr12	rs3122929	PRIM1	interact
chr12	rs1716183	ARL6IP4	interact
chr12	rs705700	MYL6B	interact
chr12	rs705700	PYM1	interact
chr12	rs705700	CDK2	interact
chr12	rs3122929	CTDSP2	interact
chr12	rs705700	SMARCC2	interact
chr12	rs3122929	ZBTB39	interact
chr12	rs11065979	ERP29	interact
chr12	rs705700	PMEL	interact
chr12	rs3122929	LRP1	interact
chr12	rs3122929	NDUFA4L2	interact
chr12	rs705700	RNF41	interact
chr12	rs11065979	GIT2	interact
chr12	rs705700	RPS26	interact
chr12	rs705700	CNPY2	interact
chr12	rs11065979	TMEM116	interact
chr12	rs3122929	GPR182	interact
chr12	rs705700	SARNP	interact
chr12	rs705700	PAN2	interact
chr12	rs705700	MYO1A	interact
chr12	rs3122929	MYO1A	interact
chr12	rs705700	COQ10A	interact
chr12	rs705700	ERBB3	interact
chr12	rs705700	IKZF4	interact
chr12	rs705700	MYL6	interact
chr12	rs705700	STAT2	interact
chr12	rs705700	ORMDL2	interact
chr12	rs705700	SUOX	interact
chr12	rs705700	DNAJC14	interact
chr12	rs705700	RDH5	interact
chr12	rs188074962	HNF1A	interact
chr12	rs11065979	NAA25	interact
chr12	rs705700	RPL41	interact
chr12	rs3122929	INHBC	interact
chr12	rs705700	ZC3H10	interact
chr12	rs705700	SPRYD4	interact
chr12	rs11065979	HECTD4	interact
chr12	rs11065979	SH2B3	interact
chr12	rs3122929	NXPH4	interact
chr12	rs705700	BLOC1S1	interact
chr12	rs705700	CS	interact
chr12	rs705700	GDF11	interact
chr12	rs188074962	SPPL3	interact
chr12	rs705700	ANKRD52	interact
chr13	rs1887704	UBAC2	overlaps
chr13	rs912425	TNFSF11	precede
chr13	rs912425	AKAP11	follow
chr13	rs1887704	GPR183	interact
chr13	rs1887704	UBAC2	interact
chr14	rs71421264	TRAF3	overlaps
chr14	rs1885013	RAD51B	overlaps
chr14	rs17103286	INSM2	precede
chr14	rs17103286	NFKBIA	follow
chr14	rs17103286	PPP2R3C	interact
chr14	rs1885013	ZFP36L1	interact
chr14	rs17103286	EAPP	interact
chr14	rs17103286	SNX6	interact
chr14	rs17103286	PRORP	interact
chr14	rs71421264	TRAF3	interact
chr14	rs1885013	RAD51B	interact
chr14	rs17103286	PSMA6	interact
chr14	rs17103286	FAM177A1	interact
chr14	rs71421264	AMN	interact
chr14	rs17103286	CFL2	interact
chr14	rs17103286	SPTSSA	interact
chr15	rs117683492	SMAD3	overlaps
chr15	rs72743461	SMAD3	overlaps
chr15	rs34445740	SMAD3	overlaps
chr15	rs1655558	NUSAP1	overlaps
chr15	rs1655558	NDUFAF1	overlaps
chr15	rs1655558	OIP5	overlaps
chr15	rs1655558	ITPKA	overlaps
chr15	rs1655558	RTF1	overlaps
chr15	rs11071559	RORA	overlaps
chr15	rs117683492	SMAD3	interact
chr15	rs72743461	SMAD3	interact
chr15	rs34445740	SMAD3	interact
chr15	rs1655558	KNL1	interact
chr15	rs1655558	VPS18	interact
chr16	rs3785356	IL4R	overlaps
chr16	rs2066844	CYLD	overlaps
chr16	rs12935657	CLEC16A	overlaps
chr16	rs2066844	NOD2	overlaps
chr16	rs3785356	KDM8	interact
chr16	rs2066844	BRD7	interact
chr16	rs3785356	IL4R	interact
chr16	rs12935657	TNP2	interact
chr16	rs2066844	NKD1	interact
chr16	rs12935657	RMI2	interact
chr16	rs2066844	CYLD	interact
chr16	rs2066844	ADCY7	interact
chr16	rs2066844	NOD2	interact
chr16	rs12935657	PRM3	interact
chr16	rs12935657	PRM2	interact
chr16	rs2066844	HEATR3	interact
chr16	rs12935657	SOCS1	interact
chr16	rs3785356	IL21R	interact
chr16	rs2066844	TENT4B	interact
chr16	rs2066844	SNX20	interact
chr16	rs3785356	NSMCE1	interact
chr16	rs2066844	CNEP1R1	interact
chr17	rs4795399	ZPBP2	overlaps
chr17	rs117097909	ZPBP2	overlaps
chr17	rs4795399	IKZF3	overlaps
chr17	rs117097909	IKZF3	overlaps
chr17	rs4795399	GSDMB	overlaps
chr17	rs117097909	GSDMB	overlaps
chr17	rs4795399	GRB7	overlaps
chr17	rs4795399	ORMDL3	overlaps
chr17	rs12952581	ZNF652	overlaps
chr17	rs112401631	SMARCE1	precede
chr17	rs9893132	SMARCE1	precede
chr17	rs9895436	ARHGAP27	precede
chr17	rs112401631	CCR7	follow
chr17	rs9893132	CCR7	follow
chr17	rs9895436	MAP3K14	follow
chr17	rs4795399	PGAP3	interact
chr17	rs4795399	ZPBP2	interact
chr17	rs4795399	IKZF3	interact
chr17	rs9893132	CCR7	interact
chr17	rs112401631	CCR7	interact
chr17	rs4795399	GRB7	interact
chr17	rs4795399	ORMDL3	interact
chr17	rs4795399	STARD3	interact
chr17	rs117097909	STARD3	interact
chr17	rs12952581	PHB	interact
chr17	rs4795399	GSDMB	interact
chr17	rs9895436	FMNL1	interact
chr17	rs4795399	PPP1R1B	interact
chr17	rs117097909	PPP1R1B	interact
chr17	rs4795399	ERBB2	interact
chr17	rs9893132	CDC6	interact
chr17	rs4795399	PSMD3	interact
chr17	rs9895436	MAP3K14	interact
chr17	rs4795399	TCAP	interact
chr17	rs9893132	RARA	interact
chr17	rs4795399	PNMT	interact
chr17	rs9893132	TOP2A	interact
chr17	rs4795399	MIEN1	interact
chr17	rs117097909	MIEN1	interact
chr17	rs9895436	SPATA32	interact
chr17	rs4795399	LRRC3C	interact
chr17	rs4795399	NEUROD2	interact
chr17	rs117097909	NEUROD2	interact
chr17	rs4795399	GSDMA	interact
chr18	rs143417371	POLI	overlaps
chr18	rs12965763	POLI	overlaps
chr18	rs4574025	TNFRSF11A	overlaps
chr18	rs1893380	ELAC1	overlaps
chr18	rs12964116	SERPINB7	overlaps
chr18	rs143417371	C18orf54	overlaps
chr18	rs143417371	STARD6	overlaps
chr18	rs1893380	SMAD4	overlaps
chr18	rs143417371	PIK3C3	interact
chr18	rs1893380	POLI	interact
chr18	rs143417371	POLI	interact
chr18	rs143417371	RAB27B	interact
chr18	rs1893380	MRO	interact
chr18	rs1893380	ELAC1	interact
chr18	rs143417371	ELAC1	interact
chr18	rs1893380	ME2	interact
chr18	rs143417371	ME2	interact
chr18	rs1893380	C18orf54	interact
chr18	rs143417371	C18orf54	interact
chr18	rs12965763	C18orf54	interact
chr18	rs143417371	CCDC68	interact
chr18	rs1893380	MBD2	interact
chr18	rs143417371	MBD2	interact
chr18	rs12965763	MBD2	interact
chr18	rs1893380	WDR7	interact
chr18	rs143417371	WDR7	interact
chr18	rs1893380	STARD6	interact
chr18	rs143417371	STARD6	interact
chr18	rs12965763	STARD6	interact
chr18	rs1893380	MEX3C	interact
chr18	rs143417371	MEX3C	interact
chr18	rs12965763	MEX3C	interact
chr19	rs2918302	NFILZ	overlaps
chr19	rs892225	SBNO2	overlaps
chr19	rs117710327	CEBPA	precede
chr19	rs117710327	SLC7A10	follow
chr19	rs892225	ATP5F1D	interact
chr19	rs892225	CBARP	interact
chr19	rs892225	MIDN	interact
chr2	rs72823641	IL1RL1	overlaps
chr2	rs78545931	IL1RL1	overlaps
chr2	rs1861245	IL1RL1	overlaps
chr2	rs72823641	IL18R1	overlaps
chr2	rs78545931	IL18R1	overlaps
chr2	rs1861245	IL18R1	overlaps
chr2	rs34290285	D2HGDH	overlaps
chr2	rs6755248	AP1S3	overlaps
chr2	rs72823641	IL18RAP	overlaps
chr2	rs78545931	IL18RAP	overlaps
chr2	rs72823641	SLC9A4	overlaps
chr2	rs10187276	CCL20	precede
chr2	rs143326447	ANAPC1	precede
chr2	rs3856439	ID2	precede
chr2	rs74180212	IL1RL2	precede
chr2	rs10187276	SLC19A3	follow
chr2	rs143326447	BCL2L11	follow
chr2	rs3856439	RNF144A	follow
chr2	rs74180212	IL1R1	follow
chr2	rs72823641	MAP4K4	interact
chr2	rs78545931	MAP4K4	interact
chr2	rs143326447	ACOXL	interact
chr2	rs72823641	IL1R2	interact
chr2	rs78545931	IL1R2	interact
chr2	rs72823641	OR1G1	interact
chr2	rs78545931	OR1G1	interact
chr2	rs72823641	IL1RL2	interact
chr2	rs78545931	IL1RL2	interact
chr2	rs74180212	IL1R1	interact
chr2	rs72823641	IL1R1	interact
chr2	rs78545931	IL1R1	interact
chr2	rs72823641	IL1RL1	interact
chr2	rs78545931	IL1RL1	interact
chr2	rs143326447	BCL2L11	interact
chr2	rs72823641	SLC9A2	interact
chr2	rs72823641	RNF149	interact
chr2	rs78545931	RNF149	interact
chr2	rs74180212	CREG2	interact
chr2	rs72823641	CREG2	interact
chr2	rs78545931	CREG2	interact
chr2	rs34290285	MAB21L4	interact
chr2	rs72823641	IL18RAP	interact
chr2	rs78545931	IL18RAP	interact
chr2	rs1861245	IL18RAP	interact
chr2	rs6755248	RHBDD1	interact
chr20	rs2766667	ZNF217	precede
chr20	rs2766667	TSHZ2	follow
chr20	rs2766667	BCAS1	interact
chr22	rs5758364	TOB2	overlaps
chr22	rs5758364	XRCC6	overlaps
chr22	rs5758364	MEI1	overlaps
chr22	rs5758364	POLR3H	overlaps
chr22	rs5758364	SNU13	overlaps
chr22	rs5758364	PMM1	overlaps
chr22	rs5758364	TEF	overlaps
chr22	rs5758364	CSDC2	overlaps
chr22	rs5758364	DESI1	overlaps
chr22	rs5758364	ZC3H7B	overlaps
chr22	rs5758364	ACO2	overlaps
chr22	rs5758364	PHF5A	overlaps
chr22	rs5758364	CCDC134	overlaps
chr22	rs5758364	PHETA2	interact
chr22	rs5758364	XRCC6	interact
chr22	rs5758364	SEPTIN3	interact
chr22	rs5758364	MEI1	interact
chr22	rs5758364	POLR3H	interact
chr22	rs5758364	ST13	interact
chr22	rs5758364	NFAM1	interact
chr22	rs5758364	XPNPEP3	interact
chr22	rs5758364	SHISA8	interact
chr22	rs5758364	CENPM	interact
chr22	rs5758364	DESI1	interact
chr22	rs5758364	NDUFA6	interact
chr22	rs5758364	SREBF2	interact
chr22	rs5758364	TNFRSF13C	interact
chr22	rs5758364	ACO2	interact
chr22	rs5758364	DNAJB7	interact
chr22	rs5758364	SMDT1	interact
chr22	rs5758364	CCDC134	interact
chr3	rs9860547	LPP	overlaps
chr3	rs55661102	LPP	overlaps
chr3	rs7625643	ZBTB38	overlaps
chr3	rs35570272	GLB1	overlaps
chr3	rs7626218	TBL1XR1	overlaps
chr3	rs11412402	EEFSEC	overlaps
chr3	rs1806656	EAF2	overlaps
chr3	rs11412402	RUVBL1	overlaps
chr3	rs1806656	ILDR1	overlaps
chr3	rs1806656	IQCB1	overlaps
chr3	rs1806656	SLC15A2	overlaps
chr3	rs11412402	SEC61A1	overlaps
chr3	rs1806656	HACD2	interact
chr3	rs11412402	HACD2	interact
chr3	rs1806656	CD86	interact
chr3	rs7625643	RASA2	interact
chr3	rs1806656	HCLS1	interact
chr3	rs11412402	TMCC1	interact
chr3	rs1806656	FAM162A	interact
chr3	rs11412402	ABCF3	interact
chr3	rs11412402	EEFSEC	interact
chr3	rs11412402	UROC1	interact
chr3	rs11412402	RUVBL1	interact
chr3	rs11412402	EIF4G1	interact
chr3	rs11412402	IFT122	interact
chr3	rs11412402	AP2M1	interact
chr3	rs11412402	MBD4	interact
chr3	rs1806656	CCDC58	interact
chr3	rs1806656	HSPBAP1	interact
chr3	rs1806656	PARP15	interact
chr3	rs11412402	HMCES	interact
chr3	rs7625643	ATP1B3	interact
chr3	rs1806656	SEC22A	interact
chr3	rs1806656	DHFR2	interact
chr3	rs11412402	ZXDC	interact
chr3	rs7625643	ZBTB38	interact
chr3	rs1806656	KPNA1	interact
chr3	rs1806656	SLC49A4	interact
chr3	rs11412402	EFCAB12	interact
chr3	rs1806656	ARGFX	interact
chr3	rs9860547	BCL6	interact
chr3	rs11412402	CCDC174	interact
chr3	rs11412402	PODXL2	interact
chr3	rs1806656	WDR5B	interact
chr3	rs1806656	NSUN3	interact
chr3	rs11412402	GATA2	interact
chr3	rs11412402	ABTB1	interact
chr3	rs1806656	DTX3L	interact
chr3	rs11412402	DNAJB8	interact
chr4	rs5743618	TLR10	overlaps
chr4	rs17454584	ADAD1	overlaps
chr4	rs17454584	IL2	overlaps
chr4	rs17454584	KIAA1109	overlaps
chr4	rs5743618	TLR1	overlaps
chr4	rs17454584	SPATA5	interact
chr4	rs17454584	BBS12	interact
chr4	rs17454584	IL21	interact
chr4	rs17454584	NUDT6	interact
chr4	rs5743618	TBC1D1	interact
chr4	rs17454584	CCNA2	interact
chr4	rs17454584	TNIP3	interact
chr4	rs17454584	TRPC3	interact
chr4	rs5743618	WDR19	interact
chr4	rs17454584	SEC24D	interact
chr4	rs5743618	PTTG2	interact
chr4	rs17454584	IL2	interact
chr4	rs5743618	PGM2	interact
chr4	rs17454584	BBS7	interact
chr5	rs113010607	SEPTIN8	overlaps
chr5	rs16903574	OTULINL	overlaps
chr5	rs2299012	IL13	overlaps
chr5	rs2299012	RAD50	overlaps
chr5	rs6594499	TSLP	overlaps
chr5	rs113010607	CCNI2	overlaps
chr5	rs449454	NDFIP1	overlaps
chr5	rs16903574	OTULIN	overlaps
chr5	rs6594499	WDR36	overlaps
chr5	rs1837253	TSLP	precede
chr5	rs3749833	IRF1	precede
chr5	rs7734635	TSLP	precede
chr5	rs1837253	SLC25A46	follow
chr5	rs3749833	SLC22A5	follow
chr5	rs7734635	SLC25A46	follow
chr5	rs449454	FGF1	interact
chr5	rs6594499	SLC25A46	interact
chr5	rs16903574	OTULINL	interact
chr5	rs16903574	ATPSCKMT	interact
chr5	rs6594499	SRP19	interact
chr5	rs449454	FCHSD1	interact
chr5	rs2299012	IL13	interact
chr5	rs449454	RNF14	interact
chr5	rs16903574	MARCHF6	interact
chr5	rs16903574	CCT5	interact
chr5	rs2299012	RAD50	interact
chr5	rs449454	DELE1	interact
chr5	rs2299012	SLC22A5	interact
chr5	rs16903574	ROPN1L	interact
chr5	rs16903574	RETREG1	interact
chr5	rs449454	ARAP3	interact
chr5	rs16903574	ANKH	interact
chr5	rs6594499	CAMK4	interact
chr5	rs449454	ARHGAP26	interact
chr5	rs449454	GNPDA1	interact
chr5	rs6594499	STARD4	interact
chr5	rs2299012	FSTL4	interact
chr5	rs449454	SPRY4	interact
chr5	rs3749833	IRF1	interact
chr5	rs16903574	DAP	interact
chr5	rs113010607	CCNI2	interact
chr5	rs16903574	ZNF622	interact
chr5	rs6594499	EPB41L4A	interact
chr5	rs449454	NDFIP1	interact
chr5	rs6594499	REEP5	interact
chr5	rs449454	PCDH12	interact
chr5	rs16903574	OTULIN	interact
chr5	rs16903574	TRIO	interact
chr5	rs6594499	WDR36	interact
chr6	rs9372120	ATG5	overlaps
chr6	rs55743914	PTPRK	overlaps
chr6	rs9391997	IRF4	overlaps
chr6	rs114444221	HLA-C	overlaps
chr6	rs111789468	HLA-DPB1	overlaps
chr6	rs3116989	HLA-DPB1	overlaps
chr6	rs62408233	BACH2	overlaps
chr6	rs111789468	HLA-DPA1	overlaps
chr6	rs3116989	HLA-DPA1	overlaps
chr6	rs28522747	SCUBE3	precede
chr6	rs6927172	TNFAIP3	precede
chr6	rs28522747	TCP11	follow
chr6	rs6927172	OLIG3	follow
chr6	rs9372120	KPNA5	interact
chr6	rs9372120	SNX14	interact
chr6	rs3116989	EHMT2	interact
chr6	rs9372120	HACE1	interact
chr6	rs3116989	C4B_2	interact
chr6	rs3116989	TNXB	interact
chr6	rs9372120	RTN4IP1	interact
chr6	rs9372120	MTRES1	interact
chr6	rs9391997	IRF4	interact
chr6	rs3116989	CYP21A2	interact
chr6	rs6927172	TNFAIP3	interact
chr6	rs3116989	VPS52	interact
chr6	rs111789468	TSBP1	interact
chr6	rs3116989	TSBP1	interact
chr6	rs9372120	TBP	interact
chr6	rs6927172	IL22RA2	interact
chr6	rs111789468	GPSM3	interact
chr6	rs3116989	GPSM3	interact
chr6	rs9391997	DUSP22	interact
chr6	rs3116989	C4B	interact
chr6	rs6927172	IFNGR1	interact
chr6	rs111789468	NOTCH4	interact
chr6	rs3116989	NOTCH4	interact
chr6	rs9372120	SESN1	interact
chr6	rs111789468	HLA-DOA	interact
chr6	rs3116989	HLA-DOA	interact
chr6	rs111789468	HLA-DMA	interact
chr6	rs3116989	HLA-DMA	interact
chr6	rs9372120	QRSL1	interact
chr6	rs9372120	PRDM1	interact
chr6	rs62408233	BACH2	interact
chr6	rs9372120	PREP	interact
chr6	rs9391997	EXOC2	interact
chr6	rs111789468	PBX2	interact
chr6	rs3116989	PBX2	interact
chr6	rs9372120	PSMB1	interact
chr6	rs62408233	MDN1	interact
chr6	rs9372120	CEP57L1	interact
chr7	rs149317277	ITGB8	overlaps
chr7	rs4722758	JAZF1	overlaps
chr7	rs12531500	ABCB5	precede
chr7	rs6954667	TOMM7	precede
chr7	rs12531500	ITGB8	follow
chr7	rs6954667	IL6	follow
chr7	rs4722758	CYCS	interact
chr7	rs4722758	SEC61G	interact
chr7	rs4722758	UPP1	interact
chr7	rs4722758	TAX1BP1	interact
chr7	rs4722758	NFE2L3	interact
chr7	rs4722758	HUS1	interact
chr7	rs4722758	HOXA13	interact
chr7	rs4722758	MALSU1	interact
chr7	rs4722758	MTURN	interact
chr8	rs2450083	COLEC10	overlaps
chr8	rs2450083	TNFRSF11B	overlaps
chr8	rs13277355	GSDMC	precede
chr8	rs2221641	ZBTB10	precede
chr8	rs13277355	MYC	follow
chr8	rs2221641	TPD52	follow
chr8	rs2221641	PAG1	interact
chr8	rs2450083	COLEC10	interact
chr8	rs2221641	ZBTB10	interact
chr9	rs274943	ELAVL2	precede
chr9	rs340934	IL33	precede
chr9	rs7848215	IL33	precede
chr9	rs274943	DMRTA1	follow
chr9	rs340934	RANBP6	follow
chr9	rs7848215	RANBP6	follow
chrX	rs5953283	GAGE12G	overlaps
chrX	rs5953283	GAGE12D	overlaps
chrX	rs5953283	GAGE2E	overlaps
chrX	rs5953283	GAGE12H	overlaps
chrX	rs5953283	GAGE4	overlaps
chrX	rs5953283	FOXP3	overlaps
chrX	rs5953283	CCDC22	overlaps
chrX	rs5953283	GAGE7	overlaps
chrX	rs5953283	GAGE12F	overlaps
chrX	rs5953283	GAGE12C	overlaps
chrX	rs5953283	GAGE12E	overlaps
chrX	rs5953283	PPP1R3F	overlaps
chrX	rs5953283	GAGE12B	overlaps
chrX	rs5953283	GAGE12I	overlaps
chrX	rs5953283	GAGE6	overlaps
chrX	rs5953283	GAGE10	overlaps
chrX	rs5953283	GAGE13	overlaps
chrX	rs5953283	GAGE2B	overlaps
chrX	rs5953283	GAGE2D	overlaps
chrX	rs5953283	GAGE12J	overlaps
chrX	rs5953283	GAGE5	overlaps
chrX	rs5953283	GAGE2C	overlaps
chrX	rs5953283	GAGE8	overlaps
chrX	rs5953283	GAGE1	overlaps
chrX	rs5953283	GAGE2A	overlaps
chrX	rs850637	FAM9C	precede
chrX	rs850637	TMSB4X	follow
chrX	rs5953283	CACNA1F	interact
chrX	rs5953283	MAGIX	interact
chrX	rs850637	FAM9C	interact
chrX	rs5953283	PORCN	interact
chrX	rs5953283	GRIPAP1	interact
chrX	rs850637	TMSB4X	interact
chrX	rs5953283	SYP	interact
chrX	rs5953283	PLP2	interact
chrX	rs5953283	PPP1R3F	interact
chrX	rs5953283	EBP	interact
chrX	rs5953283	IL2RG	interact

## Sheet: Han2020.gwas_geneAnn
chromosome	gwas_snp	gene_name	type
chr1	rs3027001	CADM3	overlaps
chr1	rs35079547	CADM3	overlaps
chr1	rs776871909	CADM3	overlaps
chr1	rs71580314	ECM1	overlaps
chr1	rs61816761	FLG	overlaps
chr1	rs11577318	CD52	overlaps
chr1	rs17669032	PTPRC	overlaps
chr1	rs76181804	PTPRC	overlaps
chr1	rs2228552	ADGRB2	overlaps
chr1	rs71580314	MRPS21	overlaps
chr1	rs71580314	TARS2	overlaps
chr1	rs71580314	C1orf54	overlaps
chr1	rs4129267	IL6R	overlaps
chr1	rs7538512	ADORA1	overlaps
chr1	rs7555556	ADORA1	overlaps
chr1	rs71580314	RPRD2	overlaps
chr1	rs71580314	CIART	overlaps
chr1	rs2070901	FCER1G	overlaps
chr1	rs10912564	TNFSF4	overlaps
chr1	rs2070901	NDUFS2	overlaps
chr1	rs71580314	PRPF3	overlaps
chr1	rs301816	RERE	overlaps
chr1	rs301819	RERE	overlaps
chr1	rs11577318	UBXN11	overlaps
chr1	rs2016366	TNFRSF14	overlaps
chr1	rs734999	TNFRSF14	overlaps
chr1	rs371923485	BATF3	overlaps
chr1	rs906364	BATF3	overlaps
chr1	rs2230624	TNFRSF8	overlaps
chr1	rs2070901	ADAMTS4	overlaps
chr1	rs4127124	SRGAP2	overlaps
chr1	rs372362333	SRGAP2	overlaps
chr1	rs1214598	CD247	overlaps
chr1	rs1723016	CD247	overlaps
chr1	rs11577318	CEP85	overlaps
chr1	rs34349689	RUNX3	overlaps
chr1	rs1293202	RUNX3	overlaps
chr1	rs6687430	PEX14	overlaps
chr1	rs697852	ITPKB	overlaps
chr1	rs11577318	SH3BGRL3	overlaps
chr1	rs11577318	CRYBG2	overlaps
chr1	rs2228552	COL16A1	overlaps
chr1	rs11577318	C1orf232	interact
chr1	rs71580314	ADAMTSL4	interact
chr1	rs11577318	CD52	interact
chr1	rs71580314	HORMAD1	interact
chr1	rs17669032	PTPRC	interact
chr1	rs76181804	PTPRC	interact
chr1	rs1214598	RCSD1	interact
chr1	rs1723016	RCSD1	interact
chr1	rs11577318	ZNF683	interact
chr1	rs71580314	MRPS21	interact
chr1	rs371923485	TATDN3	interact
chr1	rs906364	TATDN3	interact
chr1	rs71580314	TARS2	interact
chr1	rs71580314	C1orf54	interact
chr1	rs4129267	IL6R	interact
chr1	rs2070901	USP21	interact
chr1	rs301816	PARK7	interact
chr1	rs301819	PARK7	interact
chr1	rs4127124	IL24	interact
chr1	rs2230624	VPS13D	interact
chr1	rs2070901	NDUFS2	interact
chr1	rs11577318	ZDHHC18	interact
chr1	rs371923485	NSL1	interact
chr1	rs906364	NSL1	interact
chr1	rs11577318	PDIK1L	interact
chr1	rs2070901	UFC1	interact
chr1	rs71580314	ENSA	interact
chr1	rs71580314	PRPF3	interact
chr1	rs2070901	DUSP12	interact
chr1	rs4127124	DYRK3	interact
chr1	rs11577318	CNKSR1	interact
chr1	rs4127124	FCAMR	interact
chr1	rs2230624	DHRS3	interact
chr1	rs17669032	NEK7	interact
chr1	rs76181804	NEK7	interact
chr1	rs17669032	ATP6V1G3	interact
chr1	rs76181804	ATP6V1G3	interact
chr1	rs4129267	ATP8B2	interact
chr1	rs71580314	COG4	interact
chr1	rs2070901	PPOX	interact
chr1	rs2070901	CFAP126	interact
chr1	rs2070901	SDHC	interact
chr1	rs371923485	PPP2R5A	interact
chr1	rs906364	PPP2R5A	interact
chr1	rs71580314	APH1A	interact
chr1	rs2070901	ADAMTS4	interact
chr1	rs71580314	SF3B3	interact
chr1	rs1214598	CD247	interact
chr1	rs1723016	CD247	interact
chr1	rs2070901	MPZ	interact
chr1	rs301816	RERE	interact
chr1	rs301819	RERE	interact
chr1	rs11577318	CEP85	interact
chr1	rs3027001	CD1B	interact
chr1	rs35079547	CD1B	interact
chr1	rs776871909	CD1B	interact
chr1	rs1214598	STYXL2	interact
chr1	rs1723016	STYXL2	interact
chr1	rs4129267	AQP10	interact
chr1	rs4127124	PIGR	interact
chr1	rs371923485	ANGEL2	interact
chr1	rs906364	ANGEL2	interact
chr1	rs71580314	CA14	interact
chr1	rs71580314	SETDB1	interact
chr1	rs11577318	FAM110D	interact
chr1	rs4127124	EIF2D	interact
chr1	rs2070901	B4GALT3	interact
chr1	rs11577318	ZNF593	interact
chr1	rs4127124	YOD1	interact
chr1	rs371923485	NEK2	interact
chr1	rs906364	NEK2	interact
chr1	rs2070901	DCAF8	interact
chr1	rs4127124	MAPKAPK2	interact
chr1	rs3027001	FCRL6	interact
chr1	rs35079547	FCRL6	interact
chr1	rs776871909	FCRL6	interact
chr1	rs11577318	CRYBG2	interact
chr1	rs2070901	APOA2	interact
chr1	rs371923485	NENF	interact
chr1	rs906364	NENF	interact
chr1	rs1214598	GPA33	interact
chr1	rs1723016	GPA33	interact
chr1	rs11577318	LIN28A	interact
chr1	rs11577318	UBXN11	interact
chr1	rs7538512	SYT2	interact
chr1	rs7555556	SYT2	interact
chr1	rs4127124	CR1L	interact
chr1	rs4127124	IL19	interact
chr1	rs11577318	CATSPER4	interact
chr1	rs2230624	AADACL4	interact
chr10	rs1134777	PLAU	overlaps
chr10	rs11191385	SFXN2	overlaps
chr10	rs1134777	CAMK2G	overlaps
chr10	rs1134777	NDST2	overlaps
chr10	rs11191385	WBP1L	overlaps
chr10	rs4749894	IL2RA	overlaps
chr10	rs12722502	IL2RA	overlaps
chr10	rs12769745	RET	overlaps
chr10	rs1134777	SEC24C	overlaps
chr10	rs1134777	ZSWIM8	overlaps
chr10	rs113092121	KIF11	overlaps
chr10	rs12769745	RASGEF1A	overlaps
chr10	rs11191385	ARL3	overlaps
chr10	rs1134777	FUT11	overlaps
chr10	rs12769745	CSGALNACT2	overlaps
chr10	rs113092121	HHEX	overlaps
chr10	rs1134777	CHCHD1	overlaps
chr10	rs12775438	ADO	precede
chr10	rs200753700	ADO	precede
chr10	rs2197415	CELF2	precede
chr10	rs2893907	ADO	precede
chr10	rs9284092	LYZL2	precede
chr10	rs12775438	ZNF365	follow
chr10	rs200753700	ZNF365	follow
chr10	rs2197415	GATA3	follow
chr10	rs2893907	ZNF365	follow
chr10	rs9284092	MAP3K8	follow
chr10	rs12769745	ZNF25	interact
chr10	rs12722502	PRKCQ	interact
chr10	rs1134777	CAMK2G	interact
chr10	rs12769745	MAPK8	interact
chr10	rs12769745	ZNF33B	interact
chr10	rs12769745	CREM	interact
chr10	rs1134777	VDAC2	interact
chr10	rs12769745	ZNF487	interact
chr10	rs12769745	FXYD4	interact
chr10	rs12769745	BCCIP	interact
chr10	rs12769745	NSUN6	interact
chr10	rs12769745	ZNF485	interact
chr10	rs113092121	BTAF1	interact
chr10	rs12769745	ZNF239	interact
chr10	rs12769745	ZNF32	interact
chr10	rs12769745	CISD1	interact
chr10	rs113092121	CISD1	interact
chr10	rs12769745	PRKG1	interact
chr10	rs12769745	IPMK	interact
chr10	rs113092121	IPMK	interact
chr10	rs2197415	GATA3	interact
chr10	rs12722502	IL2RA	interact
chr10	rs12722502	RBM17	interact
chr10	rs1134777	VCL	interact
chr10	rs12769745	ZNF22	interact
chr10	rs12769745	HNRNPF	interact
chr10	rs9284092	MAP3K8	interact
chr10	rs12769745	CUL2	interact
chr10	rs1134777	SEC24C	interact
chr10	rs113092121	MARCHF5	interact
chr10	rs1134777	ZSWIM8	interact
chr10	rs12769745	BMS1	interact
chr10	rs200753700	NRBF2	interact
chr10	rs113092121	CPEB3	interact
chr10	rs2893907	ADO	interact
chr10	rs200753700	ADO	interact
chr10	rs12769745	CSTF2T	interact
chr10	rs200753700	CCDC6	interact
chr10	rs1134777	CHCHD1	interact
chr10	rs12769745	CSGALNACT2	interact
chr11	rs1784776	LAYN	overlaps
chr11	rs539524	LAYN	overlaps
chr11	rs7108441	PRR5L	overlaps
chr11	rs7130870	PRR5L	overlaps
chr11	rs11042902	IRAG1	overlaps
chr11	rs1535	FADS2	overlaps
chr11	rs174551	FADS2	overlaps
chr11	rs1535	FADS1	overlaps
chr11	rs174551	FADS1	overlaps
chr11	rs1784776	PPP2R1B	overlaps
chr11	rs539524	PPP2R1B	overlaps
chr11	rs714417	PRDM11	overlaps
chr11	rs1535	MYRF	overlaps
chr11	rs174551	MYRF	overlaps
chr11	rs1535	FEN1	overlaps
chr11	rs174551	FEN1	overlaps
chr11	rs1784776	SIK2	overlaps
chr11	rs539524	SIK2	overlaps
chr11	rs479844	OVOL1	overlaps
chr11	rs1535	TMEM258	overlaps
chr11	rs174551	TMEM258	overlaps
chr11	rs12365699	CXCR5	precede
chr11	rs12788104	MUC5AC	precede
chr11	rs1940377	ETS1	precede
chr11	rs55836957	ETS1	precede
chr11	rs7936323	LRRC32	precede
chr11	rs12365699	DDX6	follow
chr11	rs12788104	MUC2	follow
chr11	rs1940377	KIRREL3	follow
chr11	rs55836957	KIRREL3	follow
chr11	rs7936323	EMSY	follow
chr11	rs1535	INCENP	interact
chr11	rs174551	INCENP	interact
chr11	rs1784776	ALG9	interact
chr11	rs539524	ALG9	interact
chr11	rs1784776	TTC17	interact
chr11	rs539524	TTC17	interact
chr11	rs1784776	AASDHPPT	interact
chr11	rs539524	AASDHPPT	interact
chr11	rs1784776	C11orf1	interact
chr11	rs539524	C11orf1	interact
chr11	rs1784776	LAYN	interact
chr11	rs539524	LAYN	interact
chr11	rs1535	BEST1	interact
chr11	rs174551	BEST1	interact
chr11	rs1784776	PIH1D2	interact
chr11	rs539524	PIH1D2	interact
chr11	rs1535	RAB3IL1	interact
chr11	rs174551	RAB3IL1	interact
chr11	rs1784776	NKAPD1	interact
chr11	rs539524	NKAPD1	interact
chr11	rs1784776	PPP2R1B	interact
chr11	rs539524	PPP2R1B	interact
chr11	rs1784776	DYNC2H1	interact
chr11	rs539524	DYNC2H1	interact
chr11	rs12365699	DDX6	interact
chr11	rs1940377	ETS1	interact
chr11	rs55836957	ETS1	interact
chr11	rs1784776	KBTBD3	interact
chr11	rs539524	KBTBD3	interact
chr11	rs1784776	CRYAB	interact
chr11	rs539524	CRYAB	interact
chr11	rs1535	SCGB1D1	interact
chr11	rs174551	SCGB1D1	interact
chr11	rs1940377	FLI1	interact
chr11	rs55836957	FLI1	interact
chr11	rs1784776	SIK2	interact
chr11	rs539524	SIK2	interact
chr11	rs7108441	TRAF6	interact
chr11	rs7130870	TRAF6	interact
chr11	rs12365699	TREH	interact
chr11	rs1535	FADS3	interact
chr11	rs174551	FADS3	interact
chr11	rs1784776	C11orf52	interact
chr11	rs539524	C11orf52	interact
chr11	rs12365699	CXCR5	interact
chr11	rs1784776	DIXDC1	interact
chr11	rs539524	DIXDC1	interact
chr11	rs1535	FTH1	interact
chr11	rs174551	FTH1	interact
chr11	rs1784776	ZW10	interact
chr11	rs539524	ZW10	interact
chr11	rs7108441	RAG1	interact
chr11	rs7130870	RAG1	interact
chr11	rs1784776	HSPB2	interact
chr11	rs539524	HSPB2	interact
chr11	rs1784776	FDXACB1	interact
chr11	rs539524	FDXACB1	interact
chr11	rs1535	SCGB1D4	interact
chr11	rs174551	SCGB1D4	interact
chr12	rs11065987	ALDH2	overlaps
chr12	rs653178	ALDH2	overlaps
chr12	rs11065987	SH2B3	overlaps
chr12	rs653178	SH2B3	overlaps
chr12	rs11065987	ACAD10	overlaps
chr12	rs653178	ACAD10	overlaps
chr12	rs11065987	MAPKAPK5	overlaps
chr12	rs653178	MAPKAPK5	overlaps
chr12	rs3024971	STAT6	overlaps
chr12	rs167769	STAT6	overlaps
chr12	rs62623446	TESPA1	overlaps
chr12	rs7132277	OGFOD2	overlaps
chr12	rs7132277	PITPNM2	overlaps
chr12	rs1689510	RAB5B	overlaps
chr12	rs7132277	KMT5A	overlaps
chr12	rs7132277	SBNO1	overlaps
chr12	rs11168244	HDAC7	overlaps
chr12	rs56389811	HDAC7	overlaps
chr12	rs7132277	ARL6IP4	overlaps
chr12	rs1051334	TSPAN8	overlaps
chr12	rs11178649	TSPAN8	overlaps
chr12	rs7132277	ABCB9	overlaps
chr12	rs3759129	AQP2	overlaps
chr12	rs11065987	ERP29	overlaps
chr12	rs653178	ERP29	overlaps
chr12	rs7132277	C12orf65	overlaps
chr12	rs11065987	ATXN2	overlaps
chr12	rs653178	ATXN2	overlaps
chr12	rs1689510	RPS26	overlaps
chr12	rs7132277	CDK2AP1	overlaps
chr12	rs11065987	TMEM116	overlaps
chr12	rs653178	TMEM116	overlaps
chr12	rs1689510	ERBB3	overlaps
chr12	rs1689510	IKZF4	overlaps
chr12	rs1689510	SUOX	overlaps
chr12	rs11065987	BRAP	overlaps
chr12	rs653178	BRAP	overlaps
chr12	rs11065987	NAA25	overlaps
chr12	rs653178	NAA25	overlaps
chr12	rs12303699	PLXNC1	overlaps
chr12	rs7132277	MPHOSPH9	overlaps
chr12	rs625228	SPPL3	overlaps
chr12	rs7132277	RILPL2	overlaps
chr12	rs2701184	HNF1A	precede
chr12	rs2701184	SPPL3	follow
chr12	rs1689510	MMP19	interact
chr12	rs7132277	TMED2	interact
chr12	rs7132277	DDX55	interact
chr12	rs1689510	DGKA	interact
chr12	rs1689510	SLC39A5	interact
chr12	rs1689510	GLS2	interact
chr12	rs1689510	CD63	interact
chr12	rs1689510	ITGA7	interact
chr12	rs12303699	CEP83	interact
chr12	rs7132277	OGFOD2	interact
chr12	rs7132277	PITPNM2	interact
chr12	rs1689510	RAB5B	interact
chr12	rs167769	R3HDM2	interact
chr12	rs1689510	PA2G4	interact
chr12	rs1689510	NABP2	interact
chr12	rs167769	PRIM1	interact
chr12	rs11168244	HDAC7	interact
chr12	rs56389811	HDAC7	interact
chr12	rs7132277	KNTC1	interact
chr12	rs7132277	ARL6IP4	interact
chr12	rs1689510	MYL6B	interact
chr12	rs11168244	SLC38A1	interact
chr12	rs56389811	SLC38A1	interact
chr12	rs1689510	PYM1	interact
chr12	rs1689510	CDK2	interact
chr12	rs11168244	CTDSP2	interact
chr12	rs56389811	CTDSP2	interact
chr12	rs167769	CTDSP2	interact
chr12	rs1689510	BAZ2A	interact
chr12	rs1689510	SMARCC2	interact
chr12	rs7132277	RPLP0	interact
chr12	rs167769	ZBTB39	interact
chr12	rs11065987	ERP29	interact
chr12	rs653178	ERP29	interact
chr12	rs7132277	C12orf65	interact
chr12	rs1689510	PMEL	interact
chr12	rs167769	LRP1	interact
chr12	rs167769	NDUFA4L2	interact
chr12	rs1689510	RNF41	interact
chr12	rs11065987	GIT2	interact
chr12	rs653178	GIT2	interact
chr12	rs1689510	RPS26	interact
chr12	rs1689510	CNPY2	interact
chr12	rs11065987	TMEM116	interact
chr12	rs653178	TMEM116	interact
chr12	rs167769	GPR182	interact
chr12	rs1689510	SARNP	interact
chr12	rs1689510	PAN2	interact
chr12	rs1689510	MYO1A	interact
chr12	rs167769	MYO1A	interact
chr12	rs7132277	GTF2H3	interact
chr12	rs1689510	COQ10A	interact
chr12	rs1689510	ERBB3	interact
chr12	rs1689510	IKZF4	interact
chr12	rs1689510	MYL6	interact
chr12	rs1689510	STAT2	interact
chr12	rs7132277	HIP1R	interact
chr12	rs1689510	ORMDL2	interact
chr12	rs1689510	SUOX	interact
chr12	rs1689510	DNAJC14	interact
chr12	rs1689510	RDH5	interact
chr12	rs625228	HNF1A	interact
chr12	rs11065987	NAA25	interact
chr12	rs653178	NAA25	interact
chr12	rs1689510	RPL41	interact
chr12	rs167769	INHBC	interact
chr12	rs7132277	MPHOSPH9	interact
chr12	rs1689510	ZC3H10	interact
chr12	rs1689510	SPRYD4	interact
chr12	rs11065987	HECTD4	interact
chr12	rs653178	HECTD4	interact
chr12	rs7132277	RSRC2	interact
chr12	rs11065987	SH2B3	interact
chr12	rs653178	SH2B3	interact
chr12	rs7132277	EIF2B1	interact
chr12	rs167769	NXPH4	interact
chr12	rs1689510	BLOC1S1	interact
chr12	rs1689510	CS	interact
chr12	rs1689510	GDF11	interact
chr12	rs3759129	DHH	interact
chr12	rs7132277	VPS37B	interact
chr12	rs2701184	SPPL3	interact
chr12	rs1689510	ANKRD52	interact
chr13	rs61960013	LACC1	overlaps
chr13	rs34270626	COG6	overlaps
chr13	rs61957178	KLF12	precede
chr13	rs7987173	TM9SF2	precede
chr13	rs981625	KLF12	precede
chr13	rs61957178	KLF5	follow
chr13	rs7987173	UBAC2	follow
chr13	rs981625	KLF5	follow
chr13	rs34270626	FOXO1	interact
chr13	rs7987173	DOCK9	interact
chr13	rs34270626	UFM1	interact
chr13	rs61960013	EPSTI1	interact
chr13	rs61960013	TSC22D1	interact
chr13	rs34270626	NHLRC3	interact
chr13	rs7987173	TM9SF2	interact
chr13	rs7987173	GPR183	interact
chr13	rs61960013	SERP2	interact
chr13	rs7987173	UBAC2	interact
chr13	rs34270626	PROSER1	interact
chr14	rs3751289	PRKCH	overlaps
chr14	rs10131197	RIN3	overlaps
chr14	rs10131290	RIN3	overlaps
chr14	rs1950897	RAD51B	overlaps
chr14	rs911263	RAD51B	overlaps
chr14	rs59457020	RCOR1	overlaps
chr14	rs34332679	INSM2	precede
chr14	rs2007960	INSM2	precede
chr14	rs4906259	TRAF3	precede
chr14	rs34332679	NFKBIA	follow
chr14	rs2007960	NFKBIA	follow
chr14	rs4906259	RCOR1	follow
chr14	rs2007960	PPP2R3C	interact
chr14	rs34332679	PPP2R3C	interact
chr14	rs1950897	ZFP36L1	interact
chr14	rs911263	ZFP36L1	interact
chr14	rs59457020	EIF5	interact
chr14	rs3751289	PRKCH	interact
chr14	rs3751289	SNAPC1	interact
chr14	rs2007960	EAPP	interact
chr14	rs34332679	EAPP	interact
chr14	rs3751289	HIF1A	interact
chr14	rs2007960	SNX6	interact
chr14	rs34332679	SNX6	interact
chr14	rs2007960	PRORP	interact
chr14	rs34332679	PRORP	interact
chr14	rs59457020	TRAF3	interact
chr14	rs4906259	TRAF3	interact
chr14	rs59457020	SETD3	interact
chr14	rs1950897	RAD51B	interact
chr14	rs911263	RAD51B	interact
chr14	rs2007960	PSMA6	interact
chr14	rs34332679	PSMA6	interact
chr14	rs2007960	FAM177A1	interact
chr14	rs34332679	FAM177A1	interact
chr14	rs59457020	CDC42BPB	interact
chr14	rs59457020	AMN	interact
chr14	rs2007960	CFL2	interact
chr14	rs34332679	CFL2	interact
chr14	rs59457020	CCNK	interact
chr14	rs2007960	SPTSSA	interact
chr14	rs34332679	SPTSSA	interact
chr14	rs59457020	ZNF839	interact
chr15	rs17293632	SMAD3	overlaps
chr15	rs56375023	SMAD3	overlaps
chr15	rs8029440	FES	overlaps
chr15	rs8029440	FURIN	overlaps
chr15	rs1655558	NUSAP1	overlaps
chr15	rs1942	NUSAP1	overlaps
chr15	rs1655558	NDUFAF1	overlaps
chr15	rs1942	NDUFAF1	overlaps
chr15	rs1655558	OIP5	overlaps
chr15	rs1942	OIP5	overlaps
chr15	rs4842921	ADAMTSL3	overlaps
chr15	rs11259930	ADAMTSL3	overlaps
chr15	rs1655558	ITPKA	overlaps
chr15	rs1942	ITPKA	overlaps
chr15	rs1655558	RTF1	overlaps
chr15	rs1942	RTF1	overlaps
chr15	rs11071559	RORA	overlaps
chr15	rs17293632	SMAD3	interact
chr15	rs56375023	SMAD3	interact
chr15	rs1655558	KNL1	interact
chr15	rs1942	KNL1	interact
chr15	rs1655558	VPS18	interact
chr15	rs1942	VPS18	interact
chr16	rs3024655	IL4R	overlaps
chr16	rs3024622	IL4R	overlaps
chr16	rs2066844	CYLD	overlaps
chr16	rs12935657	CLEC16A	overlaps
chr16	rs35441874	CLEC16A	overlaps
chr16	rs2066844	NOD2	overlaps
chr16	rs223819	CCL22	overlaps
chr16	rs11645975	TRAP1	overlaps
chr16	rs3024655	KDM8	interact
chr16	rs3024622	KDM8	interact
chr16	rs2066844	BRD7	interact
chr16	rs3024655	IL4R	interact
chr16	rs3024622	IL4R	interact
chr16	rs12935657	TNP2	interact
chr16	rs35441874	TNP2	interact
chr16	rs11645975	CREBBP	interact
chr16	rs2066844	NKD1	interact
chr16	rs12935657	RMI2	interact
chr16	rs35441874	RMI2	interact
chr16	rs2066844	CYLD	interact
chr16	rs2066844	ADCY7	interact
chr16	rs2066844	NOD2	interact
chr16	rs12935657	PRM3	interact
chr16	rs35441874	PRM3	interact
chr16	rs12935657	PRM2	interact
chr16	rs35441874	PRM2	interact
chr16	rs2066844	HEATR3	interact
chr16	rs12935657	SOCS1	interact
chr16	rs35441874	SOCS1	interact
chr16	rs3024655	IL21R	interact
chr16	rs3024622	IL21R	interact
chr16	rs2066844	TENT4B	interact
chr16	rs2066844	SNX20	interact
chr16	rs3024655	NSMCE1	interact
chr16	rs3024622	NSMCE1	interact
chr16	rs2066844	CNEP1R1	interact
chr17	rs111365807	FBF1	overlaps
chr17	rs2006141	ATP6V0A1	overlaps
chr17	rs2305479	ZPBP2	overlaps
chr17	rs72842819	SPEM3	overlaps
chr17	rs72842819	TMEM102	overlaps
chr17	rs111365807	MRPL38	overlaps
chr17	rs2305479	IKZF3	overlaps
chr17	rs111365807	WBP2	overlaps
chr17	rs2305479	GSDMB	overlaps
chr17	rs111365807	TRIM65	overlaps
chr17	rs72842819	ZBTB4	overlaps
chr17	rs2305479	ORMDL3	overlaps
chr17	rs111365807	TRIM47	overlaps
chr17	rs9909628	STAT5A	overlaps
chr17	rs1991401	DDX5	overlaps
chr17	rs72842819	FGF11	overlaps
chr17	rs4247364	MAP3K14	overlaps
chr17	rs7224548	MAP3K14	overlaps
chr17	rs2006141	NAGLU	overlaps
chr17	rs71368508	SMTNL2	overlaps
chr17	rs2006141	CAVIN1	overlaps
chr17	rs71368508	ALOX15	overlaps
chr17	rs111365807	UNC13D	overlaps
chr17	rs12952581	ZNF652	overlaps
chr17	rs17637472	ZNF652	overlaps
chr17	rs4247364	SPATA32	overlaps
chr17	rs7224548	SPATA32	overlaps
chr17	rs72833417	TBX21	overlaps
chr17	rs9909628	STAT5B	overlaps
chr17	rs72842819	CHRNB1	overlaps
chr17	rs1991401	POLG2	overlaps
chr17	rs72842819	SPEM2	overlaps
chr17	rs1991401	MILR1	overlaps
chr17	rs750065349	MYOCD	precede
chr17	rs5819355	MYOCD	precede
chr17	rs76848919	SOCS3	precede
chr17	rs750065349	MAP2K4	follow
chr17	rs5819355	MAP2K4	follow
chr17	rs76848919	TMEM235	follow
chr17	rs2305479	PGAP3	interact
chr17	rs2006141	ATP6V0A1	interact
chr17	rs1991401	FTSJ3	interact
chr17	rs72842819	ALOXE3	interact
chr17	rs2305479	ZPBP2	interact
chr17	rs72842819	DVL2	interact
chr17	rs111365807	PRPSAP1	interact
chr17	rs72842819	TMEM102	interact
chr17	rs72842819	TMEM95	interact
chr17	rs76848919	TMC6	interact
chr17	rs72842819	ELP5	interact
chr17	rs2305479	IKZF3	interact
chr17	rs71368508	SLC52A1	interact
chr17	rs72842819	CTDNEP1	interact
chr17	rs76848919	CYTH1	interact
chr17	rs71368508	SPNS3	interact
chr17	rs72842819	TP53	interact
chr17	rs72842819	ZBTB4	interact
chr17	rs2006141	NKIRAS2	interact
chr17	rs2305479	GRB7	interact
chr17	rs111365807	CDK3	interact
chr17	rs2305479	ORMDL3	interact
chr17	rs2305479	STARD3	interact
chr17	rs111365807	EXOC7	interact
chr17	rs2006141	KAT2A	interact
chr17	rs111365807	EVPL	interact
chr17	rs111365807	TRIM47	interact
chr17	rs1991401	SMARCD2	interact
chr17	rs12952581	PHB	interact
chr17	rs17637472	PHB	interact
chr17	rs72842819	TNFSF13	interact
chr17	rs9909628	STAT5A	interact
chr17	rs72842819	SHBG	interact
chr17	rs2305479	GSDMB	interact
chr17	rs111365807	TEN1	interact
chr17	rs2006141	RAB5C	interact
chr17	rs4247364	PLEKHM1	interact
chr17	rs7224548	PLEKHM1	interact
chr17	rs4247364	FMNL1	interact
chr17	rs7224548	FMNL1	interact
chr17	rs2006141	DNAJC7	interact
chr17	rs72842819	MPDU1	interact
chr17	rs2305479	PPP1R1B	interact
chr17	rs72842819	TNFSF12	interact
chr17	rs72842819	FGF11	interact
chr17	rs72842819	CLDN7	interact
chr17	rs72842819	GABARAP	interact
chr17	rs72842819	SENP3	interact
chr17	rs111365807	SPHK1	interact
chr17	rs72842819	TMEM107	interact
chr17	rs2006141	TTC25	interact
chr17	rs2305479	ERBB2	interact
chr17	rs71368508	MINK1	interact
chr17	rs72842819	CD68	interact
chr17	rs2305479	PSMD3	interact
chr17	rs4247364	MAP3K14	interact
chr17	rs7224548	MAP3K14	interact
chr17	rs72842819	KCTD11	interact
chr17	rs111365807	QRICH2	interact
chr17	rs9909628	CAVIN1	interact
chr17	rs2006141	CAVIN1	interact
chr17	rs2305479	TCAP	interact
chr17	rs72842819	NEURL4	interact
chr17	rs1991401	ICAM2	interact
chr17	rs71368508	ALOX15	interact
chr17	rs71368508	C17orf107	interact
chr17	rs2006141	GHDC	interact
chr17	rs1991401	PSMC5	interact
chr17	rs71368508	KIF1C	interact
chr17	rs2006141	HSPB9	interact
chr17	rs2006141	MLX	interact
chr17	rs72842819	PHF23	interact
chr17	rs2305479	PNMT	interact
chr17	rs1991401	PRR29	interact
chr17	rs72842819	EIF4A1	interact
chr17	rs2006141	COASY	interact
chr17	rs111365807	UBALD2	interact
chr17	rs72842819	GPS2	interact
chr17	rs72842819	SLC35G6	interact
chr17	rs2006141	ACLY	interact
chr17	rs2305479	MIEN1	interact
chr17	rs4247364	SPATA32	interact
chr17	rs7224548	SPATA32	interact
chr17	rs72842819	EIF5A	interact
chr17	rs2006141	CNP	interact
chr17	rs2305479	LRRC3C	interact
chr17	rs72842819	TNFSF12-TNFSF13	interact
chr17	rs2305479	NEUROD2	interact
chr17	rs2006141	ZNF385C	interact
chr17	rs9909628	STAT5B	interact
chr17	rs2006141	STAT5B	interact
chr17	rs72842819	POLR2A	interact
chr17	rs72842819	FXR2	interact
chr17	rs72842819	SOX15	interact
chr17	rs1991401	POLG2	interact
chr17	rs72842819	WRAP53	interact
chr17	rs71368508	CHRNE	interact
chr17	rs111365807	UBE2O	interact
chr17	rs72842819	ACAP1	interact
chr17	rs72842819	LOC100996842	interact
chr17	rs76848919	TMC8	interact
chr17	rs2006141	HCRT	interact
chr17	rs2006141	KCNH4	interact
chr17	rs2305479	GSDMA	interact
chr17	rs4247364	ARHGAP27	interact
chr17	rs7224548	ARHGAP27	interact
chr18	rs3730775	POLI	overlaps
chr18	rs11379197	POLI	overlaps
chr18	rs3826620	TNFRSF11A	overlaps
chr18	rs12453988	ELAC1	overlaps
chr18	rs12956924	SMAD7	overlaps
chr18	rs12964116	SERPINB7	overlaps
chr18	rs3730775	STARD6	overlaps
chr18	rs12453988	SMAD4	overlaps
chr18	rs12453988	POLI	interact
chr18	rs3730775	POLI	interact
chr18	rs12453988	MRO	interact
chr18	rs12453988	ELAC1	interact
chr18	rs3730775	ELAC1	interact
chr18	rs12453988	ME2	interact
chr18	rs12453988	C18orf54	interact
chr18	rs3730775	C18orf54	interact
chr18	rs11379197	C18orf54	interact
chr18	rs12453988	MBD2	interact
chr18	rs3730775	MBD2	interact
chr18	rs11379197	MBD2	interact
chr18	rs12453988	WDR7	interact
chr18	rs3730775	WDR7	interact
chr18	rs12453988	STARD6	interact
chr18	rs3730775	STARD6	interact
chr18	rs11379197	STARD6	interact
chr18	rs12453988	MEX3C	interact
chr18	rs3730775	MEX3C	interact
chr18	rs11379197	MEX3C	interact
chr19	rs8103278	FBXO46	overlaps
chr19	rs8103278	DMPK	overlaps
chr19	rs8103278	SYMPK	overlaps
chr19	rs10420217	SH3GL1	overlaps
chr19	rs8103278	RSPH6A	overlaps
chr19	rs10420217	UBXN6	overlaps
chr19	rs10853952	SBNO2	overlaps
chr19	rs8103278	DMWD	overlaps
chr19	rs8103278	FOXA3	overlaps
chr19	rs34006614	KLF2	overlaps
chr19	rs8103278	MEIOSIN	overlaps
chr19	rs10420217	MPND	overlaps
chr19	rs60139334	MYO9B	overlaps
chr19	rs10420217	CHAF1A	overlaps
chr19	rs11670020	FPR3	overlaps
chr19	rs117552144	GNA15	overlaps
chr19	rs8103278	SIX5	overlaps
chr19	rs755023315	CD70	precede
chr19	rs10416530	OR1M1	precede
chr19	rs117710327	CEBPA	precede
chr19	rs118013485	CEBPA	precede
chr19	rs73012738	OR1M1	precede
chr19	rs755023315	TNFSF9	follow
chr19	rs10416530	MUC16	follow
chr19	rs117710327	SLC7A10	follow
chr19	rs118013485	SLC7A10	follow
chr19	rs73012738	MUC16	follow
chr19	rs8103278	DMPK	interact
chr19	rs8103278	ERCC1	interact
chr19	rs11670020	ZNF229	interact
chr19	rs8103278	SYMPK	interact
chr19	rs8103278	HIF3A	interact
chr19	rs8103278	TRAPPC6A	interact
chr19	rs11670020	ZNF667	interact
chr19	rs8103278	PPP5C	interact
chr19	rs8103278	VRK3	interact
chr19	rs8103278	RTN2	interact
chr19	rs8103278	RSPH6A	interact
chr19	rs8103278	FOSB	interact
chr19	rs8103278	VASP	interact
chr19	rs10420217	UBXN6	interact
chr19	rs8103278	POLR1G	interact
chr19	rs11670020	PEG3	interact
chr19	rs11670020	ZIM2	interact
chr19	rs8103278	DMWD	interact
chr19	rs8103278	PPM1N	interact
chr19	rs10420217	HDGFL2	interact
chr19	rs8103278	MEIOSIN	interact
chr19	rs10853952	ATP5F1D	interact
chr19	rs11670020	DPRX	interact
chr19	rs8103278	PPP1R13L	interact
chr19	rs8103278	ZNF473	interact
chr19	rs8103278	BLOC1S3	interact
chr19	rs10853952	CBARP	interact
chr19	rs8103278	IRF2BP1	interact
chr19	rs11670020	USP29	interact
chr19	rs11670020	ZIM3	interact
chr19	rs8103278	DACT3	interact
chr19	rs10853952	MIDN	interact
chr19	rs8103278	SIX5	interact
chr2	rs2595389	ITGAV	overlaps
chr2	rs13405741	ACOXL	overlaps
chr2	rs6741949	DPP4	overlaps
chr2	rs10197862	IL1RL1	overlaps
chr2	rs3771180	IL1RL1	overlaps
chr2	rs7425446	KYNU	overlaps
chr2	rs10197862	IL18R1	overlaps
chr2	rs3771180	IL18R1	overlaps
chr2	rs13405741	BCL2L11	overlaps
chr2	rs2164068	PLCL1	overlaps
chr2	rs34290285	D2HGDH	overlaps
chr2	rs2164068	BOLL	overlaps
chr2	rs7423358	DAW1	overlaps
chr2	rs13383994	AP1S3	overlaps
chr2	rs10197862	IL18RAP	overlaps
chr2	rs3771180	IL18RAP	overlaps
chr2	rs17009315	LBH	overlaps
chr2	rs72787718	LBH	overlaps
chr2	rs2164068	MARS2	overlaps
chr2	rs10197862	SLC9A4	overlaps
chr2	rs3771180	SLC9A4	overlaps
chr2	rs10178845	ID2	precede
chr2	rs138308793	ANAPC1	precede
chr2	rs35548551	CYP26B1	precede
chr2	rs35668054	CYP26B1	precede
chr2	rs68110799	PAPOLG	precede
chr2	rs891058	ID2	precede
chr2	rs10178845	RNF144A	follow
chr2	rs138308793	BCL2L11	follow
chr2	rs35548551	DYSF	follow
chr2	rs35668054	DYSF	follow
chr2	rs68110799	BCL11A	follow
chr2	rs891058	RNF144A	follow
chr2	rs10197862	MAP4K4	interact
chr2	rs3771180	MAP4K4	interact
chr2	rs68110799	PUS10	interact
chr2	rs2164068	HECW2	interact
chr2	rs13405741	ACOXL	interact
chr2	rs138308793	ACOXL	interact
chr2	rs10197862	IL1R2	interact
chr2	rs3771180	IL1R2	interact
chr2	rs2164068	PMS1	interact
chr2	rs10197862	OR1G1	interact
chr2	rs3771180	OR1G1	interact
chr2	rs2164068	SF3B1	interact
chr2	rs10197862	IL1RL2	interact
chr2	rs3771180	IL1RL2	interact
chr2	rs7423358	DNER	interact
chr2	rs10197862	IL1R1	interact
chr2	rs3771180	IL1R1	interact
chr2	rs10197862	IL1RL1	interact
chr2	rs3771180	IL1RL1	interact
chr2	rs2164068	HSPE1-MOB4	interact
chr2	rs68110799	PEX13	interact
chr2	rs2164068	ANKRD44	interact
chr2	rs7423358	AGFG1	interact
chr2	rs2164068	SATB2	interact
chr2	rs13405741	BCL2L11	interact
chr2	rs138308793	BCL2L11	interact
chr2	rs2164068	MOB4	interact
chr2	rs2164068	PLCL1	interact
chr2	rs7425446	ARHGAP15	interact
chr2	rs7423358	PID1	interact
chr2	rs2164068	BOLL	interact
chr2	rs10197862	SLC9A2	interact
chr2	rs3771180	SLC9A2	interact
chr2	rs2595389	ZC3H15	interact
chr2	rs10197862	RNF149	interact
chr2	rs3771180	RNF149	interact
chr2	rs10197862	CREG2	interact
chr2	rs3771180	CREG2	interact
chr2	rs34290285	MAB21L4	interact
chr2	rs10197862	IL18RAP	interact
chr2	rs3771180	IL18RAP	interact
chr2	rs17009315	LBH	interact
chr2	rs72787718	LBH	interact
chr2	rs13383994	RHBDD1	interact
chr2	rs2164068	RFTN2	interact
chr20	rs6126249	NFATC2	overlaps
chr20	rs6011033	ARFRP1	overlaps
chr20	rs8125525	EYA2	overlaps
chr20	rs6011033	LIME1	overlaps
chr20	rs6011033	RTEL1	overlaps
chr20	rs6011033	ZGPAT	overlaps
chr20	rs6011033	TNFRSF6B	overlaps
chr20	rs6011033	STMN3	overlaps
chr20	rs6011033	SLC2A4RG	overlaps
chr20	rs1555926	ZNF217	overlaps
chr20	rs2766667	ZNF217	precede
chr20	rs2766667	TSHZ2	follow
chr20	rs6011033	PTK6	interact
chr20	rs6011033	UCKL1	interact
chr20	rs6011033	TPD52L2	interact
chr20	rs6011033	FNDC11	interact
chr20	rs6011033	LIME1	interact
chr20	rs1555926	ZFP64	interact
chr20	rs2766667	BCAS1	interact
chr20	rs1555926	BCAS1	interact
chr20	rs6011033	DNAJC5	interact
chr20	rs6011033	PRPF6	interact
chr20	rs6011033	ZGPAT	interact
chr20	rs6011033	ABHD16B	interact
chr20	rs6011033	SAMD10	interact
chr20	rs1555926	PFDN4	interact
chr20	rs6011033	SLC2A4RG	interact
chr20	rs6011033	ZNF512B	interact
chr20	rs6011033	SRMS	interact
chr21	rs11088309	RUNX1	overlaps
chr21	rs2242900	RUNX1	overlaps
chr21	rs12626388	UBASH3A	overlaps
chr21	rs1736147	USP25	precede
chr21	rs1736147	NRIP1	follow
chr21	rs1736147	NRIP1	interact
chr22	rs11331024	TOB2	overlaps
chr22	rs202636	TOB2	overlaps
chr22	rs11331024	XRCC6	overlaps
chr22	rs202636	XRCC6	overlaps
chr22	rs11331024	MEI1	overlaps
chr22	rs202636	MEI1	overlaps
chr22	rs11331024	POLR3H	overlaps
chr22	rs202636	POLR3H	overlaps
chr22	rs11331024	SNU13	overlaps
chr22	rs202636	SNU13	overlaps
chr22	rs11331024	PMM1	overlaps
chr22	rs202636	PMM1	overlaps
chr22	rs228953	IL2RB	overlaps
chr22	rs11331024	TEF	overlaps
chr22	rs202636	TEF	overlaps
chr22	rs11331024	CSDC2	overlaps
chr22	rs202636	CSDC2	overlaps
chr22	rs11331024	DESI1	overlaps
chr22	rs202636	DESI1	overlaps
chr22	rs11331024	ZC3H7B	overlaps
chr22	rs202636	ZC3H7B	overlaps
chr22	rs760517	NCF4	overlaps
chr22	rs11331024	ACO2	overlaps
chr22	rs202636	ACO2	overlaps
chr22	rs201267172	ACO2	overlaps
chr22	rs11331024	PHF5A	overlaps
chr22	rs202636	PHF5A	overlaps
chr22	rs11331024	CCDC134	overlaps
chr22	rs202636	CCDC134	overlaps
chr22	rs11331024	PHETA2	interact
chr22	rs202636	PHETA2	interact
chr22	rs760517	TST	interact
chr22	rs11331024	XRCC6	interact
chr22	rs202636	XRCC6	interact
chr22	rs11331024	SEPTIN3	interact
chr22	rs202636	SEPTIN3	interact
chr22	rs11331024	MEI1	interact
chr22	rs202636	MEI1	interact
chr22	rs11331024	POLR3H	interact
chr22	rs202636	POLR3H	interact
chr22	rs11331024	ST13	interact
chr22	rs202636	ST13	interact
chr22	rs228953	SSTR3	interact
chr22	rs760517	MPST	interact
chr22	rs11331024	NFAM1	interact
chr22	rs202636	NFAM1	interact
chr22	rs11331024	XPNPEP3	interact
chr22	rs202636	XPNPEP3	interact
chr22	rs11331024	SHISA8	interact
chr22	rs202636	SHISA8	interact
chr22	rs11331024	CENPM	interact
chr22	rs202636	CENPM	interact
chr22	rs11331024	DESI1	interact
chr22	rs202636	DESI1	interact
chr22	rs11331024	NDUFA6	interact
chr22	rs202636	NDUFA6	interact
chr22	rs11331024	SREBF2	interact
chr22	rs202636	SREBF2	interact
chr22	rs11331024	TNFRSF13C	interact
chr22	rs202636	TNFRSF13C	interact
chr22	rs11331024	ACO2	interact
chr22	rs202636	ACO2	interact
chr22	rs11331024	DNAJB7	interact
chr22	rs202636	DNAJB7	interact
chr22	rs11331024	SMDT1	interact
chr22	rs202636	SMDT1	interact
chr22	rs11331024	CCDC134	interact
chr22	rs202636	CCDC134	interact
chr3	rs13099273	LPP	overlaps
chr3	rs73078636	DCAF1	overlaps
chr3	rs13077048	ZBTB38	overlaps
chr3	rs35570272	GLB1	overlaps
chr3	rs17485347	MECOM	overlaps
chr3	rs7622814	CD200R1	overlaps
chr3	rs7626218	TBL1XR1	overlaps
chr3	rs13101202	RAF1	overlaps
chr3	rs2811518	EEFSEC	overlaps
chr3	rs2811525	EEFSEC	overlaps
chr3	rs55749605	SENP7	overlaps
chr3	rs9813229	ARHGEF3	overlaps
chr3	rs9877891	POGLUT1	overlaps
chr3	rs2811518	RUVBL1	overlaps
chr3	rs2811525	RUVBL1	overlaps
chr3	rs55749605	PCNP	overlaps
chr3	rs9877891	TIMMDC1	overlaps
chr3	rs13101202	MKRN2	overlaps
chr3	rs73078636	MANF	overlaps
chr3	rs7372960	FOXP1	overlaps
chr3	rs55749605	TRMT10C	overlaps
chr3	rs2014490	PLCL2	overlaps
chr3	rs2036226	UBE2E2	overlaps
chr3	rs55749605	IMPG2	overlaps
chr3	rs9877891	CD80	overlaps
chr3	rs9877891	TMEM39A	overlaps
chr3	rs73078636	RBM15B	overlaps
chr3	rs2811518	SEC61A1	overlaps
chr3	rs2811525	SEC61A1	overlaps
chr3	rs73072483	DOCK3	overlaps
chr3	rs73078636	DOCK3	overlaps
chr3	rs7636495	NRROS	overlaps
chr3	rs1684466	NRROS	precede
chr3	rs61192126	RYBP	precede
chr3	rs1684466	FBXO45	follow
chr3	rs61192126	PROK2	follow
chr3	rs2811518	HACD2	interact
chr3	rs2811525	HACD2	interact
chr3	rs9877891	CEP63	interact
chr3	rs55749605	NXPE3	interact
chr3	rs9877891	GFM1	interact
chr3	rs73078636	TMEM115	interact
chr3	rs73078636	HEMK1	interact
chr3	rs13077048	RASA2	interact
chr3	rs73072483	CISH	interact
chr3	rs73078636	CISH	interact
chr3	rs73078636	NPRL2	interact
chr3	rs2811518	TMCC1	interact
chr3	rs2811525	TMCC1	interact
chr3	rs7622814	SLC35A5	interact
chr3	rs2811518	ABCF3	interact
chr3	rs2811525	ABCF3	interact
chr3	rs55749605	TFG	interact
chr3	rs55749605	RPL24	interact
chr3	rs2811518	TPRA1	interact
chr3	rs2811525	TPRA1	interact
chr3	rs55749605	RIOX2	interact
chr3	rs9877891	SERPINI1	interact
chr3	rs9877891	NDUFB5	interact
chr3	rs9877891	NDUFB4	interact
chr3	rs9877891	LRRC58	interact
chr3	rs2811518	EEFSEC	interact
chr3	rs2811525	EEFSEC	interact
chr3	rs9813229	CCDC66	interact
chr3	rs73078636	CACNA2D2	interact
chr3	rs73078636	CYB561D2	interact
chr3	rs9877891	MSL2	interact
chr3	rs55749605	SENP7	interact
chr3	rs55749605	CLDND1	interact
chr3	rs9877891	CLDND1	interact
chr3	rs9877891	B4GALT4	interact
chr3	rs73072483	MAPKAPK3	interact
chr3	rs73078636	MAPKAPK3	interact
chr3	rs73078636	ZMYND10	interact
chr3	rs2811518	UROC1	interact
chr3	rs2811525	UROC1	interact
chr3	rs9877891	POGLUT1	interact
chr3	rs2811518	CHCHD6	interact
chr3	rs2811525	CHCHD6	interact
chr3	rs2811518	RUVBL1	interact
chr3	rs2811525	RUVBL1	interact
chr3	rs9877891	U2SURP	interact
chr3	rs55749605	PCNP	interact
chr3	rs9877891	TIMMDC1	interact
chr3	rs2811518	EIF4G1	interact
chr3	rs2811525	EIF4G1	interact
chr3	rs73078636	TUSC2	interact
chr3	rs9877891	NR1I2	interact
chr3	rs55749605	ZBTB11	interact
chr3	rs9877891	PIK3CA	interact
chr3	rs2811518	IFT122	interact
chr3	rs2811525	IFT122	interact
chr3	rs2811518	AP2M1	interact
chr3	rs2811525	AP2M1	interact
chr3	rs2811518	MBD4	interact
chr3	rs2811525	MBD4	interact
chr3	rs73072483	MANF	interact
chr3	rs9877891	ANAPC13	interact
chr3	rs2036226	NR1D2	interact
chr3	rs2811518	HMCES	interact
chr3	rs2811525	HMCES	interact
chr3	rs2811518	MCM2	interact
chr3	rs2811525	MCM2	interact
chr3	rs9877891	IGSF11	interact
chr3	rs2036226	UBE2E1	interact
chr3	rs2014490	KAT2B	interact
chr3	rs73078636	C3orf18	interact
chr3	rs73078636	ALAS1	interact
chr3	rs55749605	TRMT10C	interact
chr3	rs13077048	ATP1B3	interact
chr3	rs73078636	RASSF1	interact
chr3	rs55749605	DHFR2	interact
chr3	rs9877891	DHFR2	interact
chr3	rs2036226	UBE2E2	interact
chr3	rs9877891	PDCD10	interact
chr3	rs2811518	ZXDC	interact
chr3	rs2811525	ZXDC	interact
chr3	rs13077048	ZBTB38	interact
chr3	rs55749605	TOMM70	interact
chr3	rs9877891	GSK3B	interact
chr3	rs7622814	ATG3	interact
chr3	rs2811518	EFCAB12	interact
chr3	rs2811525	EFCAB12	interact
chr3	rs1684466	PAK2	interact
chr3	rs13099273	BCL6	interact
chr3	rs13101202	CCDC174	interact
chr3	rs73078636	CCDC174	interact
chr3	rs2811518	CCDC174	interact
chr3	rs2811525	CCDC174	interact
chr3	rs2811518	PODXL2	interact
chr3	rs2811525	PODXL2	interact
chr3	rs55749605	LNP1	interact
chr3	rs9877891	WDR5B	interact
chr3	rs55749605	NSUN3	interact
chr3	rs9877891	NSUN3	interact
chr3	rs9877891	ARHGAP31	interact
chr3	rs2811518	GATA2	interact
chr3	rs2811525	GATA2	interact
chr3	rs2811518	ABTB1	interact
chr3	rs2811525	ABTB1	interact
chr3	rs73072483	RBM15B	interact
chr3	rs2036226	NKIRAS1	interact
chr3	rs9877891	MRPL47	interact
chr3	rs73078636	DOCK3	interact
chr3	rs73072483	DOCK3	interact
chr3	rs9877891	TEX55	interact
chr3	rs2811518	DNAJB8	interact
chr3	rs2811525	DNAJB8	interact
chr3	rs55749605	CD47	interact
chr4	rs5743618	TLR10	overlaps
chr4	rs17454584	ADAD1	overlaps
chr4	rs4145717	ADAD1	overlaps
chr4	rs17454584	IL2	overlaps
chr4	rs4145717	IL2	overlaps
chr4	rs17454584	KIAA1109	overlaps
chr4	rs4145717	KIAA1109	overlaps
chr4	rs5743618	TLR1	overlaps
chr4	rs6842889	HHIP	precede
chr4	rs6842889	GYPA	follow
chr4	rs17454584	SPATA5	interact
chr4	rs4145717	SPATA5	interact
chr4	rs17454584	BBS12	interact
chr4	rs4145717	BBS12	interact
chr4	rs17454584	IL21	interact
chr4	rs4145717	IL21	interact
chr4	rs17454584	NUDT6	interact
chr4	rs4145717	NUDT6	interact
chr4	rs5743618	TBC1D1	interact
chr4	rs17454584	CCNA2	interact
chr4	rs4145717	CCNA2	interact
chr4	rs17454584	TNIP3	interact
chr4	rs17454584	TRPC3	interact
chr4	rs4145717	TRPC3	interact
chr4	rs5743618	WDR19	interact
chr4	rs17454584	SEC24D	interact
chr4	rs5743618	PTTG2	interact
chr4	rs17454584	IL2	interact
chr4	rs4145717	IL2	interact
chr4	rs5743618	PGM2	interact
chr4	rs17454584	BBS7	interact
chr4	rs4145717	BBS7	interact
chr5	rs11950815	CDC42SE2	overlaps
chr5	rs848	IL13	overlaps
chr5	rs11950815	CSF2	overlaps
chr5	rs7717955	CAPSL	overlaps
chr5	rs16903574	OTULINL	overlaps
chr5	rs11746314	NIPAL4	overlaps
chr5	rs7717955	IL7R	overlaps
chr5	rs12697352	IL7R	overlaps
chr5	rs7717955	SPEF2	overlaps
chr5	rs12697352	SPEF2	overlaps
chr5	rs11950815	ACSL6	overlaps
chr5	rs56297224	SLC34A1	overlaps
chr5	rs11746314	FNDC9	overlaps
chr5	rs11950815	FNIP1	overlaps
chr5	rs3813308	TNFAIP8	overlaps
chr5	rs11950815	MEIKIN	overlaps
chr5	rs11746314	CYFIP2	overlaps
chr5	rs11950815	RAPGEF6	overlaps
chr5	rs11950815	IL3	overlaps
chr5	rs11746314	ADAM19	overlaps
chr5	rs10875596	NDFIP1	overlaps
chr5	rs249681	NDFIP1	overlaps
chr5	rs16903574	OTULIN	overlaps
chr5	rs7717955	UGT3A1	overlaps
chr5	rs796632525	OTULIN	precede
chr5	rs10040192	ZNF366	precede
chr5	rs1837253	TSLP	precede
chr5	rs4921290	ATP10B	precede
chr5	rs61665417	ATP10B	precede
chr5	rs62379371	TCF7	precede
chr5	rs796632525	OTULINL	follow
chr5	rs10040192	PTCD2	follow
chr5	rs1837253	SLC25A46	follow
chr5	rs4921290	PTTG1	follow
chr5	rs61665417	PTTG1	follow
chr5	rs62379371	VDAC1	follow
chr5	rs11746314	CNOT8	interact
chr5	rs10875596	FGF1	interact
chr5	rs249681	FGF1	interact
chr5	rs11746314	ITK	interact
chr5	rs11950815	CSF2	interact
chr5	rs61665417	CCNG1	interact
chr5	rs4921290	CCNG1	interact
chr5	rs16903574	OTULINL	interact
chr5	rs796632525	OTULINL	interact
chr5	rs11746314	RNF145	interact
chr5	rs3813308	DMXL1	interact
chr5	rs11950815	LYRM7	interact
chr5	rs56297224	PDLIM7	interact
chr5	rs7717955	DNAJC21	interact
chr5	rs12697352	DNAJC21	interact
chr5	rs16903574	ATPSCKMT	interact
chr5	rs56297224	DOK3	interact
chr5	rs7717955	SPEF2	interact
chr5	rs12697352	SPEF2	interact
chr5	rs10875596	FCHSD1	interact
chr5	rs249681	FCHSD1	interact
chr5	rs11950815	ACSL6	interact
chr5	rs11746314	FNDC9	interact
chr5	rs56297224	DDX41	interact
chr5	rs10875596	RNF14	interact
chr5	rs249681	RNF14	interact
chr5	rs7717955	AGXT2	interact
chr5	rs7717955	PRLR	interact
chr5	rs16903574	MARCHF6	interact
chr5	rs61665417	MAT2B	interact
chr5	rs4921290	MAT2B	interact
chr5	rs16903574	CCT5	interact
chr5	rs10875596	DELE1	interact
chr5	rs249681	DELE1	interact
chr5	rs61665417	NUDCD2	interact
chr5	rs4921290	NUDCD2	interact
chr5	rs11950815	FNIP1	interact
chr5	rs11950815	SLC22A5	interact
chr5	rs3813308	TNFAIP8	interact
chr5	rs16903574	ROPN1L	interact
chr5	rs16903574	RETREG1	interact
chr5	rs10875596	ARAP3	interact
chr5	rs249681	ARAP3	interact
chr5	rs3813308	DTWD2	interact
chr5	rs16903574	ANKH	interact
chr5	rs10875596	ARHGAP26	interact
chr5	rs249681	ARHGAP26	interact
chr5	rs11950815	MEIKIN	interact
chr5	rs56297224	PRR7	interact
chr5	rs11746314	CYFIP2	interact
chr5	rs11746314	MED7	interact
chr5	rs61665417	HMMR	interact
chr5	rs4921290	HMMR	interact
chr5	rs11746314	FAXDC2	interact
chr5	rs11950815	RAPGEF6	interact
chr5	rs10875596	GNPDA1	interact
chr5	rs249681	GNPDA1	interact
chr5	rs11746314	MRPL22	interact
chr5	rs11950815	HINT1	interact
chr5	rs11950815	IL3	interact
chr5	rs10875596	SPRY4	interact
chr5	rs249681	SPRY4	interact
chr5	rs11746314	ADAM19	interact
chr5	rs11746314	FAM71B	interact
chr5	rs7717955	RAD1	interact
chr5	rs12697352	RAD1	interact
chr5	rs11746314	GEMIN5	interact
chr5	rs7717955	BRIX1	interact
chr5	rs12697352	BRIX1	interact
chr5	rs16903574	DAP	interact
chr5	rs16903574	ZNF622	interact
chr5	rs10875596	NDFIP1	interact
chr5	rs249681	NDFIP1	interact
chr5	rs10875596	PCDH12	interact
chr5	rs249681	PCDH12	interact
chr5	rs16903574	OTULIN	interact
chr5	rs16903574	TRIO	interact
chr5	rs11746314	UBLCP1	interact
chr6	rs766406	H4C8	overlaps
chr6	rs766406	H3C8	overlaps
chr6	rs766406	H2BC10	overlaps
chr6	rs2614266	AHI1	overlaps
chr6	rs4526212	AHI1	overlaps
chr6	rs9372120	ATG5	overlaps
chr6	rs4599658	SCAF8	overlaps
chr6	rs813915	PTPRK	overlaps
chr6	rs41285280	PTPRK	overlaps
chr6	rs9272346	HLA-DQB1	overlaps
chr6	rs9394288	DEF6	overlaps
chr6	rs9348970	DEF6	overlaps
chr6	rs3777755	HIVEP1	overlaps
chr6	rs431362	ZC3H12D	overlaps
chr6	rs13190880	HIVEP2	overlaps
chr6	rs11759732	SESN1	overlaps
chr6	rs1504215	BACH2	overlaps
chr6	rs11759732	ARMC2	overlaps
chr6	rs9394288	SCUBE3	overlaps
chr6	rs9348970	SCUBE3	overlaps
chr6	rs9394288	ZNF76	overlaps
chr6	rs9348970	ZNF76	overlaps
chr6	rs9272346	HLA-DQA1	overlaps
chr6	rs28383454	HLA-DQA1	overlaps
chr6	rs411919	RING1	overlaps
chr6	rs11759732	CEP57L1	overlaps
chr6	rs6901830	COL11A2	precede
chr6	rs12196306	DUSP22	precede
chr6	rs1233578	TRIM27	precede
chr6	rs13203384	ID4	precede
chr6	rs17264332	TNFAIP3	precede
chr6	rs6927172	TNFAIP3	precede
chr6	rs952579	PRL	precede
chr6	rs6901830	HLA-DPB1	follow
chr6	rs12196306	NA	follow
chr6	rs1233578	ZBED9	follow
chr6	rs13203384	RNF144B	follow
chr6	rs17264332	OLIG3	follow
chr6	rs6927172	OLIG3	follow
chr6	rs952579	SOX4	follow
chr6	rs9372120	KPNA5	interact
chr6	rs9372120	SNX14	interact
chr6	rs9272346	HLA-DRA	interact
chr6	rs2614266	ALDH8A1	interact
chr6	rs766406	H4C7	interact
chr6	rs766406	H4C13	interact
chr6	rs766406	H4C5	interact
chr6	rs766406	H4C2	interact
chr6	rs766406	H4C8	interact
chr6	rs766406	H4C3	interact
chr6	rs766406	H4C12	interact
chr6	rs766406	H4C6	interact
chr6	rs766406	H4C4	interact
chr6	rs766406	H4C1	interact
chr6	rs766406	H3C2	interact
chr6	rs766406	H3C10	interact
chr6	rs766406	H3C12	interact
chr6	rs766406	H3C8	interact
chr6	rs766406	H3C11	interact
chr6	rs766406	H3C6	interact
chr6	rs766406	H3C3	interact
chr6	rs766406	H3C4	interact
chr6	rs766406	H3C1	interact
chr6	rs766406	H2BC21	interact
chr6	rs766406	H2BC17	interact
chr6	rs766406	H2BC4	interact
chr6	rs766406	H2BC10	interact
chr6	rs766406	H2BC9	interact
chr6	rs766406	H2BC6	interact
chr6	rs766406	H2BC7	interact
chr6	rs766406	H2BC14	interact
chr6	rs766406	H2BC15	interact
chr6	rs766406	H2BC13	interact
chr6	rs766406	H2BC8	interact
chr6	rs766406	H2AC20	interact
chr6	rs766406	H2AC18	interact
chr6	rs766406	H2AC17	interact
chr6	rs766406	H2AC4	interact
chr6	rs9372120	HACE1	interact
chr6	rs9372120	RTN4IP1	interact
chr6	rs4599658	SCAF8	interact
chr6	rs813915	PTPRK	interact
chr6	rs9372120	MTRES1	interact
chr6	rs12196306	IRF4	interact
chr6	rs11759732	CD164	interact
chr6	rs9394288	LHFPL5	interact
chr6	rs9348970	LHFPL5	interact
chr6	rs9394288	ARMC12	interact
chr6	rs9348970	ARMC12	interact
chr6	rs17264332	TNFAIP3	interact
chr6	rs6927172	TNFAIP3	interact
chr6	rs766406	BTN2A1	interact
chr6	rs1233578	POM121L2	interact
chr6	rs766406	BTN3A2	interact
chr6	rs766406	H4C11	interact
chr6	rs766406	HFE	interact
chr6	rs766406	H2AC12	interact
chr6	rs4526212	MTFR2	interact
chr6	rs4526212	BCLAF1	interact
chr6	rs9372120	TBP	interact
chr6	rs11759732	FOXO3	interact
chr6	rs17264332	IL22RA2	interact
chr6	rs6927172	IL22RA2	interact
chr6	rs9394288	FKBP5	interact
chr6	rs9348970	FKBP5	interact
chr6	rs766406	H2BC12	interact
chr6	rs766406	H1-1	interact
chr6	rs766406	H1-6	interact
chr6	rs766406	H1-5	interact
chr6	rs766406	H1-4	interact
chr6	rs766406	H1-3	interact
chr6	rs766406	H1-2	interact
chr6	rs17264332	IFNGR1	interact
chr6	rs6927172	IFNGR1	interact
chr6	rs13190880	HIVEP2	interact
chr6	rs9394288	CLPSL1	interact
chr6	rs9348970	CLPSL1	interact
chr6	rs9372120	SESN1	interact
chr6	rs766406	H4C9	interact
chr6	rs9272346	HLA-DOA	interact
chr6	rs411919	HLA-DOA	interact
chr6	rs9272346	HLA-DMA	interact
chr6	rs9372120	QRSL1	interact
chr6	rs766406	H3C7	interact
chr6	rs9372120	PRDM1	interact
chr6	rs766406	H2BC5	interact
chr6	rs1504215	BACH2	interact
chr6	rs9394288	RPL10A	interact
chr6	rs9348970	RPL10A	interact
chr6	rs766406	TRIM27	interact
chr6	rs766406	ABT1	interact
chr6	rs9394288	TULP1	interact
chr6	rs9348970	TULP1	interact
chr6	rs9372120	PREP	interact
chr6	rs11759732	ARMC2	interact
chr6	rs9394288	CLPSL2	interact
chr6	rs9348970	CLPSL2	interact
chr6	rs766406	H2AC6	interact
chr6	rs766406	H2AC16	interact
chr6	rs766406	H2AC15	interact
chr6	rs766406	H2AC13	interact
chr6	rs766406	BTN1A1	interact
chr6	rs766406	HMGN4	interact
chr6	rs431362	TAB2	interact
chr6	rs766406	H2AC19	interact
chr6	rs9372120	PSMB1	interact
chr6	rs9394288	TEAD3	interact
chr6	rs9348970	TEAD3	interact
chr6	rs1504215	MDN1	interact
chr6	rs9394288	FANCE	interact
chr6	rs9348970	FANCE	interact
chr6	rs766406	H2AC14	interact
chr6	rs766406	H2AC7	interact
chr6	rs766406	H2AC11	interact
chr6	rs766406	H2BC11	interact
chr6	rs766406	H2BC3	interact
chr6	rs766406	H2AC8	interact
chr6	rs766406	H2AC21	interact
chr6	rs431362	PPIL4	interact
chr6	rs431362	UST	interact
chr6	rs9372120	CEP57L1	interact
chr7	rs2190097	GSAP	overlaps
chr7	rs67435998	GSAP	overlaps
chr7	rs370802342	GSAP	overlaps
chr7	rs9886239	IKZF1	overlaps
chr7	rs1800797	IL6	overlaps
chr7	rs917117	JAZF1	overlaps
chr7	rs10244416	ABCB5	precede
chr7	rs73033536	SDK1	precede
chr7	rs73033560	SDK1	precede
chr7	rs7802450	ABCB5	precede
chr7	rs10244416	ITGB8	follow
chr7	rs73033536	CARD11	follow
chr7	rs73033560	CARD11	follow
chr7	rs7802450	ITGB8	follow
chr7	rs2190097	PHTF2	interact
chr7	rs67435998	PHTF2	interact
chr7	rs370802342	PHTF2	interact
chr7	rs917117	CYCS	interact
chr7	rs917117	SEC61G	interact
chr7	rs2190097	PTPN12	interact
chr7	rs67435998	PTPN12	interact
chr7	rs370802342	PTPN12	interact
chr7	rs917117	UPP1	interact
chr7	rs9886239	UPP1	interact
chr7	rs917117	TAX1BP1	interact
chr7	rs9886239	IKZF1	interact
chr7	rs917117	NFE2L3	interact
chr7	rs917117	HUS1	interact
chr7	rs9886239	HUS1	interact
chr7	rs2190097	TMEM60	interact
chr7	rs67435998	TMEM60	interact
chr7	rs370802342	TMEM60	interact
chr7	rs9886239	SPATA48	interact
chr7	rs1800797	KLHL7	interact
chr7	rs917117	HOXA13	interact
chr7	rs917117	MALSU1	interact
chr7	rs917117	MTURN	interact
chr7	rs2190097	RSBN1L	interact
chr7	rs67435998	RSBN1L	interact
chr7	rs370802342	RSBN1L	interact
chr7	rs73033560	CARD11	interact
chr8	rs34173062	SHARPIN	overlaps
chr8	rs13277355	GSDMC	precede
chr8	rs4739738	ZBTB10	precede
chr8	rs7014953	PRAG1	precede
chr8	rs13277355	MYC	follow
chr8	rs4739738	TPD52	follow
chr8	rs7014953	DEFB109B	follow
chr8	rs7014953	MFHAS1	interact
chr8	rs7014953	PRAG1	interact
chr8	rs4739738	PAG1	interact
chr8	rs7014953	ERI1	interact
chr8	rs4739738	ZBTB10	interact
chr8	rs7014953	CLDN23	interact
chr9	rs11539209	SET	overlaps
chr9	rs1930781	TRAF1	overlaps
chr9	rs2159778	TRAF1	overlaps
chr9	rs10986291	NEK6	overlaps
chr9	rs10986311	NEK6	overlaps
chr9	rs11539209	PKN3	overlaps
chr9	rs11539209	ZDHHC12	overlaps
chr9	rs11539209	ZER1	overlaps
chr9	rs10986311	PSMB7	overlaps
chr9	rs1537504	COL15A1	overlaps
chr9	rs1930781	PHF19	overlaps
chr9	rs2159778	PHF19	overlaps
chr9	rs11539209	TBC1D13	overlaps
chr9	rs1930781	C5	overlaps
chr9	rs2159778	C5	overlaps
chr9	rs1834762298	ABO	overlaps
chr9	rs782134971	ABO	overlaps
chr9	rs200491113	ALG2	precede
chr9	rs34187268	TNFSF15	precede
chr9	rs274945	ELAVL2	precede
chr9	rs4978607	TNFSF15	precede
chr9	rs992969	IL33	precede
chr9	rs200491113	TGFBR1	follow
chr9	rs34187268	TEX48	follow
chr9	rs274945	DMRTA1	follow
chr9	rs4978607	TEX48	follow
chr9	rs992969	RANBP6	follow
chr9	rs10986311	DENND1A	interact
chr9	rs11539209	PHYHD1	interact
chr9	rs11539209	KYAT1	interact
chr9	rs200491113	MSANTD3	interact
chr9	rs1930781	PSMD5	interact
chr9	rs2159778	PSMD5	interact
chr9	rs1930781	FBXW2	interact
chr9	rs2159778	FBXW2	interact
chr9	rs4978607	TNFSF8	interact
chr9	rs34187268	TNFSF8	interact
chr9	rs1930781	TRAF1	interact
chr9	rs2159778	TRAF1	interact
chr9	rs200491113	MSANTD3-TMEFF1	interact
chr9	rs1930781	PHF19	interact
chr9	rs2159778	PHF19	interact
chr9	rs11539209	SPOUT1	interact
chr9	rs1930781	C5	interact
chr9	rs2159778	C5	interact
chr9	rs1930781	MEGF9	interact
chr9	rs2159778	MEGF9	interact
chr9	rs1930781	CNTRL	interact
chr9	rs2159778	CNTRL	interact

## Sheet: Valette2021.gwas_geneAnn
chromosome	gwas_snp	gene_name	type
chr1	rs558269137	FLG	overlaps
chr1	rs138381300	FLG	overlaps
chr1	rs2296618	PTPRC	overlaps
chr1	rs10912564	TNFSF4	overlaps
chr1	rs4480384	RERE	overlaps
chr1	rs2230624	TNFRSF8	overlaps
chr1	rs2995089	CD247	overlaps
chr1	rs6687430	PEX14	overlaps
chr1	rs2296618	PTPRC	interact
chr1	rs2995089	RCSD1	interact
chr1	rs2230624	VPS13D	interact
chr1	rs2230624	DHRS3	interact
chr1	rs2296618	NEK7	interact
chr1	rs2296618	ATP6V1G3	interact
chr1	rs2995089	CD247	interact
chr1	rs4480384	RERE	interact
chr1	rs2995089	STYXL2	interact
chr1	rs4480384	SLC45A1	interact
chr1	rs2995089	GPA33	interact
chr1	rs4480384	ERRFI1	interact
chr1	rs2230624	AADACL4	interact
chr10	rs12722502	IL2RA	overlaps
chr10	rs1870140	TSPAN14	overlaps
chr10	rs1444782	CELF2	precede
chr10	rs1444782	GATA3	follow
chr10	rs1870140	GHITM	interact
chr10	rs12722502	PRKCQ	interact
chr10	rs1870140	TMEM254	interact
chr10	rs1870140	ANXA11	interact
chr10	rs1870140	PRXL2A	interact
chr10	rs1870140	SH2D4B	interact
chr10	rs1444782	GATA3	interact
chr10	rs12722502	IL2RA	interact
chr10	rs12722502	RBM17	interact
chr10	rs1870140	TSPAN14	interact
chr10	rs1870140	BNIP3	interact
chr11	rs1789358	LAYN	overlaps
chr11	rs11042902	IRAG1	overlaps
chr11	rs751229834	FADS1	overlaps
chr11	rs1789358	PPP2R1B	overlaps
chr11	rs1789358	SIK2	overlaps
chr11	rs479844	OVOL1	overlaps
chr11	rs12365699	CXCR5	precede
chr11	rs35225972	MUC5AC	precede
chr11	rs7936312	LRRC32	precede
chr11	rs12365699	DDX6	follow
chr11	rs35225972	MUC2	follow
chr11	rs7936312	EMSY	follow
chr11	rs751229834	INCENP	interact
chr11	rs1789358	ALG9	interact
chr11	rs1789358	TTC17	interact
chr11	rs1789358	AASDHPPT	interact
chr11	rs1789358	C11orf1	interact
chr11	rs1789358	LAYN	interact
chr11	rs751229834	BEST1	interact
chr11	rs1789358	PIH1D2	interact
chr11	rs751229834	RAB3IL1	interact
chr11	rs1789358	NKAPD1	interact
chr11	rs1789358	PPP2R1B	interact
chr11	rs1789358	DYNC2H1	interact
chr11	rs12365699	DDX6	interact
chr11	rs1789358	KBTBD3	interact
chr11	rs1789358	CRYAB	interact
chr11	rs1789358	SIK2	interact
chr11	rs12365699	TREH	interact
chr11	rs751229834	FADS3	interact
chr11	rs1789358	C11orf52	interact
chr11	rs12365699	CXCR5	interact
chr11	rs1789358	DIXDC1	interact
chr11	rs751229834	FTH1	interact
chr11	rs1789358	ZW10	interact
chr11	rs1789358	HSPB2	interact
chr11	rs1789358	FDXACB1	interact
chr12	rs3024971	STAT6	overlaps
chr12	rs11178649	TSPAN8	overlaps
chr12	rs7961712	PLXNC1	overlaps
chr12	rs7961712	CEP83	interact
chr13	rs34259893	UBAC2	overlaps
chr13	rs981625	KLF12	precede
chr13	rs981625	KLF5	follow
chr13	rs34259893	GPR183	interact
chr13	rs34259893	UBAC2	interact
chr14	rs10551501	RAD51B	overlaps
chr14	rs770792291	RAD51B	overlaps
chr14	rs10551501	ZFP36L1	interact
chr14	rs770792291	ZFP36L1	interact
chr14	rs10551501	RAD51B	interact
chr14	rs770792291	RAD51B	interact
chr15	rs56375023	SMAD3	overlaps
chr15	rs4842921	ADAMTSL3	overlaps
chr15	rs11071559	RORA	overlaps
chr15	rs56375023	SMAD3	interact
chr16	rs3785356	IL4R	overlaps
chr16	rs35441874	CLEC16A	overlaps
chr16	rs3785356	KDM8	interact
chr16	rs3785356	IL4R	interact
chr16	rs35441874	TNP2	interact
chr16	rs35441874	RMI2	interact
chr16	rs35441874	PRM3	interact
chr16	rs35441874	PRM2	interact
chr16	rs35441874	SOCS1	interact
chr16	rs3785356	IL21R	interact
chr16	rs3785356	NSMCE1	interact
chr17	rs112267124	FBF1	overlaps
chr17	rs4795401	ZPBP2	overlaps
chr17	rs112267124	MRPL38	overlaps
chr17	rs4795401	IKZF3	overlaps
chr17	rs112267124	WBP2	overlaps
chr17	rs4795401	GSDMB	overlaps
chr17	rs112267124	TRIM65	overlaps
chr17	rs4795401	ORMDL3	overlaps
chr17	rs112267124	TRIM47	overlaps
chr17	rs112267124	ACOX1	overlaps
chr17	rs4247364	MAP3K14	overlaps
chr17	rs112267124	UNC13D	overlaps
chr17	rs112502960	ZNF652	overlaps
chr17	rs4247364	SPATA32	overlaps
chr17	rs72833417	TBX21	overlaps
chr17	rs11402155	STAT5B	overlaps
chr17	rs4795401	PGAP3	interact
chr17	rs4795401	ZPBP2	interact
chr17	rs112267124	PRPSAP1	interact
chr17	rs4795401	IKZF3	interact
chr17	rs4795401	GRB7	interact
chr17	rs112267124	CDK3	interact
chr17	rs4795401	ORMDL3	interact
chr17	rs4795401	STARD3	interact
chr17	rs112267124	EXOC7	interact
chr17	rs112267124	EVPL	interact
chr17	rs112267124	TRIM47	interact
chr17	rs112502960	PHB	interact
chr17	rs4795401	GSDMB	interact
chr17	rs112267124	TEN1	interact
chr17	rs4247364	PLEKHM1	interact
chr17	rs4247364	FMNL1	interact
chr17	rs4795401	PPP1R1B	interact
chr17	rs112267124	SPHK1	interact
chr17	rs4795401	ERBB2	interact
chr17	rs4795401	PSMD3	interact
chr17	rs4247364	MAP3K14	interact
chr17	rs112267124	QRICH2	interact
chr17	rs4795401	TCAP	interact
chr17	rs4795401	PNMT	interact
chr17	rs112267124	UBALD2	interact
chr17	rs4795401	MIEN1	interact
chr17	rs4247364	SPATA32	interact
chr17	rs4795401	LRRC3C	interact
chr17	rs4795401	NEUROD2	interact
chr17	rs112267124	UBE2O	interact
chr17	rs4795401	GSDMA	interact
chr17	rs4247364	ARHGAP27	interact
chr18	rs12964116	SERPINB7	overlaps
chr19	rs117552144	GNA15	overlaps
chr19	rs117710327	CEBPA	precede
chr19	rs117710327	SLC7A10	follow
chr2	rs72823641	IL1RL1	overlaps
chr2	rs72823641	IL18R1	overlaps
chr2	rs34290285	D2HGDH	overlaps
chr2	rs7423358	DAW1	overlaps
chr2	rs72823641	IL18RAP	overlaps
chr2	rs72823641	SLC9A4	overlaps
chr2	rs567095143	LONRF2	precede
chr2	rs10178845	ID2	precede
chr2	rs567095143	AFF3	follow
chr2	rs10178845	RNF144A	follow
chr2	rs72823641	MAP4K4	interact
chr2	rs72823641	IL1R2	interact
chr2	rs72823641	OR1G1	interact
chr2	rs72823641	IL1RL2	interact
chr2	rs7423358	DNER	interact
chr2	rs72823641	IL1R1	interact
chr2	rs72823641	IL1RL1	interact
chr2	rs7423358	AGFG1	interact
chr2	rs7423358	PID1	interact
chr2	rs72823641	SLC9A2	interact
chr2	rs72823641	RNF149	interact
chr2	rs72823641	CREG2	interact
chr2	rs34290285	MAB21L4	interact
chr2	rs72823641	IL18RAP	interact
chr21	rs11088309	RUNX1	overlaps
chr22	rs34290865	XRCC6	overlaps
chr3	rs13099273	LPP	overlaps
chr3	rs35570272	GLB1	overlaps
chr3	rs7626218	TBL1XR1	overlaps
chr3	rs1684466	NRROS	precede
chr3	rs1684466	FBXO45	follow
chr3	rs1684466	PAK2	interact
chr3	rs13099273	BCL6	interact
chr4	rs5743618	TLR10	overlaps
chr4	rs140838728	ADAD1	overlaps
chr4	rs140838728	IL2	overlaps
chr4	rs140838728	KIAA1109	overlaps
chr4	rs5743618	TLR1	overlaps
chr4	rs770379212	KIAA1109	precede
chr4	rs770379212	TRPC3	follow
chr4	rs140838728	SPATA5	interact
chr4	rs140838728	BBS12	interact
chr4	rs140838728	IL21	interact
chr4	rs140838728	NUDT6	interact
chr4	rs5743618	TBC1D1	interact
chr4	rs140838728	CCNA2	interact
chr4	rs140838728	TRPC3	interact
chr4	rs5743618	WDR19	interact
chr4	rs5743618	PTTG2	interact
chr4	rs140838728	IL2	interact
chr4	rs5743618	PGM2	interact
chr4	rs140838728	BBS7	interact
chr5	rs848	IL13	overlaps
chr5	rs76493820	ITK	overlaps
chr5	rs76493820	FNDC9	overlaps
chr5	rs76493820	CYFIP2	overlaps
chr5	rs11405616	NDFIP1	overlaps
chr5	rs35467801	CAPSL	precede
chr5	rs796632525	OTULIN	precede
chr5	rs1837253	TSLP	precede
chr5	rs35467801	IL7R	follow
chr5	rs796632525	OTULINL	follow
chr5	rs1837253	SLC25A46	follow
chr5	rs76493820	CNOT8	interact
chr5	rs76493820	ITK	interact
chr5	rs796632525	OTULINL	interact
chr5	rs76493820	RNF145	interact
chr5	rs76493820	TNFAIP8	interact
chr5	rs76493820	CYFIP2	interact
chr5	rs76493820	LCP2	interact
chr5	rs76493820	MED7	interact
chr5	rs76493820	FAXDC2	interact
chr5	rs11405616	GNPDA1	interact
chr5	rs76493820	MRPL22	interact
chr5	rs76493820	ADAM19	interact
chr5	rs76493820	FAM71B	interact
chr5	rs76493820	GEMIN5	interact
chr5	rs76493820	UBLCP1	interact
chr6	rs7770794	IPCEF1	overlaps
chr6	rs3827780	AHI1	overlaps
chr6	rs802731	PTPRK	overlaps
chr6	rs367983479	BACH2	overlaps
chr6	rs9273386	HLA-DQA1	overlaps
chr6	rs533610689	PTP4A1	precede
chr6	rs533610689	LGSN	follow
chr6	rs3827780	ALDH8A1	interact
chr6	rs802731	PTPRK	interact
chr6	rs367983479	BACH2	interact
chr6	rs367983479	MDN1	interact
chr7	rs576468798	SUGCT	overlaps
chr7	rs1800797	IL6	overlaps
chr7	rs1160871	JAZF1	overlaps
chr7	rs112119265	CARD11	overlaps
chr7	rs35621564	ABCB5	precede
chr7	rs35621564	ITGB8	follow
chr7	rs1160871	CYCS	interact
chr7	rs1160871	SEC61G	interact
chr7	rs1160871	UPP1	interact
chr7	rs1160871	TAX1BP1	interact
chr7	rs1160871	NFE2L3	interact
chr7	rs1160871	HUS1	interact
chr7	rs1800797	KLHL7	interact
chr7	rs1160871	HOXA13	interact
chr7	rs1160871	MALSU1	interact
chr7	rs1160871	MTURN	interact
chr8	rs13277355	GSDMC	precede
chr8	rs4739738	ZBTB10	precede
chr8	rs13277355	MYC	follow
chr8	rs4739738	TPD52	follow
chr8	rs4739738	PAG1	interact
chr8	rs4739738	ZBTB10	interact
chr9	rs200491113	ALG2	precede
chr9	rs919826	ELAVL2	precede
chr9	rs992969	IL33	precede
chr9	rs200491113	TGFBR1	follow
chr9	rs919826	DMRTA1	follow
chr9	rs992969	RANBP6	follow
chr9	rs200491113	MSANTD3	interact
chr9	rs200491113	MSANTD3-TMEFF1	interact

## Sheet: Coloc_results_eQTLgen
GWAS.name	tissue	gene	nsnps	PP.H0.abf	PP.H1.abf	PP.H2.abf	PP.H3.abf	PP.H4.abf
Ferreira2019	Whole_Blood	HEATR3	4864	0	0.00367781	0	0.996258	6.43276e-05
Ferreira2019	Whole_Blood	FCER1G	5820	0	1.43371e-08	0	0.000455256	0.999545
Ferreira2019	Whole_Blood	HLA-DPA1	7323	0	8.24874e-77	0	1	5.01496e-72
Ferreira2019	Whole_Blood	EXOC2	5180	0	5.74473e-05	0	0.999942	5.0517e-07
Ferreira2019	Whole_Blood	ANGEL2	5665	0	0.000701435	0	0.999282	1.67524e-05
Ferreira2019	Whole_Blood	WDR19	6178	0	3.07745e-36	0	1	1.8987e-38
Ferreira2019	Whole_Blood	NFE2L3	5730	0	0.815877	0	0.11307	0.0710536
Ferreira2019	Whole_Blood	LPP	5628	2.61928e-256	7.83968e-22	3.34105e-235	1	1.12472e-23
Ferreira2019	Whole_Blood	HLA-DPB1	7384	1.16218e-242	8.24874e-77	1.40892e-166	1	1.37694e-75
Ferreira2019	Whole_Blood	ZBTB38	5431	5.37327e-167	3.84668e-05	4.17109e-164	0.0288895	0.971072
Ferreira2019	Whole_Blood	PAG1	5214	1.71517e-172	1.55968e-13	1.09969e-159	1	2.0587e-15
Ferreira2019	Whole_Blood	PIK3C3	5075	1.02486e-147	0.857741	1.19032e-148	0.0995792	0.0426797
Ferreira2019	Whole_Blood	TRAF3	5571	6.31567e-142	2.80953e-07	6.5851e-137	0.0283222	0.971678
Ferreira2019	Whole_Blood	BACH2	5300	5.12007e-103	3.72963e-14	8.84533e-90	0.643967	0.356033
Ferreira2019	Whole_Blood	SMAD4	5340	1.06505e-92	1.68992e-07	1.02542e-86	0.161864	0.838135
Ferreira2019	Whole_Blood	TSHZ2	6025	6.30026e-80	0.00300465	2.0905e-77	0.996976	1.92328e-05
Ferreira2019	Whole_Blood	RABGAP1L	4444	3.82194e-67	0.809166	8.0493e-68	0.170396	0.0204381
Ferreira2019	Whole_Blood	XPNPEP3	3490	6.01109e-66	8.77421e-06	6.8508e-61	0.999991	1.56231e-07
Ferreira2019	Whole_Blood	BTAF1	4503	1.689e-65	4.17317e-08	4.0473e-58	1	5.30737e-09
Ferreira2019	Whole_Blood	HLA-DMA	7001	4.12859e-121	8.24874e-77	5.00511e-45	1	7.20677e-47
Ferreira2019	Whole_Blood	ID2	5032	1.25878e-51	7.04698e-13	1.78626e-39	0.999998	1.86373e-06
Ferreira2019	Whole_Blood	TBP	3534	1.21502e-37	0.737485	4.09362e-38	0.248457	0.0140585
Ferreira2019	Whole_Blood	RNF144A	6410	6.29361e-34	0.839656	1.0659e-34	0.142188	0.0181559
Ferreira2019	Whole_Blood	KIAA1109	6025	7.4045e-46	1.58084e-14	3.87412e-32	0.826941	0.173059
Ferreira2019	Whole_Blood	BCL6	6128	1.29196e-51	7.83968e-22	1.64797e-30	1	1.07222e-16
Ferreira2019	Whole_Blood	RORA	5707	2.555e-44	1.41479e-17	1.80592e-27	1	5.465e-19
Ferreira2019	Whole_Blood	BBS7	5945	5.94514e-35	1.91127e-14	3.11057e-21	1	1.367e-16
Ferreira2019	Whole_Blood	PRKRIR	5242	4.55622e-73	3.93181e-56	1.15881e-17	1	2.1802e-19
Ferreira2019	Whole_Blood	RASA2	5168	5.20311e-20	0.00128594	4.03898e-17	0.998223	0.000490575
Ferreira2019	Whole_Blood	SUCO	4781	1.49549e-21	2.81181e-12	5.3186e-10	1	3.91518e-12
Ferreira2019	Whole_Blood	CEP57L1	4667	1.93647e-08	0.857117	2.75429e-09	0.121889	0.0209942
Ferreira2019	Whole_Blood	RC3H1	3999	5.56792e-18	2.81181e-12	1.98019e-06	0.999997	5.57145e-07
Ferreira2019	Whole_Blood	RAD51B	5174	7.76118e-12	6.49517e-08	0.000119477	0.999876	4.80216e-06
Ferreira2019	Whole_Blood	ZC3H10	3913	5.4312e-24	7.25266e-23	0.0695704	0.929021	0.00140818
Ferreira2019	Whole_Blood	SNX14	6204	0.000475032	0.876965	5.55571e-05	0.102545	0.0199598
Ferreira2019	Whole_Blood	TOP2A	5168	2.47517e-110	4.29767e-109	0.054137	0.939982	0.00588085
Ferreira2019	Whole_Blood	PRDM1	6193	7.11721e-08	5.11037e-07	0.121111	0.869604	0.00928467
Ferreira2019	Whole_Blood	CENPL	3971	5.99114e-14	2.75147e-12	0.021307	0.978539	0.000154171
Ferreira2019	Whole_Blood	C11orf30	5278	2.90554e-56	9.37757e-57	0.738982	0.238483	0.0225351
Han2020UKBB	Whole_Blood	HEATR3	4924	0	0.00162081	0	0.99837	8.98472e-06
Han2020UKBB	Whole_Blood	EPSTI1	5713	0	0.00308136	0	0.996747	0.000171638
Han2020UKBB	Whole_Blood	HLA-DQB1	6983	0	4.47101e-126	0	0.997382	0.00261806
Han2020UKBB	Whole_Blood	HLA-DQA1	5832	0	4.48291e-126	0	1	6.28378e-12
Han2020UKBB	Whole_Blood	FCER1G	5847	0	1.01461e-08	0	0.000258925	0.999741
Han2020UKBB	Whole_Blood	SENP7	5130	0	0.0352729	0	0.299708	0.665019
Han2020UKBB	Whole_Blood	COG6	6250	0	0.000146036	0	0.999853	4.65578e-07
Han2020UKBB	Whole_Blood	PION	5461	0	0.0614298	0	0.936585	0.00198528
Han2020UKBB	Whole_Blood	ANGEL2	5693	0	0.0239954	0	0.975926	7.85437e-05
Han2020UKBB	Whole_Blood	LRRC58	5740	0	0.0104295	0	0.989427	0.000143431
Han2020UKBB	Whole_Blood	WDR19	6256	0	1.13549e-28	0	1	6.69317e-31
Han2020UKBB	Whole_Blood	NFE2L3	5798	0	0.814014	0	0.0957915	0.0901944
Han2020UKBB	Whole_Blood	RILPL2	5237	8.46664e-244	0.0120397	6.94734e-242	0.987924	3.66788e-05
Han2020UKBB	Whole_Blood	LPP	5671	2.89661e-250	8.66975e-16	3.34105e-235	1	2.67215e-18
Han2020UKBB	Whole_Blood	PMS1	4828	5.03283e-227	0.715615	1.92479e-227	0.273674	0.0107111
Han2020UKBB	Whole_Blood	CDC42BPB	5619	2.93181e-224	0.000349764	8.37932e-221	0.999648	2.71035e-06
Han2020UKBB	Whole_Blood	PUS10	4671	6.40173e-181	0.0295637	2.0993e-179	0.969473	0.000963484
Han2020UKBB	Whole_Blood	ZNF25	5450	8.79011e-179	0.915194	7.60003e-180	0.0791231	0.00568289
Han2020UKBB	Whole_Blood	GFM1	5317	1.94402e-175	0.908796	1.89308e-176	0.0884954	0.00270839
Han2020UKBB	Whole_Blood	DIXDC1	4845	1.0706e-175	9.85574e-06	1.08625e-170	0.999988	2.24491e-06
Han2020UKBB	Whole_Blood	HLA-DPB1	7423	6.31604e-292	4.48291e-126	1.40892e-166	1	6.32136e-123
Han2020UKBB	Whole_Blood	ZBTB38	5526	7.12612e-168	5.10153e-06	4.42898e-164	0.0307375	0.969257
Han2020UKBB	Whole_Blood	PAG1	5209	4.31864e-185	3.92713e-26	1.09969e-159	1	1.77764e-28
Han2020UKBB	Whole_Blood	TRAF3	5584	7.6088e-139	0.000338478	2.17464e-135	0.967359	0.0323024
Han2020UKBB	Whole_Blood	BACH2	5371	3.69007e-119	2.68797e-30	1.37279e-89	0.999988	1.20826e-05
Han2020UKBB	Whole_Blood	SMAD4	5397	4.61158e-89	0.000731718	9.27742e-87	0.146352	0.852917
Han2020UKBB	Whole_Blood	TSHZ2	6135	1.32782e-82	6.33248e-06	2.09682e-77	0.999994	1.94325e-08
Han2020UKBB	Whole_Blood	HIST1H1C	6370	1.02257e-81	1.08156e-05	9.43951e-77	0.9984	0.00158966
Han2020UKBB	Whole_Blood	MPHOSPH9	4850	1.48933e-68	0.00749568	1.18545e-66	0.596231	0.396273
Han2020UKBB	Whole_Blood	XPNPEP3	3600	3.48155e-68	5.08191e-08	6.85086e-61	1	3.03807e-10
Han2020UKBB	Whole_Blood	KBTBD3	5163	9.97596e-60	0.879466	1.29702e-60	0.114337	0.0061973
Han2020UKBB	Whole_Blood	BTAF1	4527	1.61821e-62	3.99826e-05	4.04713e-58	0.999959	8.45807e-07
Han2020UKBB	Whole_Blood	ANKRD44	4165	7.37858e-59	0.00896043	7.72392e-57	0.937928	0.0531117
Han2020UKBB	Whole_Blood	AGFG1	6838	2.08538e-59	4.59047e-07	4.54285e-53	1	2.47405e-09
Han2020UKBB	Whole_Blood	SCAF8	6594	9.8393e-55	1.43134e-05	1.54334e-51	0.0214727	0.978513
Han2020UKBB	Whole_Blood	SF3B1	3939	2.0331e-50	0.0094505	2.1279e-48	0.989111	0.00143821
Han2020UKBB	Whole_Blood	HLA-DMA	7030	2.24375e-170	4.48291e-126	5.00511e-45	1	3.82639e-46
Han2020UKBB	Whole_Blood	HIVEP1	6311	8.0816e-47	0.184851	3.14854e-46	0.720071	0.0950786
Han2020UKBB	Whole_Blood	ID2	5058	2.75143e-57	1.54032e-18	1.78627e-39	1	1.11247e-07
Han2020UKBB	Whole_Blood	CSGALNACT2	6663	5.53969e-39	0.160128	2.90188e-38	0.838802	0.00106984
Han2020UKBB	Whole_Blood	PAK2	6452	5.92116e-46	1.48877e-09	3.97721e-37	1	8.34536e-12
Han2020UKBB	Whole_Blood	TBP	3608	1.53148e-37	0.929563	8.47763e-39	0.0514378	0.0189996
Han2020UKBB	Whole_Blood	RNF144A	6406	6.72801e-34	0.897612	6.70115e-35	0.0893898	0.0129984
Han2020UKBB	Whole_Blood	KIAA1109	6089	1.19538e-52	2.5521e-21	4.01048e-34	0.00756983	0.99243
Han2020UKBB	Whole_Blood	BCL6	6209	1.42875e-45	8.66975e-16	1.64797e-30	1	1.16329e-14
Han2020UKBB	Whole_Blood	BMS1	6049	4.59991e-27	0.160793	2.39563e-26	0.837404	0.00180291
Han2020UKBB	Whole_Blood	RORA	5789	1.46448e-47	8.10933e-21	1.80592e-27	1	3.33272e-23
Han2020UKBB	Whole_Blood	PIK3CA	5101	1.39179e-24	0.887371	1.50925e-25	0.0962097	0.0164193
Han2020UKBB	Whole_Blood	HLA-DRA	5556	3.75286e-148	4.48291e-126	8.37149e-23	1	2.69851e-20
Han2020UKBB	Whole_Blood	BBS7	6002	9.27146e-40	2.98063e-19	3.11057e-21	1	1.23702e-21
Han2020UKBB	Whole_Blood	MAP2K4	5799	1.82441e-21	0.0137636	1.30718e-19	0.986152	8.47032e-05
Han2020UKBB	Whole_Blood	PHTF2	6525	5.4077e-15	0.0614969	8.24639e-14	0.937786	0.000716735
Han2020UKBB	Whole_Blood	RASA2	5245	6.50864e-21	0.00016086	4.04527e-17	0.99978	5.92507e-05
Han2020UKBB	Whole_Blood	TIMMDC1	5621	4.97951e-19	0.0104289	4.72413e-17	0.989406	0.000164681
Han2020UKBB	Whole_Blood	PTCD2	4677	1.37845e-16	0.0365994	3.62802e-15	0.963279	0.00012188
Han2020UKBB	Whole_Blood	CAMK2G	3319	1.16773e-11	0.0263291	4.13049e-10	0.931272	0.0423987
Han2020UKBB	Whole_Blood	HIST1H1E	6159	4.20741e-14	1.08293e-05	3.88516e-09	0.999989	2.56655e-07
Han2020UKBB	Whole_Blood	PTPRC	5479	1.02243e-15	1.49228e-07	6.85139e-09	0.999988	1.18437e-05
Han2020UKBB	Whole_Blood	CEP57L1	4849	1.85349e-11	0.00082039	1.92753e-08	0.853013	0.146167
Han2020UKBB	Whole_Blood	DYNC2H1	7141	5.60914e-07	0.855319	8.59749e-08	0.131087	0.0135932
Han2020UKBB	Whole_Blood	BCL11A	4965	4.44892e-07	0.0274225	1.4604e-05	0.9001	0.072462
Han2020UKBB	Whole_Blood	RAD51B	5248	1.88593e-14	1.5783e-10	0.000119477	0.999878	2.39749e-06
Han2020UKBB	Whole_Blood	ZC3H10	3949	4.27809e-27	5.71431e-26	0.0695687	0.929239	0.00119204
Han2020UKBB	Whole_Blood	SNX14	6248	0.00047925	0.884752	5.91718e-05	0.109233	0.00547685
Han2020UKBB	Whole_Blood	VPRBP	2946	0.0105887	0.00706677	0.535818	0.357511	0.0890159
Han2020UKBB	Whole_Blood	PRDM1	6174	0.00309161	0.0221923	0.0219777	0.156965	0.795773
Han2020UKBB	Whole_Blood	USP25	4667	0.00582881	0.0086873	0.394607	0.588122	0.00275545
Han2020UKBB	Whole_Blood	VPS13D	4675	2.78211e-06	1.53248e-06	0.623648	0.343492	0.0328562
Han2020UKBB	Whole_Blood	C11orf30	5366	1.24309e-67	4.09334e-68	0.740853	0.243938	0.0152087
ValetteAsthmaUKBB	Whole_Blood	HLA-DQA1	6922	0	6.46425e-41	0	0.999868	0.00013199
ValetteAsthmaUKBB	Whole_Blood	WDR19	7155	0	1.45362e-08	0	1	7.06064e-11
ValetteAsthmaUKBB	Whole_Blood	NFE2L3	6229	0	0.783464	0	0.0887623	0.127774
ValetteAsthmaUKBB	Whole_Blood	LPP	6648	6.93831e-244	2.07669e-09	3.34105e-235	1	6.65715e-12
ValetteAsthmaUKBB	Whole_Blood	DIXDC1	5987	1.47893e-173	0.00136148	1.08462e-170	0.998484	0.000154956
ValetteAsthmaUKBB	Whole_Blood	PAG1	6083	2.32116e-176	2.11073e-17	1.09969e-159	1	9.50187e-20
ValetteAsthmaUKBB	Whole_Blood	BACH2	6397	2.05324e-108	1.49565e-19	1.31196e-89	0.955628	0.0443719
ValetteAsthmaUKBB	Whole_Blood	KBTBD3	6174	9.58179e-60	0.844717	1.70347e-60	0.15017	0.00511345
ValetteAsthmaUKBB	Whole_Blood	AGFG1	7803	1.36751e-55	0.00301026	4.52912e-53	0.996979	1.12008e-05
ValetteAsthmaUKBB	Whole_Blood	IPCEF1	7660	7.82092e-52	0.00708927	1.09521e-49	0.992756	0.000154262
ValetteAsthmaUKBB	Whole_Blood	ID2	6153	1.40087e-50	7.84247e-12	1.78575e-39	0.999709	0.000291391
ValetteAsthmaUKBB	Whole_Blood	PAK2	7662	6.64298e-46	1.67026e-09	3.97721e-37	1	7.85327e-12
ValetteAsthmaUKBB	Whole_Blood	RNF144A	7102	6.65933e-34	0.88845	6.89126e-35	0.0919196	0.0196307
ValetteAsthmaUKBB	Whole_Blood	KIAA1109	7043	5.52894e-42	1.18042e-10	8.34286e-34	0.0168286	0.983171
ValetteAsthmaUKBB	Whole_Blood	BCL6	7406	3.42233e-39	2.07669e-09	1.64797e-30	1	3.11201e-10
ValetteAsthmaUKBB	Whole_Blood	RORA	6743	6.03738e-39	3.3431e-12	1.80592e-27	1	1.4986e-14
ValetteAsthmaUKBB	Whole_Blood	BBS7	6987	2.06142e-29	6.62715e-09	3.11057e-21	1	7.91479e-11
ValetteAsthmaUKBB	Whole_Blood	PTPRC	6237	1.54585e-12	0.000225624	6.84917e-09	0.99967	0.00010436
ValetteAsthmaUKBB	Whole_Blood	DYNC2H1	7931	5.722e-07	0.87253	8.00107e-08	0.122	0.00546914
ValetteAsthmaUKBB	Whole_Blood	RAD51B	6139	5.24575e-10	4.39015e-06	0.000119474	0.999873	2.84628e-06
ValetteAsthmaUKBB	Whole_Blood	VPS13D	5623	0.000956361	0.000597955	0.595329	0.372192	0.0309247
ValetteAsthmaUKBB	Whole_Blood	C11orf30	6266	8.5806e-32	3.47226e-32	0.70024	0.283346	0.0164142

## Sheet: Coloc_results_GENCORD
GWAS.name	tissue	gene	nsnps	PP.H0.abf	PP.H1.abf	PP.H2.abf	PP.H3.abf	PP.H4.abf
Ferreira2019	Tcell	FCER1G	5531	5.98771e-06	3.1512e-06	0.60758	0.319683	0.0727273
Ferreira2019	Tcell	SUCO	4792	1.84316e-12	8.55928e-13	0.655506	0.304364	0.0401304
Ferreira2019	Tcell	CENPL	4052	1.66576e-12	1.0351e-12	0.592414	0.368085	0.0395004
Ferreira2019	Tcell	RC3H1	4065	1.90501e-12	7.28066e-13	0.677501	0.258867	0.0636315
Ferreira2019	Tcell	RABGAP1L	4224	1.87355e-12	8.02107e-13	0.666315	0.285215	0.04847
Ferreira2019	Tcell	ANGEL2	5599	2.10817e-05	0.00067559	0.0301501	0.966196	0.00295729
Ferreira2019	Tcell	BTAF1	4718	2.71253e-08	1.26967e-08	0.649993	0.304201	0.0458064
Ferreira2019	Tcell	THAP12	5047	2.44681e-56	1.22875e-56	0.628712	0.315673	0.0556156
Ferreira2019	Tcell	EMSY	5050	2.47608e-56	1.21483e-56	0.636232	0.312102	0.0516663
Ferreira2019	Tcell	ZC3H10	3905	5.65479e-23	1.99592e-23	0.673576	0.237657	0.0887661
Ferreira2019	Tcell	RAD51B	5286	3.68477e-08	2.58991e-08	0.567292	0.398698	0.034009
Ferreira2019	Tcell	TRAF3	5276	5.15291e-06	2.86266e-06	0.552908	0.307024	0.140061
Ferreira2019	Tcell	RORA	5686	8.56031e-18	4.70151e-18	0.605058	0.332249	0.0626933
Ferreira2019	Tcell	HEATR3	4806	5.75355e-13	0.00366651	1.56337e-10	0.996275	5.82194e-05
Ferreira2019	Tcell	TOP2A	4994	2.61616e-109	1.70962e-109	0.572207	0.373874	0.0539194
Ferreira2019	Tcell	PIK3C3	5052	0.336159	0.541175	0.0435039	0.0700269	0.00913548
Ferreira2019	Tcell	SMAD4	5233	6.42231e-07	3.31139e-07	0.625162	0.322286	0.0525512
Ferreira2019	Tcell	RNF144A	6298	0.501366	0.351448	0.0814269	0.0570699	0.00868943
Ferreira2019	Tcell	ID2	4841	4.24823e-13	2.5131e-13	0.602843	0.356579	0.0405777
Ferreira2019	Tcell	TSHZ2	5599	0.00148604	0.00114448	0.488436	0.376037	0.132897
Ferreira2019	Tcell	XPNPEP3	3272	6.24854e-06	1.95875e-06	0.725065	0.22724	0.0476868
Ferreira2019	Tcell	ZBTB38	5546	5.31273e-11	2.9563e-05	4.11483e-08	0.0219192	0.978051
Ferreira2019	Tcell	RASA2	5202	0.000837652	0.000397727	0.648772	0.308002	0.041991
Ferreira2019	Tcell	BCL6	6132	4.18459e-22	2.49681e-22	0.578641	0.34518	0.0761787
Ferreira2019	Tcell	LPP	5635	4.21631e-22	2.65128e-22	0.583028	0.366566	0.0504063
Ferreira2019	Tcell	WDR19	6396	1.05484e-38	9.69242e-39	0.505836	0.464761	0.0294033
Ferreira2019	Tcell	BBS7	6028	1.17709e-14	6.38125e-15	0.61638	0.334105	0.049515
Ferreira2019	Tcell	KIAA1109	6079	1.14923e-14	6.5453e-15	0.601794	0.342689	0.0555176
Ferreira2019	Tcell	EXOC2	5535	9.15606e-06	4.77634e-05	0.15937	0.83136	0.00921301
Ferreira2019	Tcell	HLA-DMA	17342	5.38069e-71	7.7288e-71	0.3981	0.571798	0.0301023
Ferreira2019	Tcell	HLA-DPB1	17577	7.68238e-74	1.35075e-70	0.000568394	0.999376	5.56028e-05
Ferreira2019	Tcell	HLA-DPA1	17602	4.07578e-75	1.35155e-70	3.01553e-05	0.999968	2.18999e-06
Ferreira2019	Tcell	SNX14	6324	0.545699	0.351617	0.0589553	0.0379817	0.00574705
Ferreira2019	Tcell	BACH2	5062	3.59526e-14	1.88363e-14	0.621109	0.325359	0.0535317
Ferreira2019	Tcell	PRDM1	5426	3.61055e-07	2.01045e-07	0.614603	0.342185	0.0432113
Ferreira2019	Tcell	CEP57L1	4613	0.55657	0.312842	0.0783653	0.0440401	0.00818343
Ferreira2019	Tcell	TBP	3227	0.540273	0.197841	0.176548	0.064629	0.0207092
Ferreira2019	Tcell	NFE2L3	5764	0.150787	0.717261	0.019534	0.0928997	0.0195186
Ferreira2019	Tcell	PAG1	5142	1.01713e-13	4.71897e-14	0.656546	0.304565	0.0388884
Han2020UKBB	Tcell	VPS13D	4833	0.00187528	0.000943072	0.577057	0.290069	0.130056
Han2020UKBB	Tcell	FCER1G	5622	4.87798e-06	2.60719e-06	0.605134	0.323362	0.0714968
Han2020UKBB	Tcell	PTPRC	5171	6.28035e-09	4.79017e-09	0.042085	0.0311725	0.926742
Han2020UKBB	Tcell	ANGEL2	5636	0.000722036	0.0231415	0.0293778	0.941564	0.0051945
Han2020UKBB	Tcell	ZNF25	5873	0.508446	0.411307	0.0417154	0.0337408	0.00479141
Han2020UKBB	Tcell	BMS1	5167	0.0933526	0.0502625	0.484828	0.260928	0.110628
Han2020UKBB	Tcell	CSGALNACT2	6724	0.0882845	0.0659271	0.462583	0.345399	0.0378065
Han2020UKBB	Tcell	CAMK2G	3165	0.01927	0.00630592	0.695876	0.227668	0.05088
Han2020UKBB	Tcell	BTAF1	4733	2.56902e-05	1.20388e-05	0.642506	0.301031	0.0564251
Han2020UKBB	Tcell	EMSY	5089	1.06519e-67	5.27327e-68	0.63496	0.31429	0.0507503
Han2020UKBB	Tcell	DYNC2H1	6967	0.457142	0.420786	0.0602067	0.0554121	0.00645348
Han2020UKBB	Tcell	KBTBD3	5040	0.550562	0.347223	0.058746	0.0370429	0.00642614
Han2020UKBB	Tcell	DIXDC1	4800	7.60647e-08	9.5996e-06	0.00784302	0.989811	0.00233657
Han2020UKBB	Tcell	ZC3H10	4002	4.28287e-26	1.55546e-26	0.695308	0.252471	0.052221
Han2020UKBB	Tcell	MPHOSPH9	4834	0.00748761	0.0038971	0.622339	0.323868	0.0424079
Han2020UKBB	Tcell	RILPL2	5135	0.0072298	0.00351609	0.618489	0.300721	0.0700438
Han2020UKBB	Tcell	COG6	6146	4.07508e-05	9.13745e-05	0.286217	0.641704	0.0719469
Han2020UKBB	Tcell	EPSTI1	5706	0.00152826	0.00142391	0.496148	0.462232	0.038667
Han2020UKBB	Tcell	RAD51B	5384	8.91442e-11	6.33419e-11	0.564807	0.401292	0.0339008
Han2020UKBB	Tcell	TRAF3	5302	0.000215134	0.000119243	0.613505	0.340003	0.046158
Han2020UKBB	Tcell	CDC42BPB	5395	0.000218749	0.000105046	0.623814	0.299488	0.0763746
Han2020UKBB	Tcell	RORA	5756	4.90602e-21	2.75073e-21	0.604984	0.33915	0.0558658
Han2020UKBB	Tcell	HEATR3	4824	2.20707e-13	0.00142154	1.55037e-10	0.998572	6.94439e-06
Han2020UKBB	Tcell	MAP2K4	5628	0.00849443	0.00456368	0.608837	0.32705	0.0510552
Han2020UKBB	Tcell	SMAD4	5287	0.00299118	0.00155758	0.621881	0.32378	0.0497907
Han2020UKBB	Tcell	RNF144A	6327	0.532033	0.374421	0.0518579	0.0364901	0.00519775
Han2020UKBB	Tcell	ID2	4905	9.23095e-19	5.51938e-19	0.599287	0.358284	0.0424294
Han2020UKBB	Tcell	BCL11A	4700	0.0191784	0.00899528	0.6315	0.29615	0.0441762
Han2020UKBB	Tcell	PUS10	4462	0.0157456	0.0118724	0.517776	0.390344	0.0642617
Han2020UKBB	Tcell	PMS1	4822	0.479134	0.219375	0.19583	0.0896462	0.0160151
Han2020UKBB	Tcell	ANKRD44	3911	0.00620174	0.00223716	0.666796	0.24045	0.0843153
Han2020UKBB	Tcell	SF3B1	3780	0.00644332	0.00234103	0.692774	0.251656	0.0467858
Han2020UKBB	Tcell	AGFG1	6779	2.58314e-07	1.83577e-07	0.562719	0.399871	0.0374099
Han2020UKBB	Tcell	TSHZ2	5677	3.20255e-06	2.50315e-06	0.506141	0.395508	0.0983453
Han2020UKBB	Tcell	USP25	4500	0.00913625	0.00429092	0.634236	0.29782	0.0545166
Han2020UKBB	Tcell	XPNPEP3	3331	3.5703e-08	1.13947e-08	0.72224	0.230458	0.0473023
Han2020UKBB	Tcell	DCAF1	2958	0.0140101	0.00382543	0.726039	0.198186	0.0579395
Han2020UKBB	Tcell	SENP7	5123	9.84725e-11	0.105433	8.35124e-10	0.894158	0.000408334
Han2020UKBB	Tcell	TIMMDC1	5526	0.00568096	0.00416667	0.538865	0.395172	0.0561162
Han2020UKBB	Tcell	LRRC58	5771	0.00268501	0.0075619	0.254685	0.717261	0.0178068
Han2020UKBB	Tcell	ZBTB38	5653	5.71174e-12	3.17834e-06	3.54973e-08	0.0187715	0.981225
Han2020UKBB	Tcell	RASA2	5310	0.000103943	5.03717e-05	0.646004	0.313019	0.0408225
Han2020UKBB	Tcell	GFM1	5475	0.000162708	0.902626	1.63361e-05	0.0906186	0.00657677
Han2020UKBB	Tcell	PIK3CA	5102	0.595347	0.307254	0.0605856	0.0312622	0.00555078
Han2020UKBB	Tcell	BCL6	6233	4.85113e-16	2.93893e-16	0.569841	0.345138	0.0850209
Han2020UKBB	Tcell	LPP	5735	4.83632e-16	3.10284e-16	0.568101	0.364409	0.0674891
Han2020UKBB	Tcell	PAK2	6478	8.74834e-10	5.44877e-10	0.587627	0.365949	0.0464241
Han2020UKBB	Tcell	WDR19	6469	2.01032e-36	1.85715e-36	0.504575	0.466102	0.0293223
Han2020UKBB	Tcell	BBS7	6114	1.7955e-19	9.88475e-20	0.619457	0.340989	0.0395545
Han2020UKBB	Tcell	KIAA1109	6165	1.76213e-19	1.01742e-19	0.607944	0.350974	0.0410818
Han2020UKBB	Tcell	PTCD2	4608	0.0238844	0.0105446	0.630318	0.278218	0.0570343
Han2020UKBB	Tcell	HIVEP1	6218	0.127514	0.0696377	0.486818	0.265811	0.0502197
Han2020UKBB	Tcell	H1-2	6288	5.77396e-06	3.68435e-06	0.532647	0.339753	0.127591
Han2020UKBB	Tcell	H1-4	6065	5.90587e-06	3.62691e-06	0.545443	0.334847	0.119701
Han2020UKBB	Tcell	HLA-DRA	17839	1.92394e-126	2.97651e-126	0.381763	0.590595	0.0276418
Han2020UKBB	Tcell	HLA-DQA1	17103	1.8171e-207	2.48474e-126	3.60563e-82	0.492535	0.507465
Han2020UKBB	Tcell	HLA-DQB1	17135	5.34879e-191	9.06485e-127	1.06135e-65	0.179051	0.820949
Han2020UKBB	Tcell	HLA-DMA	17744	1.98591e-126	2.91969e-126	0.39406	0.57932	0.02662
Han2020UKBB	Tcell	HLA-DPB1	17958	2.3398e-129	5.03714e-126	0.000464281	0.999508	2.73834e-05
Han2020UKBB	Tcell	SNX14	6449	0.527328	0.346072	0.0677052	0.0444187	0.0144765
Han2020UKBB	Tcell	BACH2	5125	1.66315e-30	8.81896e-31	0.618732	0.328033	0.0532354
Han2020UKBB	Tcell	PRDM1	5441	0.075165	0.0420553	0.534879	0.299219	0.0486818
Han2020UKBB	Tcell	CEP57L1	4657	0.000576995	0.000326565	0.609237	0.344768	0.0450912
Han2020UKBB	Tcell	SCAF8	6201	0.000338243	0.000240662	0.534602	0.380288	0.0845307
Han2020UKBB	Tcell	TBP	3300	0.690947	0.257576	0.0344793	0.0128492	0.00414844
Han2020UKBB	Tcell	NFE2L3	5818	0.151478	0.721385	0.0184428	0.0878094	0.020885
Han2020UKBB	Tcell	GSAP	6023	0.0367649	0.0224406	0.562064	0.343038	0.0356924
Han2020UKBB	Tcell	PHTF2	6774	0.0339585	0.024703	0.518976	0.377481	0.0448815
Han2020UKBB	Tcell	PAG1	5164	2.57187e-26	1.19828e-26	0.655436	0.30534	0.0392242
ValetteAsthmaUKBB	Tcell	VPS13D	5155	0.0450894	0.0239975	0.529879	0.281893	0.119141
ValetteAsthmaUKBB	Tcell	PTPRC	5330	5.128e-05	3.99802e-05	0.227204	0.176542	0.596163
ValetteAsthmaUKBB	Tcell	EMSY	5253	7.69109e-32	3.93713e-32	0.628337	0.321601	0.0500626
ValetteAsthmaUKBB	Tcell	DYNC2H1	7167	0.472094	0.443775	0.0407144	0.0382669	0.00514968
ValetteAsthmaUKBB	Tcell	KBTBD3	5214	0.556854	0.360653	0.0470119	0.0304427	0.00503814
ValetteAsthmaUKBB	Tcell	DIXDC1	5239	1.04717e-05	0.0013231	0.00782243	0.988356	0.00248768
ValetteAsthmaUKBB	Tcell	RAD51B	5609	2.44074e-06	1.79623e-06	0.556699	0.409661	0.0336364
ValetteAsthmaUKBB	Tcell	RORA	5952	1.98461e-12	1.15381e-12	0.593644	0.34507	0.061286
ValetteAsthmaUKBB	Tcell	RNF144A	6506	0.540155	0.389768	0.0383981	0.0277035	0.00397517
ValetteAsthmaUKBB	Tcell	ID2	5319	4.58265e-12	2.93767e-12	0.584168	0.374434	0.0413977
ValetteAsthmaUKBB	Tcell	AGFG1	7013	0.00165843	0.00121793	0.553614	0.406532	0.0369785
ValetteAsthmaUKBB	Tcell	BCL6	6524	1.15816e-09	7.35525e-10	0.558965	0.354902	0.0861339
ValetteAsthmaUKBB	Tcell	LPP	5996	1.15723e-09	7.71465e-10	0.558518	0.372264	0.069218
ValetteAsthmaUKBB	Tcell	PAK2	6772	9.64452e-10	6.30016e-10	0.577426	0.377151	0.0454233
ValetteAsthmaUKBB	Tcell	WDR19	6795	4.39874e-11	4.21409e-11	0.496007	0.475157	0.0288367
ValetteAsthmaUKBB	Tcell	BBS7	6416	3.92106e-09	2.2806e-09	0.608108	0.353655	0.038237
ValetteAsthmaUKBB	Tcell	KIAA1109	6481	3.83712e-09	2.33462e-09	0.595091	0.362028	0.0428817
ValetteAsthmaUKBB	Tcell	HLA-DQA1	18725	1.59442e-122	2.27614e-41	5.32132e-82	0.759416	0.240584
ValetteAsthmaUKBB	Tcell	BACH2	5365	9.53742e-20	5.29004e-20	0.609411	0.337964	0.0526243
ValetteAsthmaUKBB	Tcell	IPCEF1	6841	0.0041991	0.00261301	0.588764	0.366337	0.0380863
ValetteAsthmaUKBB	Tcell	NFE2L3	5969	0.155403	0.742432	0.0129028	0.0616148	0.0276473
ValetteAsthmaUKBB	Tcell	PAG1	5354	1.36519e-17	6.6279e-18	0.647062	0.314105	0.0388332

## Sheet: MasterRegulator_geneList
# Subset of spreadsheet "DE_main" that contains only the genes used in the Master regulator analysis
ENSG	baseMean	log2FoldChange	lfcSE	stat	pvalue	padj	symbol	genename	entrez
ENSG00000128815	13.113	-0.83793	0.253888	-3.30039	0.000965504	0.999537	WDFY4	WDFY family member 4	57705
ENSG00000138185	8.76447	-1.06817	0.348028	-3.0692	0.00214632	0.999537	ENTPD1	ectonucleoside triphosphate diphosphohydrolase 1	953
ENSG00000182185	13.086	0.520156	0.182398	2.85177	0.00434765	0.999537	RAD51B	RAD51 paralog B	5890
ENSG00000145041	71.1676	0.227393	0.0810746	2.80474	0.00503566	0.999537	DCAF1	DDB1 and CUL4 associated factor 1	9730
ENSG00000211899	88.8585	-1.34411	0.485786	-2.76687	0.00565967	0.999537	NA	NA	NA
ENSG00000211592	170.297	-1.28337	0.495574	-2.58967	0.0096068	0.999537	NA	NA	NA
ENSG00000132465	71.1506	-1.28183	0.507394	-2.5263	0.0115272	0.999537	JCHAIN	joining chain of multimeric IgA and IgM	3512
ENSG00000135482	14.4076	0.423893	0.175667	2.41304	0.01582	0.999537	ZC3H10	zinc finger CCCH-type containing 10	84872
ENSG00000166452	20.3885	-0.344601	0.143916	-2.39446	0.0166449	0.999537	AKIP1	A-kinase interacting protein 1	56672
ENSG00000173334	8.79234	-0.587267	0.254397	-2.30846	0.0209735	0.999537	TRIB1	tribbles pseudokinase 1	10221
ENSG00000211677	78.1485	-1.30633	0.572422	-2.28212	0.0224825	0.999537	NA	NA	NA
ENSG00000211895	126.676	-1.23213	0.542935	-2.26938	0.023245	0.999537	NA	NA	NA
ENSG00000142207	33.0355	-0.253224	0.112784	-2.24522	0.0247542	0.999537	URB1	URB1 ribosome biogenesis homolog	9875
ENSG00000048462	4.46519	-1.60779	0.757879	-2.12143	0.0338859	0.999537	TNFRSF17	TNF receptor superfamily member 17	608
ENSG00000200882	11.5964	0.655472	0.313223	2.09267	0.0363789	0.999537	NA	NA	NA
ENSG00000081189	11.3916	-0.848566	0.405544	-2.09242	0.0364013	0.999537	MEF2C	myocyte enhancer factor 2C	4208
ENSG00000158869	10.8582	0.706589	0.348296	2.0287	0.0424886	0.999537	FCER1G	Fc fragment of IgE receptor Ig	2207
ENSG00000026950	196.717	0.145649	0.072475	2.00965	0.0444682	0.999537	BTN3A1	butyrophilin subfamily 3 member A1	11119
ENSG00000206149	21.044	-0.297773	0.15149	-1.96563	0.0493418	0.999537	HERC2P9	hect domain and RLD 2 pseudogene 9	440248
ENSG00000197779	14.334	0.337172	0.172505	1.95456	0.0506352	0.999537	ZNF81	zinc finger protein 81	347344
ENSG00000105369	10.0806	-0.680194	0.359779	-1.89059	0.0586796	0.999537	CD79A	CD79a molecule	973
ENSG00000163041	49.8131	0.24303	0.128747	1.88765	0.0590723	0.999537	H3-3A	H3.3 histone A	3020
ENSG00000177311	168.732	-0.159832	0.0848951	-1.8827	0.0597404	0.999537	ZBTB38	zinc finger and BTB domain containing 38	253461
ENSG00000130935	150.252	0.146367	0.0799053	1.83176	0.0669872	0.999537	NOL11	nucleolar protein 11	25926
ENSG00000270072	19.9475	0.387517	0.217746	1.77968	0.0751288	0.999537	NA	NA	NA
ENSG00000261544	15.1241	0.39882	0.226876	1.75787	0.078769	0.999537	NA	NA	NA
ENSG00000170832	40.7669	0.208357	0.118831	1.75339	0.0795348	0.999537	USP32	ubiquitin specific peptidase 32	84669
ENSG00000133812	42.9567	0.233619	0.136081	1.71677	0.0860219	0.999537	SBF2	SET binding factor 2	81846
ENSG00000184708	48.7572	0.165045	0.096427	1.71161	0.0869693	0.999537	EIF4ENIF1	eukaryotic translation initiation factor 4E nuclear import factor 1	56478
ENSG00000231389	74.3813	-0.32756	0.19425	-1.68628	0.0917421	0.999537	HLA-DPA1	major histocompatibility complex, class II, DP alpha 1	3113
ENSG00000215252	333.386	0.242742	0.144256	1.68271	0.0924304	0.999537	GOLGA8B	golgin A8 family member B	440270
ENSG00000241258	73.7371	0.130176	0.0778373	1.67241	0.0944436	0.999537	CRCP	CGRP receptor component	27297
ENSG00000096063	112.103	0.0995365	0.0618002	1.61062	0.107263	0.999537	SRPK1	SRSF protein kinase 1	6732
ENSG00000100243	71.0279	-0.147214	0.0920999	-1.59842	0.10995	0.999537	CYB5R3	cytochrome b5 reductase 3	1727
ENSG00000251194	79.783	0.282386	0.177041	1.59503	0.110705	0.999537	NA	NA	NA
ENSG00000185432	20.0677	-0.378522	0.238612	-1.58635	0.112661	0.999537	METTL7A	methyltransferase like 7A	25840
ENSG00000242134	19.013	0.333867	0.216558	1.54169	0.123148	0.999537	NA	NA	NA
ENSG00000210112	7.90556	-0.457402	0.296822	-1.541	0.123317	0.999537	NA	NA	NA
ENSG00000131323	85.0585	0.133281	0.087306	1.5266	0.12686	0.999537	TRAF3	TNF receptor associated factor 3	7187
ENSG00000198752	21.8151	0.262611	0.174364	1.50611	0.13204	0.999537	CDC42BPB	CDC42 binding protein kinase beta	9578
ENSG00000158636	77.918	0.151341	0.100702	1.50286	0.132876	0.999537	EMSY	EMSY transcriptional repressor, BRCA2 interacting	56946
ENSG00000099290	88.6248	0.128752	0.0862569	1.49266	0.135527	0.999537	WASHC2A	WASH complex subunit 2A	387680
ENSG00000218596	68.4443	0.280335	0.188497	1.48721	0.13696	0.999537	NA	NA	NA
ENSG00000156738	21.4879	-0.628007	0.428254	-1.46644	0.142529	0.999537	MS4A1	membrane spanning 4-domains A1	931
ENSG00000281195	19.3597	0.298945	0.207271	1.44229	0.14922	0.999537	NA	NA	NA
ENSG00000263731	10.1507	-0.316685	0.227755	-1.39047	0.164388	0.999537	NA	NA	NA
ENSG00000049618	511.809	0.131024	0.0951584	1.3769	0.168543	0.999537	ARID1B	AT-rich interaction domain 1B	57492
ENSG00000186376	43.6028	0.139649	0.101733	1.3727	0.169847	0.999537	ZNF75D	zinc finger protein 75D	7626
ENSG00000105176	354.345	0.0741031	0.0541688	1.368	0.171311	0.999537	URI1	URI1 prefoldin like chaperone	8725
ENSG00000158092	52.1988	0.143288	0.105727	1.35527	0.175332	0.999537	NCK1	NCK adaptor protein 1	4690
ENSG00000119509	22.6781	0.25061	0.186183	1.34604	0.178289	0.999537	INVS	inversin	27130
ENSG00000134313	213.427	0.101579	0.0803815	1.26371	0.206335	0.999537	KIDINS220	kinase D interacting substrate 220	57498
ENSG00000215158	31.9295	0.236806	0.188703	1.25491	0.20951	0.999537	NA	NA	NA
ENSG00000281026	21.5956	0.225288	0.181233	1.24309	0.213836	0.999537	N4BP2L2-IT2	N4BPL2 intronic transcript 2	116828
ENSG00000271533	50.3852	0.287747	0.244318	1.17776	0.238894	0.999537	NA	NA	NA
ENSG00000117155	37.27	0.13619	0.11588	1.17526	0.239891	0.999537	SSX2IP	SSX family member 2 interacting protein	117178
ENSG00000057657	154.474	-0.194103	0.166375	-1.16666	0.24335	0.999537	PRDM1	PR/SET domain 1	639
ENSG00000158711	174.388	0.105261	0.0906553	1.16112	0.245595	0.999537	ELK4	ETS transcription factor ELK4	2005
ENSG00000198830	42.5856	0.132788	0.115261	1.15206	0.249295	0.999537	HMGN2	high mobility group nucleosomal binding domain 2	3151
ENSG00000189079	198.84	0.0868824	0.0760306	1.14273	0.253151	0.999537	ARID2	AT-rich interaction domain 2	196528
ENSG00000099810	65.9601	0.114875	0.101313	1.13386	0.256855	0.999537	MTAP	methylthioadenosine phosphorylase	4507
ENSG00000121390	139.905	0.0724767	0.0641815	1.12925	0.258794	0.999537	PSPC1	paraspeckle component 1	55269
ENSG00000077157	92.098	0.118464	0.105105	1.12711	0.259698	0.999537	PPP1R12B	protein phosphatase 1 regulatory subunit 12B	4660
ENSG00000272477	28.3781	0.225646	0.20249	1.11436	0.265126	0.999537	NA	NA	NA
ENSG00000153339	91.974	0.105296	0.0951294	1.10687	0.268351	0.999537	TRAPPC8	trafficking protein particle complex 8	22878
ENSG00000153064	6.30856	-0.610428	0.563192	-1.08387	0.278422	0.999537	BANK1	B cell scaffold protein with ankyrin repeats 1	55024
ENSG00000188641	88.9614	0.10417	0.0964758	1.07976	0.28025	0.999537	DPYD	dihydropyrimidine dehydrogenase	1806
ENSG00000102893	122.436	0.107392	0.100018	1.07374	0.282941	0.999537	PHKB	phosphorylase kinase regulatory subunit beta	5257
ENSG00000196628	19.6814	-0.276154	0.265803	-1.03894	0.298831	0.999537	TCF4	transcription factor 4	6925
ENSG00000213079	131.005	0.0772589	0.0744763	1.03736	0.299567	0.999537	SCAF8	SR-related CTD associated factor 8	22828
ENSG00000134851	101.685	0.110873	0.107397	1.03237	0.301901	0.999537	TMEM165	transmembrane protein 165	55858
ENSG00000174373	155.274	0.119602	0.118014	1.01345	0.310844	0.999537	RALGAPA1	Ral GTPase activating protein catalytic alpha subunit 1	253959
ENSG00000198648	87.8002	0.0979962	0.10685	0.917137	0.359071	0.999537	STK39	serine/threonine kinase 39	27347
ENSG00000279192	13.5055	0.221656	0.243361	0.910811	0.362395	0.999537	PWAR5	Prader Willi/Angelman region RNA 5	8123
ENSG00000215421	123.572	0.102047	0.112365	0.908177	0.363785	0.999537	ZNF407	zinc finger protein 407	55628
ENSG00000157764	134.225	0.0886489	0.0984792	0.900178	0.368025	0.999537	BRAF	B-Raf proto-oncogene, serine/threonine kinase	673
ENSG00000122482	248.489	0.106538	0.123644	0.861654	0.388878	0.999537	ZNF644	zinc finger protein 644	84146
ENSG00000155657	1083.63	0.146597	0.175777	0.833992	0.404286	0.999537	TTN	titin	7273
ENSG00000163492	124.822	0.144273	0.175336	0.822838	0.4106	0.999537	CCDC141	coiled-coil domain containing 141	285025
ENSG00000196735	13.0891	-0.250136	0.308985	-0.809541	0.418204	0.999537	HLA-DQA1	major histocompatibility complex, class II, DQ alpha 1	3117
ENSG00000147133	198.153	0.0918854	0.114828	0.800199	0.423595	0.999537	TAF1	TATA-box binding protein associated factor 1	6872
ENSG00000215021	175.038	-0.0596857	0.074699	-0.799015	0.424282	0.999537	PHB2	prohibitin 2	11331
ENSG00000132842	126.525	0.0906118	0.114956	0.788229	0.430563	0.999537	AP3B1	adaptor related protein complex 3 subunit beta 1	8546
ENSG00000182199	48.8664	-0.0938446	0.119949	-0.782372	0.433996	0.999537	SHMT2	serine hydroxymethyltransferase 2	6472
ENSG00000267702	13.5969	0.226356	0.292432	0.774046	0.438904	0.999537	NA	NA	NA
ENSG00000165168	8.61169	0.464214	0.603447	0.76927	0.441733	0.999537	CYBB	cytochrome b-245 beta chain	1536
ENSG00000254087	12.3194	-0.242417	0.322714	-0.751183	0.452542	0.999537	LYN	LYN proto-oncogene, Src family tyrosine kinase	4067
ENSG00000125944	432.118	0.0437794	0.0594079	0.736928	0.461166	0.999537	HNRNPR	heterogeneous nuclear ribonucleoprotein R	10236
ENSG00000204287	92.7923	-0.192182	0.261619	-0.734588	0.46259	0.999537	HLA-DRA	major histocompatibility complex, class II, DR alpha	3122
ENSG00000138641	59.4115	0.102955	0.141025	0.73005	0.465359	0.999537	HERC3	HECT and RLD domain containing E3 ubiquitin protein ligase 3	8916
ENSG00000138190	63.2046	0.0705065	0.0981353	0.718463	0.472472	0.999537	EXOC6	exocyst complex component 6	54536
ENSG00000229127	12.5311	0.184424	0.26095	0.706742	0.479727	0.999537	NA	NA	NA
ENSG00000275835	84.4681	0.0780171	0.113962	0.684588	0.493604	0.999537	TUBGCP5	tubulin gamma complex associated protein 5	114791
ENSG00000112200	307.396	0.0550732	0.0812277	0.678009	0.497766	0.999537	ZNF451	zinc finger protein 451	26036
ENSG00000279281	41.6956	0.116243	0.180853	0.642751	0.520386	0.999537	NA	NA	NA
ENSG00000181722	542.161	0.0697929	0.110315	0.632671	0.526949	0.999537	ZBTB20	zinc finger and BTB domain containing 20	26137
ENSG00000073417	66.3536	0.0803284	0.130883	0.613744	0.539385	0.999537	PDE8A	phosphodiesterase 8A	5151
ENSG00000239653	49.3042	0.085787	0.144203	0.594905	0.551907	0.999537	PSMD6-AS2	PSMD6 antisense RNA 2	100507062
ENSG00000141646	126.608	0.0379035	0.0644488	0.588119	0.556453	0.999537	SMAD4	SMAD family member 4	4089
ENSG00000153201	288.425	0.0499345	0.0853092	0.585335	0.558323	0.999537	RANBP2	RAN binding protein 2	5903
ENSG00000151292	166.224	-0.0505952	0.0898507	-0.563103	0.573365	0.999537	CSNK1G3	casein kinase 1 gamma 3	1456
ENSG00000157741	180.832	0.0535213	0.0989988	0.540626	0.588765	0.999537	UBN2	ubinuclein 2	254048
ENSG00000100503	462.661	0.0521815	0.0966873	0.539694	0.589408	0.999537	NIN	ninein	51199
ENSG00000118007	179.898	0.0538118	0.100259	0.536729	0.591455	0.999537	STAG1	stromal antigen 1	10274
ENSG00000163946	268.814	0.0361612	0.0686173	0.526999	0.598195	0.999537	TASOR	transcription activation suppressor	23272
ENSG00000117616	506.277	0.047081	0.0913093	0.515621	0.606119	0.999537	RSRP1	arginine and serine rich protein 1	57035
ENSG00000083097	71.4194	0.0655915	0.128094	0.512057	0.608611	0.999537	DOP1A	DOP1 leucine zipper like protein A	23033
ENSG00000123124	290.375	0.0379445	0.0754136	0.503153	0.614857	0.999537	WWP1	WW domain containing E3 ubiquitin protein ligase 1	11059
ENSG00000138468	340.833	0.0449768	0.0937805	0.479596	0.631514	0.999537	SENP7	SUMO specific peptidase 7	57337
ENSG00000129317	175.372	-0.0369244	0.077597	-0.475848	0.634183	0.999537	PUS7L	pseudouridine synthase 7 like	83448
ENSG00000079335	170.933	0.0698838	0.147778	0.472898	0.636286	0.999537	CDC14A	cell division cycle 14A	8556
ENSG00000138688	443.653	-0.0459165	0.0972691	-0.472057	0.636886	0.999537	KIAA1109	KIAA1109	84162
ENSG00000112701	269.876	-0.0386734	0.0828481	-0.466798	0.640644	0.999537	SENP6	SUMO specific peptidase 6	26054
ENSG00000179344	44.0902	0.100187	0.225808	0.443682	0.657273	0.999537	HLA-DQB1	major histocompatibility complex, class II, DQ beta 1	3119
ENSG00000165733	222.837	0.0344858	0.0785624	0.438961	0.66069	0.999537	BMS1	BMS1 ribosome biogenesis factor	9790
ENSG00000146463	120.734	0.0410917	0.0972436	0.422564	0.672613	0.999537	ZMYM4	zinc finger MYM-type containing 4	9202
ENSG00000061987	107.679	0.0437396	0.105098	0.416179	0.677279	0.999537	MON2	MON2 homolog, regulator of endosome-to-Golgi trafficking	23041
ENSG00000005810	935.304	0.0322267	0.077627	0.415148	0.678034	0.999537	MYCBP2	MYC binding protein 2	23077
ENSG00000075407	158.523	0.039869	0.0980373	0.406671	0.684249	0.999537	ZNF37A	zinc finger protein 37A	7587
ENSG00000116539	724.718	0.0420774	0.103779	0.405454	0.685144	0.999537	ASH1L	ASH1 like histone lysine methyltransferase	55870
ENSG00000144357	133.975	0.043113	0.107398	0.401432	0.688102	0.999537	UBR3	ubiquitin protein ligase E3 component n-recognin 3	130507
ENSG00000092439	216.958	0.0377339	0.0941294	0.400873	0.688514	0.999537	TRPM7	transient receptor potential cation channel subfamily M member 7	54822
ENSG00000134744	383.519	-0.0435114	0.108883	-0.399618	0.689438	0.999537	TUT4	terminal uridylyl transferase 4	23318
ENSG00000081237	2098.07	0.0203572	0.0558828	0.364284	0.715646	0.999537	PTPRC	protein tyrosine phosphatase receptor type C	5788
ENSG00000062194	491.392	0.0235974	0.0654879	0.360333	0.718598	0.999537	GPBP1	GC-rich promoter binding protein 1	65056
ENSG00000149311	1058.91	0.0328235	0.101118	0.324605	0.74548	0.999537	ATM	ATM serine/threonine kinase	472
ENSG00000183530	176.149	0.0284729	0.089107	0.319536	0.74932	0.999537	PRR14L	proline rich 14 like	253143
ENSG00000114416	340.348	0.0179544	0.057967	0.309735	0.756763	0.999537	FXR1	FMR1 autosomal homolog 1	8087
ENSG00000154305	238.97	0.0210212	0.0705039	0.298156	0.765584	0.999537	MIA3	MIA SH3 domain ER export factor 3	375056
ENSG00000100201	1276.06	0.0263799	0.0911709	0.289345	0.772317	0.999537	DDX17	DEAD-box helicase 17	10521
ENSG00000107290	590.192	-0.0236177	0.084396	-0.279844	0.779597	0.999537	SETX	senataxin	23064
ENSG00000065243	214.728	-0.0247774	0.0891148	-0.278039	0.780982	0.999537	PKN2	protein kinase N2	5586
ENSG00000181555	533.182	-0.0277352	0.100301	-0.276518	0.78215	0.999537	SETD2	SET domain containing 2, histone lysine methyltransferase	29072
ENSG00000100523	211.507	0.0315141	0.114975	0.274095	0.784011	0.999537	DDHD1	DDHD domain containing 1	80821
ENSG00000083535	147.926	0.035016	0.144477	0.242363	0.808499	0.999537	PIBF1	progesterone immunomodulatory binding factor 1	10464
ENSG00000157540	298.29	0.0169415	0.0718173	0.235897	0.813513	0.999537	DYRK1A	dual specificity tyrosine phosphorylation regulated kinase 1A	1859
ENSG00000138593	167.342	-0.0240538	0.102432	-0.234828	0.814343	0.999537	SECISBP2L	SECIS binding protein 2 like	9728
ENSG00000198265	302.514	0.0197312	0.0878716	0.224545	0.822333	0.999537	HELZ	helicase with zinc finger	9931
ENSG00000112249	160.513	0.021137	0.0965696	0.218878	0.826745	0.999537	ASCC3	activating signal cointegrator 1 complex subunit 3	10973
ENSG00000100578	177.174	-0.0230977	0.106288	-0.217312	0.827966	0.999537	KIAA0586	KIAA0586	9786
ENSG00000197372	73.3976	-0.0268795	0.125097	-0.214869	0.82987	0.999537	ZNF675	zinc finger protein 675	171392
ENSG00000100354	1138.3	0.0140116	0.0655295	0.213822	0.830686	0.999537	TNRC6B	trinucleotide repeat containing adaptor 6B	23112
ENSG00000164151	245.614	-0.0134101	0.0720002	-0.186251	0.852248	0.999537	ICE1	interactor of little elongation complex ELL subunit 1	23379
ENSG00000102908	136.309	0.0219624	0.12881	0.170503	0.864615	0.999537	NFAT5	nuclear factor of activated T cells 5	10725
ENSG00000135905	334.842	-0.0177299	0.107954	-0.164235	0.869546	0.999537	DOCK10	dedicator of cytokinesis 10	55619
ENSG00000108021	247.439	0.0149408	0.118081	0.12653	0.899312	0.999537	TASOR2	transcription activation suppressor family member 2	54906
ENSG00000115464	591.389	0.00908413	0.0735014	0.123591	0.901639	0.999537	USP34	ubiquitin specific peptidase 34	9736
ENSG00000189180	280.102	0.0110595	0.0969252	0.114103	0.909156	0.999537	ZNF33A	zinc finger protein 33A	7581
ENSG00000114127	407.36	0.00961027	0.0937058	0.102558	0.918314	0.999537	XRN1	5'-3' exoribonuclease 1	54464
ENSG00000129003	604.589	-0.00971514	0.0975932	-0.0995473	0.920704	0.999537	VPS13C	vacuolar protein sorting 13 homolog C	54832
ENSG00000197629	8.91402	0.037889	0.385761	0.0982188	0.921759	0.999537	MPEG1	macrophage expressed 1	219972
ENSG00000152818	907.652	-0.0100662	0.116395	-0.0864827	0.931083	0.999537	UTRN	utrophin	7402
ENSG00000135976	373.1	0.0136952	0.158946	0.0861625	0.931337	0.999537	ANKRD36	ankyrin repeat domain 36	375248
ENSG00000185658	412.528	-0.00758635	0.0916597	-0.0827665	0.934037	0.999537	BRWD1	bromodomain and WD repeat domain containing 1	54014
ENSG00000155903	340.899	-0.00752532	0.0922686	-0.0815589	0.934997	0.999537	RASA2	RAS p21 protein activator 2	5922
ENSG00000124198	129.602	-0.00823285	0.107554	-0.0765459	0.938985	0.999537	ARFGEF2	ADP ribosylation factor guanine nucleotide exchange factor 2	10564
ENSG00000101596	1290.18	0.0084472	0.113134	0.0746654	0.940481	0.999537	SMCHD1	structural maintenance of chromosomes flexible hinge domain containing 1	23347
ENSG00000077254	246.264	0.0029248	0.076823	0.0380719	0.96963	0.999537	USP33	ubiquitin specific peptidase 33	23032
ENSG00000174501	600.249	-0.00514706	0.135457	-0.0379979	0.969689	0.999537	ANKRD36C	ankyrin repeat domain 36C	400986
ENSG00000132549	168.599	-0.00255147	0.100608	-0.0253605	0.979767	0.999537	VPS13B	vacuolar protein sorting 13 homolog B	157680
ENSG00000119778	225.669	-0.00221695	0.115948	-0.0191202	0.984745	0.999537	ATAD2B	ATPase family AAA domain containing 2B	54454
ENSG00000244754	885.728	-0.00152859	0.0844411	-0.0181025	0.985557	0.999537	N4BP2L2	NEDD4 binding protein 2 like 2	10443
ENSG00000072364	230.766	-0.00123873	0.0760017	-0.0162987	0.986996	0.999537	AFF4	AF4/FMR2 family member 4	27125
ENSG00000114062	394.564	0.00042909	0.0646451	0.00663763	0.994704	0.999537	UBE3A	ubiquitin protein ligase E3A	7337
ENSG00000075292	535.678	0.000258119	0.116101	0.00222323	0.998226	0.999568	ZNF638	zinc finger protein 638	27332

[truncated: 1 more sheets: Sheet1]
